# Supplementary material for: Discovery of Deer Antler-Derived Antioxidant Peptides Through Computational and Cell-Based Approaches
Source: Antioxidants (Basel). 2025 Sep 25;14(10):1169. doi: 10.3390/antiox14101169 (PMC12561111; doi:10.3390/antiox14101169)
Supplement: Supplementary file 1 [file antioxidants-14-01169-s001.zip]

Archive with 24 entries (22 files):
- 3D_struc_Avogadro/
- 3D_struc_Avogadro/GSH.pdb
- 3D_struc_Avogadro/KEAP1.pdb
- 3D_struc_Avogadro/PHPAPTL.pdb
- 3D_struc_Avogadro/VPHGL.pdb
- MD_info/
- MD_info/analysis.in
- MD_info/analysis_surf.in
- MD_info/density.in
- MD_info/epahl.pdb
- MD_info/equil.in
- MD_info/gamd0.in
- MD_info/gamd1.in
- MD_info/heat.in
- MD_info/min.in
- MD_info/mmpbsa.in
- MD_info/nowat_dcd.in
- MD_info/nowat_top.in
- MD_info/phpaptl.pdb
- MD_info/prod.in
- MD_info/rec.pdb
- MD_info/tleap.in
- MD_info/vphgl.pdb
- Supplementary material.xlsx
