# Supplementary material for: Discovery of Deer Antler-Derived Antioxidant Peptides Through Computational and Cell-Based Approaches
Source: Antioxidants (Basel). 2025 Sep 25;14(10):1169. doi: 10.3390/antiox14101169 (PMC12561111; doi:10.3390/antiox14101169)
Supplement: Supplementary file 1 [file antioxidants-14-01169-s001.zip › 3D_struc_Avogadro/GSH.pdb]

REMARK   Accelrys Discovery Studio PDB file
REMARK   Created:  2025-09-11T10:33:05Z
HETATM    1  O2  UNK     0      39.500  -0.571  15.368  1.00  0.00           O  
HETATM    2  N8  UNK     0      38.054  -0.331  17.170  1.00  0.00           N  
HETATM    3  C15 UNK     0      39.301  -0.369  16.563  1.00  0.00           C  
HETATM    4  H27 UNK     0      37.998  -0.179  18.173  1.00  0.00           H  
HETATM    5  C13 UNK     0      36.823  -0.535  16.442  1.00  0.00           C  
HETATM    6  C16 UNK     0      36.163  -1.875  16.774  1.00  0.00           C  
HETATM    7  S1  UNK     0      35.300  -1.892  18.380  1.00  0.00           S  
HETATM    8  H35 UNK     0      35.971  -2.928  18.902  1.00  0.00           H  
HETATM    9  C17 UNK     0      35.907   0.666  16.676  1.00  0.00           C  
HETATM   10  N10 UNK     0      34.778   0.629  15.869  1.00  0.00           N  
HETATM   11  H32 UNK     0      34.662  -0.123  15.198  1.00  0.00           H  
HETATM   12  O3  UNK     0      36.148   1.542  17.504  1.00  0.00           O  
HETATM   13  C19 UNK     0      33.749   1.641  15.924  1.00  0.00           C  
HETATM   14  C20 UNK     0      32.778   1.430  17.059  1.00  0.00           C  
HETATM   15  O7  UNK     0      32.061   0.442  17.153  1.00  0.00           O  
HETATM   16  O6  UNK     0      32.775   2.438  17.961  1.00  0.00           O  
HETATM   17  H37 UNK     0      33.680   2.657  18.271  1.00  0.00           H  
HETATM   18  C12 UNK     0      40.417  -0.133  17.567  1.00  0.00           C  
HETATM   19  C11 UNK     0      41.266   1.092  17.218  1.00  0.00           C  
HETATM   20  C14 UNK     0      40.592   2.412  17.605  1.00  0.00           C  
HETATM   21  C18 UNK     0      39.699   2.923  16.490  1.00  0.00           C  
HETATM   22  O5  UNK     0      40.071   3.188  15.354  1.00  0.00           O  
HETATM   23  O4  UNK     0      38.411   3.087  16.895  1.00  0.00           O  
HETATM   24  H36 UNK     0      37.854   3.481  16.191  1.00  0.00           H  
HETATM   25  N9  UNK     0      39.729   2.198  18.769  1.00  0.00           N  
HETATM   26  H30 UNK     0      39.217   3.055  18.977  1.00  0.00           H  
HETATM   27  H31 UNK     0      40.303   2.005  19.589  1.00  0.00           H  
TER      28      UNK     0 
CONECT    1    3
CONECT    2    3    4    5
CONECT    3    1    2   18
CONECT    4    2
CONECT    5    2    6    9
CONECT    6    5    7
CONECT    7    6    8
CONECT    8    7
CONECT    9    5   12   10
CONECT   10    9   13   11
CONECT   11   10
CONECT   12    9
CONECT   13   10   14
CONECT   14   13   15   16
CONECT   15   14
CONECT   16   14   17
CONECT   17   16
CONECT   18    3   19
CONECT   19   18   20
CONECT   20   19   21   25
CONECT   21   20   23   22
CONECT   22   21
CONECT   23   21   24
CONECT   24   23
CONECT   25   20   27   26
CONECT   26   25
CONECT   27   25
END
