# Supplementary material for: Discovery of Deer Antler-Derived Antioxidant Peptides Through Computational and Cell-Based Approaches
Source: Antioxidants (Basel). 2025 Sep 25;14(10):1169. doi: 10.3390/antiox14101169 (PMC12561111; doi:10.3390/antiox14101169)
Supplement: Supplementary file 1 [file antioxidants-14-01169-s001.zip › 3D_struc_Avogadro/KEAP1.pdb]

REMARK   Accelrys Discovery Studio PDB file
REMARK   Created:  2025-01-20T13:37:54Z
CRYST1  124.878   75.258   48.754  90.00 106.34  90.00 C2         
ATOM      1  N   GLY X 325      14.093   7.631  14.250  1.00 41.43 
ATOM      2  CA  GLY X 325      15.009   8.832  14.277  1.00 41.41 
ATOM      3  C   GLY X 325      16.402   8.519  14.823  1.00 40.58 
ATOM      4  O   GLY X 325      17.086   9.432  15.300  1.00 40.94 
ATOM      5  N   ARG X 326      16.791   7.232  14.764  1.00 39.61 
ATOM      6  CA  ARG X 326      18.119   6.723  15.171  1.00 38.57 
ATOM      7  C   ARG X 326      19.245   7.274  14.270  1.00 37.48 
ATOM      8  O   ARG X 326      19.212   7.181  13.024  1.00 37.35 
ATOM      9  CB  ARG X 326      18.163   5.185  15.143  1.00 38.69 
ATOM     10  CG  ARG X 326      17.450   4.407  16.261  1.00 40.66 
ATOM     11  CD  ARG X 326      17.916   2.912  16.235  1.00 45.01 
ATOM     12  NE  ARG X 326      18.028   2.389  14.851  1.00 48.08 
ATOM     13  CZ  ARG X 326      18.607   1.234  14.486  1.00 47.75 
ATOM     14  NH1 ARG X 326      18.628   0.905  13.184  1.00 44.16 
ATOM     15  NH2 ARG X 326      19.170   0.420  15.402  1.00 44.01 
ATOM     16  N   LEU X 327      20.261   7.826  14.909  1.00 35.97 
ATOM     17  CA  LEU X 327      21.333   8.508  14.182  1.00 34.62 
ATOM     18  C   LEU X 327      22.649   7.672  14.126  1.00 33.63 
ATOM     19  O   LEU X 327      22.825   6.727  14.876  1.00 33.75 
ATOM     20  CB  LEU X 327      21.513   9.928  14.769  1.00 33.97 
ATOM     21  CG  LEU X 327      20.297  10.864  14.615  1.00 32.86 
ATOM     22  CD1 LEU X 327      20.512  12.200  15.262  1.00 28.52 
ATOM     23  CD2 LEU X 327      19.922  11.045  13.120  1.00 33.13 
ATOM     24  N   ILE X 328      23.541   7.973  13.193  1.00 32.98 
ATOM     25  CA  ILE X 328      24.900   7.425  13.277  1.00 31.62 
ATOM     26  C   ILE X 328      25.760   8.470  13.911  1.00 31.40 
ATOM     27  O   ILE X 328      26.012   9.491  13.280  1.00 31.70 
ATOM     28  CB  ILE X 328      25.459   7.029  11.918  1.00 31.15 
ATOM     29  CG1 ILE X 328      24.446   6.100  11.260  1.00 29.85 
ATOM     30  CG2 ILE X 328      26.859   6.395  12.084  1.00 30.43 
ATOM     31  CD1 ILE X 328      24.912   5.428  10.057  1.00 30.16 
ATOM     32  N   TYR X 329      26.178   8.215  15.164  1.00 30.66 
ATOM     33  CA  TYR X 329      27.025   9.127  15.941  1.00 29.36 
ATOM     34  C   TYR X 329      28.496   8.821  15.738  1.00 29.15 
ATOM     35  O   TYR X 329      28.919   7.667  15.818  1.00 28.31 
ATOM     36  CB  TYR X 329      26.704   9.022  17.428  1.00 29.53 
ATOM     37  CG  TYR X 329      25.346   9.570  17.796  1.00 29.69 
ATOM     38  CD1 TYR X 329      24.207   8.775  17.678  1.00 29.13 
ATOM     39  CD2 TYR X 329      25.198  10.879  18.262  1.00 28.96 
ATOM     40  CE1 TYR X 329      22.962   9.256  18.016  1.00 30.74 
ATOM     41  CE2 TYR X 329      23.939  11.378  18.610  1.00 30.95 
ATOM     42  CZ  TYR X 329      22.830  10.542  18.486  1.00 30.61 
ATOM     43  OH  TYR X 329      21.580  10.979  18.802  1.00 31.54 
ATOM     44  N   THR X 330      29.273   9.871  15.489  1.00 29.21 
ATOM     45  CA  THR X 330      30.705   9.750  15.232  1.00 29.23 
ATOM     46  C   THR X 330      31.418  10.655  16.160  1.00 29.03 
ATOM     47  O   THR X 330      31.341  11.873  15.994  1.00 28.09 
ATOM     48  CB  THR X 330      31.121  10.158  13.784  1.00 29.27 
ATOM     49  OG1 THR X 330      32.545  10.072  13.686  1.00 32.30 
ATOM     50  CG2 THR X 330      30.749  11.590  13.467  1.00 28.14 
ATOM     51  N   ALA X 331      32.141  10.054  17.112  1.00 29.71 
ATOM     52  CA  ALA X 331      32.752  10.784  18.228  1.00 28.73 
ATOM     53  C   ALA X 331      34.280  10.705  18.200  1.00 29.34 
ATOM     54  O   ALA X 331      34.845   9.606  18.166  1.00 28.38 
ATOM     55  CB  ALA X 331      32.252  10.225  19.495  1.00 28.75 
ATOM     56  N   GLY X 332      34.920  11.879  18.217  1.00 29.89 
ATOM     57  CA  GLY X 332      36.365  12.010  18.326  1.00 31.35 
ATOM     58  C   GLY X 332      37.049  11.797  16.993  1.00 32.75 
ATOM     59  O   GLY X 332      36.472  12.126  15.940  1.00 34.00 
ATOM     60  N   GLY X 333      38.250  11.218  17.011  1.00 32.67 
ATOM     61  CA  GLY X 333      38.996  10.969  15.778  1.00 33.90 
ATOM     62  C   GLY X 333      40.316  11.733  15.724  1.00 35.15 
ATOM     63  O   GLY X 333      40.760  12.336  16.731  1.00 34.37 
ATOM     64  N   TYR X 334      40.952  11.705  14.555  1.00 35.16 
ATOM     65  CA  TYR X 334      42.228  12.370  14.388  1.00 36.31 
ATOM     66  C   TYR X 334      42.325  12.984  12.998  1.00 37.17 
ATOM     67  O   TYR X 334      41.974  12.347  11.992  1.00 36.97 
ATOM     68  CB  TYR X 334      43.385  11.395  14.652  1.00 36.52 
ATOM     69  CG  TYR X 334      44.786  11.952  14.429  1.00 37.73 
ATOM     70  CD1 TYR X 334      45.311  12.092  13.136  1.00 40.33 
ATOM     71  CD2 TYR X 334      45.588  12.318  15.502  1.00 38.63 
ATOM     72  CE1 TYR X 334      46.587  12.605  12.919  1.00 40.75 
ATOM     73  CE2 TYR X 334      46.866  12.826  15.306  1.00 40.50 
ATOM     74  CZ  TYR X 334      47.358  12.965  14.011  1.00 42.63 
ATOM     75  OH  TYR X 334      48.625  13.466  13.806  1.00 46.34 
ATOM     76  N   PHE X 335      42.755  14.244  12.979  1.00 38.15 
ATOM     77  CA  PHE X 335      43.242  14.924  11.795  1.00 39.81 
ATOM     78  C   PHE X 335      44.204  15.863  12.491  1.00 40.14 
ATOM     79  O   PHE X 335      43.761  16.729  13.246  1.00 39.96 
ATOM     80  CB  PHE X 335      42.112  15.567  10.995  1.00 40.40 
ATOM     81  CG  PHE X 335      42.572  16.159   9.670  1.00 41.83 
ATOM     82  CD1 PHE X 335      42.873  15.324   8.579  1.00 44.05 
ATOM     83  CD2 PHE X 335      42.714  17.539   9.510  1.00 42.57 
ATOM     84  CE1 PHE X 335      43.293  15.855   7.345  1.00 43.90 
ATOM     85  CE2 PHE X 335      43.135  18.083   8.271  1.00 42.83 
ATOM     86  CZ  PHE X 335      43.430  17.238   7.200  1.00 43.31 
ATOM     87  N   ARG X 336      45.498  15.701  12.201  1.00 40.71 
ATOM     88  CA  ARG X 336      46.592  16.645  12.549  1.00 41.69 
ATOM     89  C   ARG X 336      46.788  16.501  14.106  1.00 41.50 
ATOM     90  O   ARG X 336      47.903  16.283  14.604  1.00 41.28 
ATOM     91  CB  ARG X 336      46.429  18.056  12.030  1.00 42.31 
ATOM     92  CG  ARG X 336      46.285  18.182  10.461  1.00 45.28 
ATOM     93  CD  ARG X 336      47.621  17.853   9.667  1.00 51.06 
ATOM     94  NE  ARG X 336      47.427  17.058   8.428  1.00 53.61 
ATOM     95  CZ  ARG X 336      47.563  15.725   8.345  1.00 53.36 
ATOM     96  NH1 ARG X 336      47.888  15.006   9.417  1.00 53.84 
ATOM     97  NH2 ARG X 336      47.377  15.101   7.188  1.00 51.24 
ATOM     98  N   GLN X 337      45.684  16.675  14.807  1.00 40.86 
ATOM     99  CA  GLN X 337      45.679  16.239  16.203  1.00 40.25 
ATOM    100  C   GLN X 337      44.379  15.472  16.545  1.00 39.03 
ATOM    101  O   GLN X 337      43.449  15.429  15.716  1.00 38.36 
ATOM    102  CB  GLN X 337      45.912  17.384  17.188  1.00 40.76 
ATOM    103  CG  GLN X 337      44.642  18.091  17.567  1.00 42.08 
ATOM    104  CD  GLN X 337      44.768  19.574  17.506  1.00 43.22 
ATOM    105  OE1 GLN X 337      45.156  20.215  18.478  1.00 44.92 
ATOM    106  NE2 GLN X 337      44.414  20.144  16.365  1.00 44.29 
ATOM    107  N   SER X 338      44.305  14.904  17.737  1.00 37.44 
ATOM    108  CA  SER X 338      43.090  14.256  18.155  1.00 36.47 
ATOM    109  C   SER X 338      41.943  15.260  18.113  1.00 35.94 
ATOM    110  O   SER X 338      42.134  16.462  18.370  1.00 36.30 
ATOM    111  CB  SER X 338      43.262  13.632  19.551  1.00 37.21 
ATOM    112  OG  SER X 338      44.270  12.622  19.533  1.00 37.14 
ATOM    113  N   LEU X 339      40.756  14.781  17.754  1.00 34.53 
ATOM    114  CA  LEU X 339      39.598  15.665  17.578  1.00 33.16 
ATOM    115  C   LEU X 339      38.593  15.562  18.697  1.00 32.10 
ATOM    116  O   LEU X 339      38.621  14.598  19.457  1.00 32.84 
ATOM    117  CB  LEU X 339      38.904  15.364  16.249  1.00 33.27 
ATOM    118  CG  LEU X 339      39.907  15.291  15.114  1.00 31.10 
ATOM    119  CD1 LEU X 339      39.305  14.683  13.862  1.00 29.28 
ATOM    120  CD2 LEU X 339      40.415  16.691  14.903  1.00 28.97 
ATOM    121  N   SER X 340      37.720  16.566  18.765  1.00 31.11 
ATOM    122  CA  SER X 340      36.631  16.693  19.749  1.00 30.77 
ATOM    123  C   SER X 340      35.234  16.508  19.169  1.00 30.66 
ATOM    124  O   SER X 340      34.269  16.406  19.972  1.00 30.66 
ATOM    125  CB  SER X 340      36.641  18.073  20.384  1.00 30.23 
ATOM    126  OG  SER X 340      37.899  18.336  20.939  1.00 30.48 
ATOM    127  N   TYR X 341      35.108  16.450  17.821  1.00 29.77 
ATOM    128  CA  TYR X 341      33.785  16.454  17.177  1.00 29.59 
ATOM    129  C   TYR X 341      32.875  15.338  17.636  1.00 28.98 
ATOM    130  O   TYR X 341      33.301  14.193  17.824  1.00 28.82 
ATOM    131  CB  TYR X 341      33.815  16.386  15.651  1.00 29.54 
ATOM    132  CG  TYR X 341      34.725  17.328  14.956  1.00 33.74 
ATOM    133  CD1 TYR X 341      34.566  18.701  15.091  1.00 38.39 
ATOM    134  CD2 TYR X 341      35.739  16.845  14.105  1.00 37.46 
ATOM    135  CE1 TYR X 341      35.419  19.588  14.439  1.00 41.47 
ATOM    136  CE2 TYR X 341      36.593  17.710  13.445  1.00 40.01 
ATOM    137  CZ  TYR X 341      36.425  19.086  13.616  1.00 43.25 
ATOM    138  OH  TYR X 341      37.250  19.972  12.959  1.00 46.49 
ATOM    139  N   LEU X 342      31.610  15.698  17.815  1.00 28.26 
ATOM    140  CA  LEU X 342      30.554  14.747  17.881  1.00 27.62 
ATOM    141  C   LEU X 342      29.520  15.219  16.835  1.00 27.83 
ATOM    142  O   LEU X 342      29.038  16.351  16.906  1.00 28.38 
ATOM    143  CB  LEU X 342      29.982  14.668  19.306  1.00 27.20 
ATOM    144  CG  LEU X 342      28.752  13.757  19.258  1.00 26.97 
ATOM    145  CD1 LEU X 342      29.178  12.367  19.578  1.00 28.80 
ATOM    146  CD2 LEU X 342      27.680  14.189  20.157  1.00 24.24 
ATOM    147  N   GLU X 343      29.213  14.364  15.862  1.00 27.82 
ATOM    148  CA  GLU X 343      28.329  14.685  14.714  1.00 27.09 
ATOM    149  C   GLU X 343      27.518  13.469  14.345  1.00 26.37 
ATOM    150  O   GLU X 343      27.963  12.346  14.529  1.00 25.38 
ATOM    151  CB  GLU X 343      29.133  15.062  13.483  1.00 27.58 
ATOM    152  CG  GLU X 343      29.775  16.425  13.498  1.00 28.15 
ATOM    153  CD  GLU X 343      30.853  16.564  12.399  1.00 27.72 
ATOM    154  OE1 GLU X 343      31.652  15.637  12.180  1.00 27.50 
ATOM    155  OE2 GLU X 343      30.911  17.619  11.761  1.00 29.30 
ATOM    156  N   ALA X 344      26.332  13.685  13.799  1.00 26.65 
ATOM    157  CA  ALA X 344      25.461  12.564  13.517  1.00 27.92 
ATOM    158  C   ALA X 344      24.928  12.499  12.090  1.00 29.13 
ATOM    159  O   ALA X 344      24.558  13.511  11.490  1.00 29.29 
ATOM    160  CB  ALA X 344      24.345  12.512  14.505  1.00 28.13 
ATOM    161  N   TYR X 345      24.902  11.285  11.555  1.00 30.43 
ATOM    162  CA  TYR X 345      24.417  11.073  10.213  1.00 31.46 
ATOM    163  C   TYR X 345      23.028  10.448  10.198  1.00 32.55 
ATOM    164  O   TYR X 345      22.808   9.375  10.779  1.00 31.98 
ATOM    165  CB  TYR X 345      25.389  10.212   9.402  1.00 31.09 
ATOM    166  CG  TYR X 345      24.951  10.021   7.972  1.00 29.06 
ATOM    167  CD1 TYR X 345      24.961  11.085   7.083  1.00 28.08 
ATOM    168  CD2 TYR X 345      24.537   8.779   7.500  1.00 28.15 
ATOM    169  CE1 TYR X 345      24.550  10.921   5.785  1.00 26.54 
ATOM    170  CE2 TYR X 345      24.129   8.611   6.170  1.00 27.18 
ATOM    171  CZ  TYR X 345      24.141   9.695   5.341  1.00 27.50 
ATOM    172  OH  TYR X 345      23.750   9.577   4.033  1.00 32.57 
ATOM    173  N   ASN X 346      22.106  11.129   9.514  1.00 33.99 
ATOM    174  CA  ASN X 346      20.817  10.541   9.151  1.00 35.81 
ATOM    175  C   ASN X 346      20.864   9.868   7.757  1.00 37.48 
ATOM    176  O   ASN X 346      20.798  10.540   6.722  1.00 38.25 
ATOM    177  CB  ASN X 346      19.719  11.600   9.228  1.00 35.23 
ATOM    178  CG  ASN X 346      18.358  11.022   9.570  1.00 34.46 
ATOM    179  OD1 ASN X 346      18.101   9.815   9.467  1.00 34.49 
ATOM    180  ND2 ASN X 346      17.467  11.901   9.975  1.00 34.73 
ATOM    181  N   PRO X 347      20.998   8.535   7.718  1.00 38.86 
ATOM    182  CA  PRO X 347      21.014   7.856   6.419  1.00 40.35 
ATOM    183  C   PRO X 347      19.730   8.093   5.623  1.00 41.56 
ATOM    184  O   PRO X 347      19.723   7.926   4.411  1.00 41.69 
ATOM    185  CB  PRO X 347      21.097   6.381   6.813  1.00 40.21 
ATOM    186  CG  PRO X 347      21.749   6.402   8.154  1.00 39.94 
ATOM    187  CD  PRO X 347      21.113   7.578   8.827  1.00 39.16 
ATOM    188  N   SER X 348      18.661   8.473   6.325  1.00 42.48 
ATOM    189  CA  SER X 348      17.356   8.633   5.732  1.00 43.33 
ATOM    190  C   SER X 348      17.350   9.914   4.935  1.00 43.45 
ATOM    191  O   SER X 348      17.046   9.889   3.733  1.00 44.70 
ATOM    192  CB  SER X 348      16.247   8.664   6.799  1.00 43.95 
ATOM    193  OG  SER X 348      15.851  10.002   7.106  1.00 45.04 
ATOM    194  N   ASP X 349      17.684  11.035   5.573  1.00 42.36 
ATOM    195  CA  ASP X 349      17.676  12.304   4.839  1.00 41.44 
ATOM    196  C   ASP X 349      19.083  12.841   4.481  1.00 40.60 
ATOM    197  O   ASP X 349      19.228  14.017   4.142  1.00 40.68 
ATOM    198  CB  ASP X 349      16.829  13.354   5.593  1.00 41.56 
ATOM    199  CG  ASP X 349      17.452  13.780   6.918  1.00 41.44 
ATOM    200  OD1 ASP X 349      18.594  13.319   7.223  1.00 41.97 
ATOM    201  OD2 ASP X 349      16.816  14.592   7.643  1.00 39.17 
ATOM    202  N   GLY X 350      20.104  12.000   4.610  1.00 39.27 
ATOM    203  CA  GLY X 350      21.470  12.350   4.244  1.00 38.88 
ATOM    204  C   GLY X 350      22.112  13.543   4.937  1.00 38.53 
ATOM    205  O   GLY X 350      23.126  14.062   4.461  1.00 38.98 
ATOM    206  N   THR X 351      21.556  13.977   6.065  1.00 37.82 
ATOM    207  CA  THR X 351      22.102  15.138   6.766  1.00 36.43 
ATOM    208  C   THR X 351      23.141  14.793   7.782  1.00 35.50 
ATOM    209  O   THR X 351      23.208  13.679   8.269  1.00 34.79 
ATOM    210  CB  THR X 351      21.057  15.859   7.614  1.00 36.78 
ATOM    211  OG1 THR X 351      19.830  15.119   7.611  1.00 36.27 
ATOM    212  CG2 THR X 351      20.881  17.318   7.158  1.00 37.39 
ATOM    213  N   TRP X 352      23.894  15.821   8.141  1.00 35.08 
ATOM    214  CA  TRP X 352      24.794  15.779   9.258  1.00 34.61 
ATOM    215  C   TRP X 352      24.375  16.781  10.331  1.00 33.58 
ATOM    216  O   TRP X 352      24.019  17.898  10.029  1.00 33.61 
ATOM    217  CB  TRP X 352      26.220  16.073   8.774  1.00 34.44 
ATOM    218  CG  TRP X 352      26.914  14.900   8.116  1.00 35.33 
ATOM    219  CD1 TRP X 352      27.100  14.715   6.783  1.00 35.97 
ATOM    220  CD2 TRP X 352      27.541  13.777   8.764  1.00 35.38 
ATOM    221  NE1 TRP X 352      27.801  13.557   6.553  1.00 36.57 
ATOM    222  CE2 TRP X 352      28.087  12.964   7.756  1.00 37.05 
ATOM    223  CE3 TRP X 352      27.691  13.380  10.096  1.00 37.47 
ATOM    224  CZ2 TRP X 352      28.766  11.764   8.039  1.00 36.04 
ATOM    225  CZ3 TRP X 352      28.380  12.191  10.373  1.00 36.26 
ATOM    226  CH2 TRP X 352      28.898  11.402   9.353  1.00 34.50 
ATOM    227  N   LEU X 353      24.427  16.389  11.593  1.00 33.02 
ATOM    228  CA  LEU X 353      24.190  17.352  12.653  1.00 31.84 
ATOM    229  C   LEU X 353      25.562  17.676  13.180  1.00 31.61 
ATOM    230  O   LEU X 353      26.451  16.852  13.090  1.00 32.30 
ATOM    231  CB  LEU X 353      23.258  16.770  13.740  1.00 32.21 
ATOM    232  CG  LEU X 353      21.852  16.276  13.321  1.00 31.59 
ATOM    233  CD1 LEU X 353      21.028  15.776  14.479  1.00 31.94 
ATOM    234  CD2 LEU X 353      21.104  17.399  12.673  1.00 32.84 
ATOM    235  N   ARG X 354      25.787  18.894  13.655  1.00 31.51 
ATOM    236  CA  ARG X 354      26.939  19.101  14.503  1.00 30.86 
ATOM    237  C   ARG X 354      26.454  19.114  15.939  1.00 30.55 
ATOM    238  O   ARG X 354      25.546  19.868  16.270  1.00 30.81 
ATOM    239  CB  ARG X 354      27.653  20.387  14.174  1.00 31.12 
ATOM    240  CG  ARG X 354      28.758  20.646  15.139  1.00 30.97 
ATOM    241  CD  ARG X 354      29.869  19.585  15.041  1.00 31.59 
ATOM    242  NE  ARG X 354      30.993  19.987  15.885  1.00 28.86 
ATOM    243  CZ  ARG X 354      31.857  20.957  15.562  1.00 30.99 
ATOM    244  NH1 ARG X 354      31.751  21.621  14.389  1.00 25.42 
ATOM    245  NH2 ARG X 354      32.820  21.277  16.428  1.00 31.10 
ATOM    246  N   LEU X 355      27.038  18.275  16.788  1.00 29.92 
ATOM    247  CA  LEU X 355      26.581  18.149  18.188  1.00 29.67 
ATOM    248  C   LEU X 355      27.683  18.563  19.171  1.00 29.82 
ATOM    249  O   LEU X 355      28.847  18.734  18.742  1.00 29.47 
ATOM    250  CB  LEU X 355      26.061  16.725  18.458  1.00 29.22 
ATOM    251  CG  LEU X 355      24.751  16.367  17.737  1.00 27.78 
ATOM    252  CD1 LEU X 355      24.476  14.906  17.740  1.00 26.09 
ATOM    253  CD2 LEU X 355      23.534  17.155  18.308  1.00 25.86 
ATOM    254  N   ALA X 356      27.326  18.730  20.464  1.00 29.93 
ATOM    255  CA  ALA X 356      28.281  19.161  21.547  1.00 29.63 
ATOM    256  C   ALA X 356      29.603  18.386  21.582  1.00 29.74 
ATOM    257  O   ALA X 356      29.620  17.193  21.924  1.00 29.90 
ATOM    258  CB  ALA X 356      27.635  19.083  22.907  1.00 29.47 
ATOM    259  N   ASP X 357      30.703  19.063  21.240  1.00 29.79 
ATOM    260  CA  ASP X 357      32.049  18.461  21.295  1.00 29.55 
ATOM    261  C   ASP X 357      32.308  17.749  22.639  1.00 29.99 
ATOM    262  O   ASP X 357      31.877  18.212  23.731  1.00 29.91 
ATOM    263  CB  ASP X 357      33.165  19.522  21.158  1.00 29.20 
ATOM    264  CG  ASP X 357      33.132  20.318  19.852  1.00 29.38 
ATOM    265  OD1 ASP X 357      32.358  20.075  18.889  1.00 27.32 
ATOM    266  OD2 ASP X 357      33.948  21.236  19.810  1.00 29.03 
ATOM    267  N   LEU X 358      33.058  16.657  22.546  1.00 29.65 
ATOM    268  CA  LEU X 358      33.777  16.109  23.672  1.00 30.15 
ATOM    269  C   LEU X 358      34.449  17.173  24.541  1.00 30.55 
ATOM    270  O   LEU X 358      34.822  18.256  24.060  1.00 30.30 
ATOM    271  CB  LEU X 358      34.856  15.150  23.161  1.00 30.15 
ATOM    272  CG  LEU X 358      34.417  13.775  22.672  1.00 29.70 
ATOM    273  CD1 LEU X 358      35.405  13.250  21.576  1.00 29.87 
ATOM    274  CD2 LEU X 358      34.275  12.837  23.851  1.00 27.97 
ATOM    275  N   GLN X 359      34.643  16.840  25.815  1.00 30.89 
ATOM    276  CA  GLN X 359      35.296  17.762  26.747  1.00 31.75 
ATOM    277  C   GLN X 359      36.784  17.824  26.505  1.00 32.07 
ATOM    278  O   GLN X 359      37.405  18.888  26.616  1.00 33.00 
ATOM    279  CB  GLN X 359      35.102  17.285  28.170  1.00 31.78 
ATOM    280  CG  GLN X 359      33.669  17.079  28.523  1.00 34.63 
ATOM    281  CD  GLN X 359      33.334  17.666  29.874  1.00 35.48 
ATOM    282  OE1 GLN X 359      34.001  17.376  30.872  1.00 34.83 
ATOM    283  NE2 GLN X 359      32.300  18.500  29.910  1.00 32.09 
ATOM    284  N   VAL X 360      37.344  16.648  26.239  1.00 31.52 
ATOM    285  CA  VAL X 360      38.757  16.412  26.081  1.00 31.17 
ATOM    286  C   VAL X 360      38.826  15.752  24.679  1.00 31.08 
ATOM    287  O   VAL X 360      38.120  14.793  24.446  1.00 30.46 
ATOM    288  CB  VAL X 360      39.215  15.387  27.164  1.00 30.80 
ATOM    289  CG1 VAL X 360      40.652  14.984  26.999  1.00 32.44 
ATOM    290  CG2 VAL X 360      38.990  15.932  28.599  1.00 32.29 
ATOM    291  N   PRO X 361      39.659  16.262  23.742  1.00 31.60 
ATOM    292  CA  PRO X 361      39.754  15.570  22.447  1.00 31.79 
ATOM    293  C   PRO X 361      40.342  14.151  22.603  1.00 32.37 
ATOM    294  O   PRO X 361      41.093  13.890  23.553  1.00 32.33 
ATOM    295  CB  PRO X 361      40.715  16.441  21.649  1.00 32.05 
ATOM    296  CG  PRO X 361      40.855  17.750  22.438  1.00 30.59 
ATOM    297  CD  PRO X 361      40.615  17.391  23.840  1.00 31.80 
ATOM    298  N   ARG X 362      39.963  13.233  21.709  1.00 32.23 
ATOM    299  CA  ARG X 362      40.530  11.874  21.715  1.00 31.75 
ATOM    300  C   ARG X 362      40.412  11.144  20.370  1.00 30.92 
ATOM    301  O   ARG X 362      39.396  11.278  19.698  1.00 30.29 
ATOM    302  CB  ARG X 362      39.928  11.015  22.823  1.00 31.72 
ATOM    303  CG  ARG X 362      38.422  10.888  22.818  1.00 32.95 
ATOM    304  CD  ARG X 362      37.888  11.045  24.250  1.00 34.71 
ATOM    305  NE  ARG X 362      37.682   9.772  24.955  1.00 34.41 
ATOM    306  CZ  ARG X 362      36.860   9.618  25.997  1.00 32.19 
ATOM    307  NH1 ARG X 362      36.165  10.648  26.492  1.00 28.94 
ATOM    308  NH2 ARG X 362      36.733   8.423  26.550  1.00 33.63 
ATOM    309  N   SER X 363      41.459  10.399  19.999  1.00 29.56 
ATOM    310  CA  SER X 363      41.380   9.443  18.899  1.00 29.46 
ATOM    311  C   SER X 363      41.480   8.021  19.446  1.00 29.43 
ATOM    312  O   SER X 363      41.698   7.816  20.652  1.00 29.58 
ATOM    313  CB  SER X 363      42.471   9.704  17.833  1.00 29.89 
ATOM    314  OG  SER X 363      43.796   9.468  18.309  1.00 28.24 
ATOM    315  N   GLY X 364      41.331   7.023  18.578  1.00 29.33 
ATOM    316  CA  GLY X 364      41.499   5.624  19.006  1.00 28.43 
ATOM    317  C   GLY X 364      40.579   5.211  20.142  1.00 27.85 
ATOM    318  O   GLY X 364      40.767   4.178  20.758  1.00 27.55 
ATOM    319  N   LEU X 365      39.584   6.047  20.413  1.00 27.64 
ATOM    320  CA  LEU X 365      38.512   5.740  21.332  1.00 27.06 
ATOM    321  C   LEU X 365      37.558   4.725  20.719  1.00 27.45 
ATOM    322  O   LEU X 365      37.686   4.360  19.539  1.00 26.43 
ATOM    323  CB  LEU X 365      37.753   7.022  21.650  1.00 26.67 
ATOM    324  CG  LEU X 365      36.823   7.591  20.592  1.00 25.54 
ATOM    325  CD1 LEU X 365      35.724   8.384  21.179  1.00 22.54 
ATOM    326  CD2 LEU X 365      37.615   8.465  19.675  1.00 29.72 
ATOM    327  N   ALA X 366      36.587   4.268  21.525  1.00 27.91 
ATOM    328  CA  ALA X 366      35.461   3.490  20.985  1.00 27.08 
ATOM    329  C   ALA X 366      34.117   4.047  21.420  1.00 27.38 
ATOM    330  O   ALA X 366      33.999   4.710  22.468  1.00 26.72 
ATOM    331  CB  ALA X 366      35.574   2.038  21.345  1.00 27.17 
ATOM    332  N   GLY X 367      33.110   3.804  20.578  1.00 27.10 
ATOM    333  CA  GLY X 367      31.739   4.187  20.901  1.00 26.31 
ATOM    334  C   GLY X 367      30.904   2.952  21.129  1.00 25.98 
ATOM    335  O   GLY X 367      31.127   1.901  20.461  1.00 26.07 
ATOM    336  N   CYS X 368      29.954   3.060  22.070  1.00 24.78 
ATOM    337  CA  CYS X 368      28.860   2.138  22.143  1.00 23.36 
ATOM    338  C   CYS X 368      27.663   2.900  22.628  1.00 23.50 
ATOM    339  O   CYS X 368      27.782   4.095  22.897  1.00 23.31 
ATOM    340  CB  CYS X 368      29.204   1.009  23.074  1.00 24.91 
ATOM    341  SG  CYS X 368      29.342   1.517  24.772  1.00 25.61 
ATOM    342  N   VAL X 369      26.504   2.239  22.695  1.00 23.20 
ATOM    343  CA  VAL X 369      25.324   2.811  23.325  1.00 24.03 
ATOM    344  C   VAL X 369      24.721   1.838  24.372  1.00 25.11 
ATOM    345  O   VAL X 369      24.711   0.599  24.187  1.00 25.88 
ATOM    346  CB  VAL X 369      24.271   3.303  22.263  1.00 24.23 
ATOM    347  CG1 VAL X 369      22.848   2.889  22.587  1.00 23.19 
ATOM    348  CG2 VAL X 369      24.331   4.791  22.120  1.00 24.46 
ATOM    349  N   VAL X 370      24.269   2.389  25.491  1.00 25.05 
ATOM    350  CA  VAL X 370      23.494   1.630  26.485  1.00 24.64 
ATOM    351  C   VAL X 370      22.356   2.537  26.845  1.00 24.06 
ATOM    352  O   VAL X 370      22.580   3.729  27.139  1.00 23.78 
ATOM    353  CB  VAL X 370      24.261   1.364  27.768  1.00 25.36 
ATOM    354  CG1 VAL X 370      23.534   0.343  28.610  1.00 25.41 
ATOM    355  CG2 VAL X 370      25.673   0.880  27.485  1.00 25.53 
ATOM    356  N   GLY X 371      21.141   1.991  26.754  1.00 23.66 
ATOM    357  CA  GLY X 371      19.946   2.659  27.237  1.00 23.72 
ATOM    358  C   GLY X 371      19.712   4.059  26.709  1.00 24.36 
ATOM    359  O   GLY X 371      19.415   4.972  27.498  1.00 25.53 
ATOM    360  N   GLY X 372      19.827   4.251  25.390  1.00 23.74 
ATOM    361  CA  GLY X 372      19.669   5.589  24.806  1.00 22.73 
ATOM    362  C   GLY X 372      20.779   6.569  25.221  1.00 22.64 
ATOM    363  O   GLY X 372      20.628   7.807  25.115  1.00 22.48 
ATOM    364  N   LEU X 373      21.903   6.033  25.698  1.00 21.36 
ATOM    365  CA  LEU X 373      23.033   6.891  26.022  1.00 20.59 
ATOM    366  C   LEU X 373      24.262   6.434  25.241  1.00 19.94 
ATOM    367  O   LEU X 373      24.525   5.236  25.065  1.00 19.62 
ATOM    368  CB  LEU X 373      23.291   6.871  27.552  1.00 19.99 
ATOM    369  CG  LEU X 373      22.098   7.399  28.356  1.00 17.48 
ATOM    370  CD1 LEU X 373      22.304   7.300  29.965  1.00 16.22 
ATOM    371  CD2 LEU X 373      21.809   8.783  27.917  1.00 10.40 
ATOM    372  N   LEU X 374      25.024   7.398  24.793  1.00 19.21 
ATOM    373  CA  LEU X 374      26.187   7.115  23.967  1.00 18.93 
ATOM    374  C   LEU X 374      27.430   7.337  24.799  1.00 19.09 
ATOM    375  O   LEU X 374      27.552   8.381  25.420  1.00 19.39 
ATOM    376  CB  LEU X 374      26.189   8.052  22.764  1.00 17.20 
ATOM    377  CG  LEU X 374      27.521   8.331  22.115  1.00 17.97 
ATOM    378  CD1 LEU X 374      27.911   7.142  21.272  1.00 20.34 
ATOM    379  CD2 LEU X 374      27.455   9.589  21.259  1.00 20.10 
ATOM    380  N   TYR X 375      28.336   6.362  24.812  1.00 19.84 
ATOM    381  CA  TYR X 375      29.555   6.444  25.622  1.00 21.18 
ATOM    382  C   TYR X 375      30.795   6.459  24.761  1.00 21.15 
ATOM    383  O   TYR X 375      30.915   5.623  23.858  1.00 22.07 
ATOM    384  CB  TYR X 375      29.671   5.234  26.569  1.00 22.02 
ATOM    385  CG  TYR X 375      28.564   5.119  27.580  1.00 21.46 
ATOM    386  CD1 TYR X 375      27.364   4.529  27.237  1.00 22.13 
ATOM    387  CD2 TYR X 375      28.730   5.573  28.893  1.00 24.02 
ATOM    388  CE1 TYR X 375      26.338   4.416  28.128  1.00 20.91 
ATOM    389  CE2 TYR X 375      27.686   5.455  29.823  1.00 21.08 
ATOM    390  CZ  TYR X 375      26.507   4.878  29.425  1.00 20.29 
ATOM    391  OH  TYR X 375      25.450   4.764  30.272  1.00 20.10 
ATOM    392  N   ALA X 376      31.709   7.386  25.045  1.00 20.61 
ATOM    393  CA  ALA X 376      33.015   7.402  24.428  1.00 20.75 
ATOM    394  C   ALA X 376      34.002   6.820  25.413  1.00 22.09 
ATOM    395  O   ALA X 376      34.142   7.300  26.584  1.00 22.47 
ATOM    396  CB  ALA X 376      33.411   8.796  24.055  1.00 20.75 
ATOM    397  N   VAL X 377      34.687   5.780  24.952  1.00 22.46 
ATOM    398  CA  VAL X 377      35.542   4.981  25.815  1.00 23.40 
ATOM    399  C   VAL X 377      36.994   4.913  25.365  1.00 24.40 
ATOM    400  O   VAL X 377      37.326   4.400  24.284  1.00 24.59 
ATOM    401  CB  VAL X 377      35.018   3.553  25.960  1.00 23.20 
ATOM    402  CG1 VAL X 377      35.437   2.993  27.321  1.00 24.07 
ATOM    403  CG2 VAL X 377      33.505   3.530  25.855  1.00 22.61 
ATOM    404  N   GLY X 378      37.861   5.431  26.220  1.00 25.24 
ATOM    405  CA  GLY X 378      39.269   5.199  26.078  1.00 26.08 
ATOM    406  C   GLY X 378      39.806   6.155  25.063  1.00 27.07 
ATOM    407  O   GLY X 378      39.266   7.261  24.912  1.00 27.05 
ATOM    408  N   GLY X 379      40.869   5.722  24.383  1.00 27.82 
ATOM    409  CA  GLY X 379      41.529   6.539  23.372  1.00 29.68 
ATOM    410  C   GLY X 379      42.695   7.374  23.876  1.00 30.71 
ATOM    411  O   GLY X 379      43.460   6.959  24.768  1.00 31.35 
ATOM    412  N   ARG X 380      42.820   8.571  23.340  1.00 31.75 
ATOM    413  CA  ARG X 380      44.069   9.280  23.455  1.00 33.77 
ATOM    414  C   ARG X 380      43.950  10.699  22.977  1.00 35.39 
ATOM    415  O   ARG X 380      43.383  10.982  21.911  1.00 35.65 
ATOM    416  CB  ARG X 380      45.129   8.570  22.613  1.00 33.35 
ATOM    417  CG  ARG X 380      46.428   9.290  22.414  1.00 34.44 
ATOM    418  CD  ARG X 380      47.476   8.244  22.399  1.00 37.46 
ATOM    419  NE  ARG X 380      48.668   8.669  21.700  1.00 42.35 
ATOM    420  CZ  ARG X 380      49.902   8.243  21.987  1.00 45.57 
ATOM    421  NH1 ARG X 380      50.928   8.698  21.263  1.00 47.41 
ATOM    422  NH2 ARG X 380      50.123   7.388  22.992  1.00 43.03 
ATOM    423  N   ASN X 381      44.532  11.586  23.767  1.00 37.28 
ATOM    424  CA  ASN X 381      44.706  12.944  23.344  1.00 39.51 
ATOM    425  C   ASN X 381      46.128  13.133  22.774  1.00 41.73 
ATOM    426  O   ASN X 381      47.083  13.324  23.522  1.00 41.31 
ATOM    427  CB  ASN X 381      44.445  13.894  24.500  1.00 38.56 
ATOM    428  CG  ASN X 381      44.237  15.291  24.034  1.00 38.58 
ATOM    429  OD1 ASN X 381      43.901  15.522  22.857  1.00 39.69 
ATOM    430  ND2 ASN X 381      44.420  16.244  24.932  1.00 34.48 
ATOM    431  N   ASN X 382      46.249  13.043  21.447  1.00 44.60 
ATOM    432  CA  ASN X 382      47.477  13.400  20.727  1.00 47.27 
ATOM    433  C   ASN X 382      47.395  14.866  20.268  1.00 48.71 
ATOM    434  O   ASN X 382      46.740  15.173  19.268  1.00 49.29 
ATOM    435  CB  ASN X 382      47.664  12.456  19.538  1.00 47.43 
ATOM    436  CG  ASN X 382      49.001  12.610  18.885  1.00 48.41 
ATOM    437  OD1 ASN X 382      49.863  11.753  19.031  1.00 48.77 
ATOM    438  ND2 ASN X 382      49.189  13.707  18.145  1.00 49.78 
ATOM    439  N   SER X 383      48.043  15.761  21.018  1.00 50.67 
ATOM    440  CA  SER X 383      47.871  17.210  20.863  1.00 52.58 
ATOM    441  C   SER X 383      49.213  17.918  20.590  1.00 54.22 
ATOM    442  O   SER X 383      50.250  17.235  20.536  1.00 54.10 
ATOM    443  CB  SER X 383      47.166  17.785  22.098  1.00 52.64 
ATOM    444  OG  SER X 383      47.937  17.633  23.277  1.00 52.51 
ATOM    445  N   PRO X 384      49.201  19.273  20.380  1.00 55.86 
ATOM    446  CA  PRO X 384      50.491  20.000  20.239  1.00 56.82 
ATOM    447  C   PRO X 384      51.243  20.121  21.579  1.00 57.54 
ATOM    448  O   PRO X 384      52.468  19.948  21.623  1.00 57.71 
ATOM    449  CB  PRO X 384      50.083  21.392  19.685  1.00 56.98 
ATOM    450  CG  PRO X 384      48.626  21.249  19.237  1.00 56.81 
ATOM    451  CD  PRO X 384      48.047  20.175  20.149  1.00 56.02 
ATOM    452  N   ASP X 385      50.505  20.394  22.656  1.00 58.31 
ATOM    453  CA  ASP X 385      51.074  20.467  24.012  1.00 59.01 
ATOM    454  C   ASP X 385      51.196  19.069  24.673  1.00 58.89 
ATOM    455  O   ASP X 385      50.945  18.906  25.880  1.00 59.34 
ATOM    456  CB  ASP X 385      50.252  21.421  24.913  1.00 59.36 
ATOM    457  CG  ASP X 385      50.123  22.847  24.338  1.00 60.40 
ATOM    458  OD1 ASP X 385      51.143  23.568  24.237  1.00 61.13 
ATOM    459  OD2 ASP X 385      48.980  23.257  24.021  1.00 60.70 
ATOM    460  N   GLY X 386      51.576  18.062  23.887  1.00 58.36 
ATOM    461  CA  GLY X 386      51.773  16.718  24.430  1.00 57.64 
ATOM    462  C   GLY X 386      50.644  15.713  24.230  1.00 56.92 
ATOM    463  O   GLY X 386      49.573  16.040  23.717  1.00 57.05 
ATOM    464  N   ASN X 387      50.880  14.485  24.678  1.00 55.81 
ATOM    465  CA  ASN X 387      50.086  13.353  24.218  1.00 54.67 
ATOM    466  C   ASN X 387      49.855  12.183  25.247  1.00 52.81 
ATOM    467  O   ASN X 387      50.813  11.551  25.727  1.00 52.41 
ATOM    468  CB  ASN X 387      50.648  12.906  22.865  1.00 55.08 
ATOM    469  CG  ASN X 387      50.405  11.462  22.591  1.00 57.72 
ATOM    470  OD1 ASN X 387      49.582  11.106  21.739  1.00 61.51 
ATOM    471  ND2 ASN X 387      51.107  10.599  23.322  1.00 60.09 
ATOM    472  N   THR X 388      48.569  11.900  25.514  1.00 50.19 
ATOM    473  CA  THR X 388      48.086  11.259  26.748  1.00 48.13 
ATOM    474  C   THR X 388      46.968  10.197  26.545  1.00 46.56 
ATOM    475  O   THR X 388      45.857  10.520  26.109  1.00 46.22 
ATOM    476  CB  THR X 388      47.576  12.356  27.762  1.00 48.40 
ATOM    477  OG1 THR X 388      48.551  13.410  27.871  1.00 49.10 
ATOM    478  CG2 THR X 388      47.311  11.765  29.145  1.00 46.37 
ATOM    479  N   ASP X 389      47.269   8.947  26.907  1.00 44.37 
ATOM    480  CA  ASP X 389      46.334   7.830  26.802  1.00 42.42 
ATOM    481  C   ASP X 389      45.117   7.972  27.731  1.00 41.27 
ATOM    482  O   ASP X 389      45.249   8.383  28.876  1.00 40.14 
ATOM    483  CB  ASP X 389      47.068   6.496  27.031  1.00 42.23 
ATOM    484  CG  ASP X 389      47.887   6.084  25.823  1.00 42.03 
ATOM    485  OD1 ASP X 389      47.648   6.694  24.773  1.00 41.72 
ATOM    486  OD2 ASP X 389      48.750   5.173  25.891  1.00 42.01 
ATOM    487  N   SER X 390      43.939   7.624  27.214  1.00 39.80 
ATOM    488  CA  SER X 390      42.682   7.833  27.945  1.00 38.82 
ATOM    489  C   SER X 390      42.255   6.631  28.752  1.00 37.35 
ATOM    490  O   SER X 390      42.150   5.539  28.200  1.00 36.99 
ATOM    491  CB  SER X 390      41.539   8.169  26.980  1.00 38.55 
ATOM    492  OG  SER X 390      40.709   9.179  27.513  1.00 39.33 
ATOM    493  N   SER X 391      41.995   6.830  30.043  1.00 35.89 
ATOM    494  CA  SER X 391      41.209   5.838  30.795  1.00 35.33 
ATOM    495  C   SER X 391      39.740   6.277  30.915  1.00 34.16 
ATOM    496  O   SER X 391      38.927   5.631  31.562  1.00 33.76 
ATOM    497  CB  SER X 391      41.823   5.521  32.170  1.00 35.32 
ATOM    498  OG  SER X 391      41.763   6.616  33.042  1.00 36.07 
ATOM    499  N   ALA X 392      39.420   7.375  30.253  1.00 33.38 
ATOM    500  CA  ALA X 392      38.159   8.054  30.458  1.00 32.60 
ATOM    501  C   ALA X 392      36.960   7.252  29.972  1.00 31.51 
ATOM    502  O   ALA X 392      37.063   6.404  29.079  1.00 31.30 
ATOM    503  CB  ALA X 392      38.189   9.428  29.779  1.00 32.35 
ATOM    504  N   LEU X 393      35.835   7.510  30.622  1.00 30.32 
ATOM    505  CA  LEU X 393      34.533   7.113  30.131  1.00 29.26 
ATOM    506  C   LEU X 393      33.709   8.351  30.316  1.00 29.04 
ATOM    507  O   LEU X 393      33.634   8.902  31.440  1.00 28.56 
ATOM    508  CB  LEU X 393      33.921   5.963  30.925  1.00 28.73 
ATOM    509  CG  LEU X 393      32.500   5.618  30.473  1.00 27.91 
ATOM    510  CD1 LEU X 393      32.478   5.187  29.042  1.00 30.68 
ATOM    511  CD2 LEU X 393      31.974   4.492  31.293  1.00 28.01 
ATOM    512  N   ASP X 394      33.142   8.808  29.195  1.00 28.46 
ATOM    513  CA  ASP X 394      32.246   9.960  29.145  1.00 27.03 
ATOM    514  C   ASP X 394      30.960   9.524  28.469  1.00 26.68 
ATOM    515  O   ASP X 394      30.979   8.690  27.572  1.00 26.92 
ATOM    516  CB  ASP X 394      32.898  11.137  28.415  1.00 26.66 
ATOM    517  CG  ASP X 394      34.187  11.574  29.070  1.00 25.48 
ATOM    518  OD1 ASP X 394      34.246  12.643  29.712  1.00 24.68 
ATOM    519  OD2 ASP X 394      35.168  10.828  28.949  1.00 25.82 
ATOM    520  N   CYS X 395      29.854  10.067  28.947  1.00 26.41 
ATOM    521  CA  CYS X 395      28.538   9.708  28.511  1.00 26.79 
ATOM    522  C   CYS X 395      27.820  10.932  27.976  1.00 26.60 
ATOM    523  O   CYS X 395      27.879  12.021  28.558  1.00 25.82 
ATOM    524  CB  CYS X 395      27.762   9.128  29.679  1.00 27.47 
ATOM    525  SG  CYS X 395      26.022   8.672  29.322  1.00 32.59 
ATOM    526  N   TYR X 396      27.169  10.747  26.834  1.00 26.69 
ATOM    527  CA  TYR X 396      26.398  11.796  26.204  1.00 27.17 
ATOM    528  C   TYR X 396      24.892  11.479  26.223  1.00 27.44 
ATOM    529  O   TYR X 396      24.465  10.374  25.890  1.00 27.09 
ATOM    530  CB  TYR X 396      26.886  11.931  24.775  1.00 27.33 
ATOM    531  CG  TYR X 396      26.127  12.871  23.866  1.00 29.51 
ATOM    532  CD1 TYR X 396      26.268  14.253  23.979  1.00 30.32 
ATOM    533  CD2 TYR X 396      25.320  12.370  22.839  1.00 30.93 
ATOM    534  CE1 TYR X 396      25.606  15.107  23.105  1.00 32.24 
ATOM    535  CE2 TYR X 396      24.657  13.210  21.969  1.00 31.88 
ATOM    536  CZ  TYR X 396      24.808  14.583  22.107  1.00 33.74 
ATOM    537  OH  TYR X 396      24.152  15.431  21.232  1.00 36.53 
ATOM    538  N   ASN X 397      24.100  12.463  26.629  1.00 27.68 
ATOM    539  CA  ASN X 397      22.673  12.428  26.409  1.00 27.95 
ATOM    540  C   ASN X 397      22.203  13.189  25.144  1.00 28.29 
ATOM    541  O   ASN X 397      22.225  14.431  25.128  1.00 29.03 
ATOM    542  CB  ASN X 397      22.010  13.061  27.627  1.00 28.49 
ATOM    543  CG  ASN X 397      20.618  12.551  27.859  1.00 27.06 
ATOM    544  OD1 ASN X 397      19.934  12.111  26.933  1.00 22.68 
ATOM    545  ND2 ASN X 397      20.187  12.601  29.111  1.00 28.04 
ATOM    546  N   PRO X 398      21.725  12.480  24.104  1.00 27.95 
ATOM    547  CA  PRO X 398      21.117  13.180  22.965  1.00 28.82 
ATOM    548  C   PRO X 398      19.965  14.089  23.387  1.00 30.92 
ATOM    549  O   PRO X 398      19.731  15.106  22.749  1.00 31.60 
ATOM    550  CB  PRO X 398      20.542  12.048  22.114  1.00 28.46 
ATOM    551  CG  PRO X 398      21.311  10.817  22.527  1.00 28.22 
ATOM    552  CD  PRO X 398      21.577  11.027  24.005  1.00 27.82 
ATOM    553  N   MET X 399      19.253  13.713  24.455  1.00 32.36 
ATOM    554  CA  MET X 399      18.119  14.475  25.001  1.00 33.53 
ATOM    555  C   MET X 399      18.534  15.799  25.668  1.00 32.91 
ATOM    556  O   MET X 399      17.684  16.671  25.908  1.00 32.74 
ATOM    557  CB  MET X 399      17.324  13.595  26.004  1.00 34.24 
ATOM    558  CG  MET X 399      15.860  13.404  25.689  1.00 36.81 
ATOM    559  SD  MET X 399      15.528  13.029  23.949  1.00 44.38 
ATOM    560  CE  MET X 399      15.483  11.226  23.980  1.00 43.13 
ATOM    561  N   THR X 400      19.835  15.942  25.944  1.00 32.46 
ATOM    562  CA  THR X 400      20.396  17.126  26.649  1.00 31.90 
ATOM    563  C   THR X 400      21.609  17.757  25.936  1.00 31.41 
ATOM    564  O   THR X 400      22.181  18.753  26.408  1.00 30.57 
ATOM    565  CB  THR X 400      20.790  16.816  28.138  1.00 31.41 
ATOM    566  OG1 THR X 400      21.992  16.040  28.195  1.00 30.87 
ATOM    567  CG2 THR X 400      19.691  16.086  28.833  1.00 30.75 
ATOM    568  N   ASN X 401      21.968  17.173  24.791  1.00 31.05 
ATOM    569  CA  ASN X 401      23.222  17.485  24.083  1.00 30.46 
ATOM    570  C   ASN X 401      24.451  17.703  24.999  1.00 29.63 
ATOM    571  O   ASN X 401      25.337  18.499  24.662  1.00 29.08 
ATOM    572  CB  ASN X 401      23.053  18.663  23.123  1.00 30.29 
ATOM    573  CG  ASN X 401      24.239  18.821  22.226  1.00 30.57 
ATOM    574  OD1 ASN X 401      24.976  17.870  22.022  1.00 34.17 
ATOM    575  ND2 ASN X 401      24.445  20.009  21.690  1.00 31.52 
ATOM    576  N   GLN X 402      24.495  16.969  26.127  1.00 28.64 
ATOM    577  CA  GLN X 402      25.516  17.144  27.183  1.00 27.52 
ATOM    578  C   GLN X 402      26.379  15.894  27.474  1.00 26.47 
ATOM    579  O   GLN X 402      25.858  14.807  27.684  1.00 26.45 
ATOM    580  CB  GLN X 402      24.843  17.604  28.470  1.00 27.12 
ATOM    581  CG  GLN X 402      25.807  18.055  29.557  1.00 29.04 
ATOM    582  CD  GLN X 402      25.081  18.385  30.868  1.00 31.17 
ATOM    583  OE1 GLN X 402      24.249  17.609  31.361  1.00 31.35 
ATOM    584  NE2 GLN X 402      25.366  19.557  31.408  1.00 32.66 
ATOM    585  N   TRP X 403      27.699  16.084  27.469  1.00 25.36 
ATOM    586  CA  TRP X 403      28.646  15.099  27.964  1.00 24.47 
ATOM    587  C   TRP X 403      28.766  15.220  29.492  1.00 24.45 
ATOM    588  O   TRP X 403      28.935  16.340  30.025  1.00 23.41 
ATOM    589  CB  TRP X 403      30.035  15.304  27.340  1.00 24.03 
ATOM    590  CG  TRP X 403      30.087  14.984  25.863  1.00 23.64 
ATOM    591  CD1 TRP X 403      29.938  15.868  24.833  1.00 20.75 
ATOM    592  CD2 TRP X 403      30.262  13.690  25.257  1.00 23.97 
ATOM    593  NE1 TRP X 403      29.999  15.213  23.623  1.00 23.64 
ATOM    594  CE2 TRP X 403      30.212  13.877  23.845  1.00 25.35 
ATOM    595  CE3 TRP X 403      30.464  12.402  25.757  1.00 24.28 
ATOM    596  CZ2 TRP X 403      30.367  12.809  22.923  1.00 24.27 
ATOM    597  CZ3 TRP X 403      30.620  11.333  24.841  1.00 26.78 
ATOM    598  CH2 TRP X 403      30.577  11.556  23.432  1.00 22.97 
ATOM    599  N   SER X 404      28.671  14.065  30.159  1.00 23.78 
ATOM    600  CA  SER X 404      29.012  13.903  31.577  1.00 23.99 
ATOM    601  C   SER X 404      30.149  12.920  31.784  1.00 23.75 
ATOM    602  O   SER X 404      30.108  11.810  31.239  1.00 21.58 
ATOM    603  CB  SER X 404      27.807  13.364  32.364  1.00 24.01 
ATOM    604  OG  SER X 404      26.844  14.376  32.536  1.00 24.47 
ATOM    605  N   PRO X 405      31.144  13.308  32.614  1.00 24.91 
ATOM    606  CA  PRO X 405      32.193  12.392  33.146  1.00 25.67 
ATOM    607  C   PRO X 405      31.595  11.151  33.769  1.00 26.23 
ATOM    608  O   PRO X 405      30.449  11.153  34.169  1.00 26.39 
ATOM    609  CB  PRO X 405      32.878  13.230  34.210  1.00 26.23 
ATOM    610  CG  PRO X 405      32.847  14.661  33.543  1.00 26.39 
ATOM    611  CD  PRO X 405      31.422  14.719  32.958  1.00 24.79 
ATOM    612  N   CYS X 406      32.353  10.075  33.759  1.00 27.34 
ATOM    613  CA  CYS X 406      31.900   8.795  34.236  1.00 29.22 
ATOM    614  C   CYS X 406      33.143   8.177  34.846  1.00 29.96 
ATOM    615  O   CYS X 406      34.287   8.562  34.456  1.00 30.36 
ATOM    616  CB  CYS X 406      31.392   7.899  33.095  1.00 28.76 
ATOM    617  SG  CYS X 406      29.677   8.072  32.670  1.00 32.82 
ATOM    618  N   ALA X 407      32.923   7.237  35.775  1.00 29.54 
ATOM    619  CA  ALA X 407      34.012   6.497  36.422  1.00 30.23 
ATOM    620  C   ALA X 407      35.039   6.045  35.409  1.00 30.33 
ATOM    621  O   ALA X 407      34.701   5.281  34.513  1.00 31.28 
ATOM    622  CB  ALA X 407      33.468   5.281  37.189  1.00 29.48 
ATOM    623  N   PRO X 408      36.295   6.477  35.566  1.00 30.64 
ATOM    624  CA  PRO X 408      37.385   6.095  34.648  1.00 31.04 
ATOM    625  C   PRO X 408      37.698   4.603  34.698  1.00 31.52 
ATOM    626  O   PRO X 408      37.375   3.932  35.692  1.00 32.81 
ATOM    627  CB  PRO X 408      38.586   6.879  35.180  1.00 30.20 
ATOM    628  CG  PRO X 408      38.323   6.948  36.681  1.00 31.46 
ATOM    629  CD  PRO X 408      36.803   7.123  36.792  1.00 31.18 
ATOM    630  N   MET X 409      38.333   4.083  33.652  1.00 31.48 
ATOM    631  CA  MET X 409      38.753   2.687  33.656  1.00 31.55 
ATOM    632  C   MET X 409      39.932   2.477  34.618  1.00 32.36 
ATOM    633  O   MET X 409      40.617   3.447  34.987  1.00 33.11 
ATOM    634  CB  MET X 409      39.115   2.235  32.247  1.00 29.78 
ATOM    635  CG  MET X 409      37.895   2.013  31.396  1.00 29.55 
ATOM    636  SD  MET X 409      38.196   1.577  29.663  1.00 23.21 
ATOM    637  CE  MET X 409      39.232   2.937  29.172  1.00 23.82 
ATOM    638  N   SER X 410      40.176   1.221  35.006  1.00 32.61 
ATOM    639  CA  SER X 410      41.314   0.907  35.870  1.00 33.19 
ATOM    640  C   SER X 410      42.641   1.305  35.178  1.00 33.69 
ATOM    641  O   SER X 410      43.610   1.695  35.837  1.00 34.38 
ATOM    642  CB  SER X 410      41.314  -0.574  36.258  1.00 32.79 
ATOM    643  OG  SER X 410      41.401  -1.404  35.110  1.00 33.33 
ATOM    644  N   VAL X 411      42.667   1.228  33.850  1.00 32.81 
ATOM    645  CA  VAL X 411      43.872   1.481  33.103  1.00 31.81 
ATOM    646  C   VAL X 411      43.499   2.341  31.904  1.00 31.36 
ATOM    647  O   VAL X 411      42.315   2.444  31.561  1.00 30.48 
ATOM    648  CB  VAL X 411      44.577   0.158  32.654  1.00 31.94 
ATOM    649  CG1 VAL X 411      45.237  -0.550  33.840  1.00 34.28 
ATOM    650  CG2 VAL X 411      43.639  -0.789  31.968  1.00 31.08 
ATOM    651  N   PRO X 412      44.495   3.014  31.285  1.00 30.59 
ATOM    652  CA  PRO X 412      44.101   3.741  30.104  1.00 29.79 
ATOM    653  C   PRO X 412      44.227   2.816  28.917  1.00 28.87 
ATOM    654  O   PRO X 412      45.093   1.947  28.912  1.00 29.85 
ATOM    655  CB  PRO X 412      45.109   4.889  30.072  1.00 30.07 
ATOM    656  CG  PRO X 412      45.679   4.941  31.453  1.00 29.03 
ATOM    657  CD  PRO X 412      45.780   3.517  31.784  1.00 30.36 
ATOM    658  N   ARG X 413      43.338   2.941  27.956  1.00 27.56 
ATOM    659  CA  ARG X 413      43.330   2.015  26.840  1.00 27.47 
ATOM    660  C   ARG X 413      43.088   2.751  25.555  1.00 26.96 
ATOM    661  O   ARG X 413      41.936   2.986  25.217  1.00 27.91 
ATOM    662  CB  ARG X 413      42.232   0.963  27.002  1.00 27.36 
ATOM    663  CG  ARG X 413      42.055   0.394  28.414  1.00 27.47 
ATOM    664  CD  ARG X 413      40.781  -0.419  28.506  1.00 22.84 
ATOM    665  NE  ARG X 413      40.786  -1.278  29.689  1.00 21.76 
ATOM    666  CZ  ARG X 413      41.284  -2.518  29.755  1.00 23.58 
ATOM    667  NH1 ARG X 413      41.901  -3.103  28.697  1.00 20.73 
ATOM    668  NH2 ARG X 413      41.193  -3.176  30.915  1.00 22.05 
ATOM    669  N   ASN X 414      44.170   3.139  24.878  1.00 26.49 
ATOM    670  CA  ASN X 414      44.151   3.744  23.526  1.00 26.05 
ATOM    671  C   ASN X 414      43.947   2.606  22.486  1.00 26.31 
ATOM    672  O   ASN X 414      44.313   1.465  22.776  1.00 27.16 
ATOM    673  CB  ASN X 414      45.463   4.527  23.297  1.00 25.25 
ATOM    674  CG  ASN X 414      45.706   4.919  21.791  1.00 25.54 
ATOM    675  OD1 ASN X 414      44.838   5.497  21.147  1.00 22.82 
ATOM    676  ND2 ASN X 414      46.908   4.612  21.262  1.00 21.91 
ATOM    677  N   ARG X 415      43.338   2.871  21.321  1.00 25.88 
ATOM    678  CA  ARG X 415      43.089   1.816  20.316  1.00 25.29 
ATOM    679  C   ARG X 415      42.276   0.619  20.854  1.00 25.08 
ATOM    680  O   ARG X 415      42.572  -0.552  20.594  1.00 24.89 
ATOM    681  CB  ARG X 415      44.399   1.350  19.692  1.00 25.76 
ATOM    682  CG  ARG X 415      45.134   2.443  18.929  1.00 28.84 
ATOM    683  CD  ARG X 415      46.145   1.866  17.960  1.00 31.96 
ATOM    684  NE  ARG X 415      47.070   2.892  17.465  1.00 34.17 
ATOM    685  CZ  ARG X 415      48.332   2.646  17.114  1.00 35.08 
ATOM    686  NH1 ARG X 415      48.805   1.404  17.220  1.00 35.56 
ATOM    687  NH2 ARG X 415      49.111   3.626  16.666  1.00 32.35 
ATOM    688  N   ILE X 416      41.205   0.953  21.562  1.00 24.76 
ATOM    689  CA  ILE X 416      40.464   0.054  22.422  1.00 24.04 
ATOM    690  C   ILE X 416      39.342  -0.549  21.596  1.00 24.53 
ATOM    691  O   ILE X 416      38.869   0.078  20.672  1.00 24.74 
ATOM    692  CB  ILE X 416      39.912   0.895  23.674  1.00 24.07 
ATOM    693  CG1 ILE X 416      39.014   0.101  24.603  1.00 21.98 
ATOM    694  CG2 ILE X 416      39.060   2.066  23.221  1.00 23.31 
ATOM    695  CD1 ILE X 416      38.511   0.946  25.789  1.00 23.26 
ATOM    696  N   GLY X 417      38.925  -1.767  21.909  1.00 24.51 
ATOM    697  CA  GLY X 417      37.654  -2.255  21.401  1.00 25.38 
ATOM    698  C   GLY X 417      36.558  -2.295  22.465  1.00 25.54 
ATOM    699  O   GLY X 417      36.840  -2.489  23.666  1.00 26.13 
ATOM    700  N   VAL X 418      35.300  -2.105  22.069  1.00 25.58 
ATOM    701  CA  VAL X 418      34.216  -2.251  23.068  1.00 25.33 
ATOM    702  C   VAL X 418      33.028  -2.965  22.471  1.00 25.89 
ATOM    703  O   VAL X 418      32.780  -2.878  21.243  1.00 25.89 
ATOM    704  CB  VAL X 418      33.812  -0.917  23.859  1.00 24.88 
ATOM    705  CG1 VAL X 418      34.934   0.132  23.882  1.00 22.93 
ATOM    706  CG2 VAL X 418      32.558  -0.299  23.341  1.00 24.44 
ATOM    707  N   GLY X 419      32.335  -3.705  23.339  1.00 26.16 
ATOM    708  CA  GLY X 419      31.019  -4.297  23.033  1.00 26.39 
ATOM    709  C   GLY X 419      30.067  -4.083  24.195  1.00 26.69 
ATOM    710  O   GLY X 419      30.483  -3.624  25.264  1.00 26.52 
ATOM    711  N   VAL X 420      28.794  -4.424  23.991  1.00 27.49 
ATOM    712  CA  VAL X 420      27.735  -4.375  25.034  1.00 27.64 
ATOM    713  C   VAL X 420      27.059  -5.762  25.184  1.00 29.13 
ATOM    714  O   VAL X 420      26.640  -6.373  24.182  1.00 28.53 
ATOM    715  CB  VAL X 420      26.643  -3.342  24.656  1.00 27.62 
ATOM    716  CG1 VAL X 420      25.499  -3.213  25.726  1.00 25.03 
ATOM    717  CG2 VAL X 420      27.269  -1.995  24.316  1.00 28.13 
ATOM    718  N   ILE X 421      26.970  -6.243  26.432  1.00 30.42 
ATOM    719  CA  ILE X 421      26.118  -7.385  26.849  1.00 31.63 
ATOM    720  C   ILE X 421      25.342  -6.981  28.111  1.00 32.92 
ATOM    721  O   ILE X 421      25.939  -6.446  29.072  1.00 32.02 
ATOM    722  CB  ILE X 421      26.961  -8.638  27.173  1.00 31.60 
ATOM    723  CG1 ILE X 421      27.213  -9.476  25.922  1.00 29.90 
ATOM    724  CG2 ILE X 421      26.259  -9.491  28.194  1.00 32.65 
ATOM    725  CD1 ILE X 421      28.647 -10.011  25.847  1.00 30.16 
ATOM    726  N   ASP X 422      24.017  -7.221  28.093  1.00 34.47 
ATOM    727  CA  ASP X 422      23.093  -6.790  29.154  1.00 35.03 
ATOM    728  C   ASP X 422      23.365  -5.411  29.684  1.00 34.94 
ATOM    729  O   ASP X 422      23.521  -5.221  30.905  1.00 35.05 
ATOM    730  CB  ASP X 422      23.187  -7.722  30.352  1.00 36.16 
ATOM    731  CG  ASP X 422      22.292  -8.867  30.222  1.00 38.70 
ATOM    732  OD1 ASP X 422      21.428  -8.797  29.311  1.00 42.62 
ATOM    733  OD2 ASP X 422      22.453  -9.813  31.015  1.00 40.57 
ATOM    734  N   GLY X 423      23.439  -4.453  28.787  1.00 34.55 
ATOM    735  CA  GLY X 423      23.627  -3.061  29.194  1.00 34.83 
ATOM    736  C   GLY X 423      24.912  -2.855  29.974  1.00 34.22 
ATOM    737  O   GLY X 423      24.972  -2.005  30.849  1.00 34.54 
ATOM    738  N   HIS X 424      25.934  -3.633  29.626  1.00 33.67 
ATOM    739  CA  HIS X 424      27.197  -3.656  30.350  1.00 33.31 
ATOM    740  C   HIS X 424      28.250  -3.456  29.301  1.00 31.45 
ATOM    741  O   HIS X 424      28.279  -4.161  28.313  1.00 30.54 
ATOM    742  CB  HIS X 424      27.414  -5.018  31.039  1.00 34.21 
ATOM    743  CG  HIS X 424      26.841  -5.131  32.427  1.00 37.32 
ATOM    744  ND1 HIS X 424      25.484  -5.143  32.684  1.00 40.32 
ATOM    745  CD2 HIS X 424      27.447  -5.296  33.627  1.00 39.02 
ATOM    746  CE1 HIS X 424      25.284  -5.282  33.984  1.00 40.08 
ATOM    747  NE2 HIS X 424      26.458  -5.370  34.578  1.00 38.68 
ATOM    748  N   ILE X 425      29.102  -2.470  29.505  1.00 30.25 
ATOM    749  CA  ILE X 425      30.093  -2.139  28.514  1.00 28.70 
ATOM    750  C   ILE X 425      31.368  -2.880  28.827  1.00 28.29 
ATOM    751  O   ILE X 425      31.919  -2.738  29.905  1.00 28.82 
ATOM    752  CB  ILE X 425      30.352  -0.657  28.491  1.00 28.83 
ATOM    753  CG1 ILE X 425      29.030   0.102  28.474  1.00 26.33 
ATOM    754  CG2 ILE X 425      31.260  -0.233  27.240  1.00 30.05 
ATOM    755  CD1 ILE X 425      29.208   1.601  28.350  1.00 24.16 
ATOM    756  N   TYR X 426      31.799  -3.714  27.898  1.00 26.95 
ATOM    757  CA  TYR X 426      33.074  -4.351  28.021  1.00 26.34 
ATOM    758  C   TYR X 426      34.164  -3.516  27.384  1.00 26.65 
ATOM    759  O   TYR X 426      34.141  -3.224  26.153  1.00 26.67 
ATOM    760  CB  TYR X 426      33.035  -5.769  27.449  1.00 25.93 
ATOM    761  CG  TYR X 426      32.203  -6.701  28.289  1.00 24.36 
ATOM    762  CD1 TYR X 426      30.823  -6.731  28.157  1.00 24.86 
ATOM    763  CD2 TYR X 426      32.797  -7.554  29.236  1.00 24.34 
ATOM    764  CE1 TYR X 426      30.026  -7.589  28.953  1.00 26.59 
ATOM    765  CE2 TYR X 426      32.015  -8.444  30.016  1.00 24.25 
ATOM    766  CZ  TYR X 426      30.631  -8.438  29.867  1.00 25.46 
ATOM    767  OH  TYR X 426      29.843  -9.251  30.631  1.00 27.94 
ATOM    768  N   ALA X 427      35.109  -3.097  28.223  1.00 26.20 
ATOM    769  CA  ALA X 427      36.301  -2.421  27.708  1.00 26.64 
ATOM    770  C   ALA X 427      37.387  -3.480  27.408  1.00 26.04 
ATOM    771  O   ALA X 427      37.888  -4.116  28.314  1.00 25.54 
ATOM    772  CB  ALA X 427      36.773  -1.347  28.686  1.00 26.26 
ATOM    773  N   VAL X 428      37.711  -3.687  26.134  1.00 25.91 
ATOM    774  CA  VAL X 428      38.633  -4.778  25.722  1.00 25.60 
ATOM    775  C   VAL X 428      40.026  -4.327  25.210  1.00 25.58 
ATOM    776  O   VAL X 428      40.133  -3.557  24.256  1.00 25.01 
ATOM    777  CB  VAL X 428      37.958  -5.665  24.670  1.00 25.77 
ATOM    778  CG1 VAL X 428      38.815  -6.839  24.295  1.00 26.34 
ATOM    779  CG2 VAL X 428      36.620  -6.168  25.193  1.00 26.22 
ATOM    780  N   GLY X 429      41.086  -4.843  25.838  1.00 25.57 
ATOM    781  CA  GLY X 429      42.467  -4.608  25.411  1.00 25.75 
ATOM    782  C   GLY X 429      42.865  -3.130  25.386  1.00 26.33 
ATOM    783  O   GLY X 429      42.640  -2.417  26.378  1.00 26.98 
ATOM    784  N   GLY X 430      43.436  -2.674  24.258  1.00 25.81 
ATOM    785  CA  GLY X 430      43.921  -1.298  24.120  1.00 25.60 
ATOM    786  C   GLY X 430      45.365  -1.174  24.584  1.00 25.80 
ATOM    787  O   GLY X 430      45.947  -2.150  25.058  1.00 25.86 
ATOM    788  N   SER X 431      45.962   0.009  24.423  1.00 26.51 
ATOM    789  CA  SER X 431      47.369   0.256  24.848  1.00 27.02 
ATOM    790  C   SER X 431      47.498   1.395  25.859  1.00 26.96 
ATOM    791  O   SER X 431      46.708   2.344  25.825  1.00 26.79 
ATOM    792  CB  SER X 431      48.285   0.529  23.652  1.00 26.76 
ATOM    793  OG  SER X 431      47.885   1.715  22.991  1.00 27.27 
ATOM    794  N   HIS X 432      48.460   1.255  26.777  1.00 27.32 
ATOM    795  CA  HIS X 432      48.925   2.353  27.646  1.00 27.27 
ATOM    796  C   HIS X 432      50.428   2.430  27.380  1.00 27.35 
ATOM    797  O   HIS X 432      51.143   1.477  27.653  1.00 26.54 
ATOM    798  CB  HIS X 432      48.615   2.031  29.113  1.00 26.54 
ATOM    799  CG  HIS X 432      48.997   3.110  30.096  1.00 26.96 
ATOM    800  ND1 HIS X 432      49.132   2.862  31.449  1.00 21.86 
ATOM    801  CD2 HIS X 432      49.238   4.443  29.933  1.00 27.53 
ATOM    802  CE1 HIS X 432      49.437   3.988  32.074  1.00 24.40 
ATOM    803  NE2 HIS X 432      49.488   4.967  31.181  1.00 24.90 
ATOM    804  N   GLY X 433      50.895   3.522  26.775  1.00 28.26 
ATOM    805  CA  GLY X 433      52.325   3.649  26.426  1.00 29.38 
ATOM    806  C   GLY X 433      52.516   2.585  25.390  1.00 30.26 
ATOM    807  O   GLY X 433      51.733   2.512  24.480  1.00 31.07 
ATOM    808  N   CYS X 434      53.516   1.724  25.519  1.00 31.26 
ATOM    809  CA  CYS X 434      53.416   0.460  24.772  1.00 30.87 
ATOM    810  C   CYS X 434      53.166  -0.724  25.753  1.00 30.49 
ATOM    811  O   CYS X 434      53.546  -1.860  25.519  1.00 29.73 
ATOM    812  CB  CYS X 434      54.562   0.236  23.704  1.00 31.18 
ATOM    813  SG  CYS X 434      55.099   1.613  22.264  1.00 29.80 
ATOM    814  N   ILE X 435      52.469  -0.444  26.845  1.00 30.85 
ATOM    815  CA  ILE X 435      51.800  -1.529  27.583  1.00 31.69 
ATOM    816  C   ILE X 435      50.473  -1.942  26.888  1.00 31.92 
ATOM    817  O   ILE X 435      49.463  -1.239  27.018  1.00 31.93 
ATOM    818  CB  ILE X 435      51.553  -1.181  29.077  1.00 31.81 
ATOM    819  CG1 ILE X 435      52.880  -1.072  29.839  1.00 31.45 
ATOM    820  CG2 ILE X 435      50.614  -2.201  29.731  1.00 31.56 
ATOM    821  CD1 ILE X 435      52.746  -0.433  31.217  1.00 35.34 
ATOM    822  N   HIS X 436      50.522  -3.072  26.169  1.00 31.64 
ATOM    823  CA  HIS X 436      49.412  -3.653  25.423  1.00 31.84 
ATOM    824  C   HIS X 436      48.505  -4.524  26.305  1.00 31.74 
ATOM    825  O   HIS X 436      48.923  -5.545  26.875  1.00 31.32 
ATOM    826  CB  HIS X 436      49.931  -4.497  24.253  1.00 32.37 
ATOM    827  CG  HIS X 436      50.787  -3.731  23.299  1.00 34.81 
ATOM    828  ND1 HIS X 436      52.132  -3.518  23.515  1.00 35.55 
ATOM    829  CD2 HIS X 436      50.486  -3.109  22.137  1.00 35.36 
ATOM    830  CE1 HIS X 436      52.619  -2.791  22.528  1.00 36.13 
ATOM    831  NE2 HIS X 436      51.647  -2.547  21.668  1.00 35.53 
ATOM    832  N   HIS X 437      47.248  -4.134  26.420  1.00 30.81 
ATOM    833  CA  HIS X 437      46.445  -4.762  27.424  1.00 30.37 
ATOM    834  C   HIS X 437      45.885  -6.060  26.862  1.00 30.95 
ATOM    835  O   HIS X 437      45.485  -6.115  25.669  1.00 30.87 
ATOM    836  CB  HIS X 437      45.346  -3.817  27.819  1.00 29.88 
ATOM    837  CG  HIS X 437      45.815  -2.635  28.599  1.00 29.46 
ATOM    838  ND1 HIS X 437      46.432  -2.753  29.832  1.00 29.03 
ATOM    839  CD2 HIS X 437      45.696  -1.306  28.360  1.00 27.82 
ATOM    840  CE1 HIS X 437      46.686  -1.547  30.312  1.00 26.03 
ATOM    841  NE2 HIS X 437      46.238  -0.653  29.444  1.00 27.22 
ATOM    842  N   ASN X 438      45.899  -7.118  27.676  1.00 30.27 
ATOM    843  CA  ASN X 438      45.079  -8.268  27.345  1.00 30.19 
ATOM    844  C   ASN X 438      43.817  -8.274  28.187  1.00 30.29 
ATOM    845  O   ASN X 438      42.879  -9.004  27.907  1.00 29.89 
ATOM    846  CB  ASN X 438      45.850  -9.595  27.397  1.00 30.67 
ATOM    847  CG  ASN X 438      46.374  -9.943  28.784  1.00 30.13 
ATOM    848  OD1 ASN X 438      46.238  -9.182  29.745  1.00 28.57 
ATOM    849  ND2 ASN X 438      47.013 -11.100  28.873  1.00 27.19 
ATOM    850  N   SER X 439      43.806  -7.372  29.161  1.00 30.88 
ATOM    851  CA  SER X 439      42.802  -7.294  30.211  1.00 31.41 
ATOM    852  C   SER X 439      41.489  -6.714  29.718  1.00 31.88 
ATOM    853  O   SER X 439      41.456  -5.974  28.719  1.00 32.17 
ATOM    854  CB  SER X 439      43.343  -6.446  31.385  1.00 31.42 
ATOM    855  OG  SER X 439      43.562  -5.094  31.024  1.00 30.77 
ATOM    856  N   VAL X 440      40.406  -7.041  30.429  1.00 31.28 
ATOM    857  CA  VAL X 440      39.053  -6.631  30.028  1.00 30.13 
ATOM    858  C   VAL X 440      38.361  -6.189  31.287  1.00 29.96 
ATOM    859  O   VAL X 440      38.501  -6.857  32.310  1.00 31.17 
ATOM    860  CB  VAL X 440      38.276  -7.829  29.486  1.00 29.48 
ATOM    861  CG1 VAL X 440      37.052  -7.405  28.730  1.00 28.96 
ATOM    862  CG2 VAL X 440      39.144  -8.668  28.623  1.00 28.86 
ATOM    863  N   GLU X 441      37.632  -5.078  31.240  1.00 29.45 
ATOM    864  CA  GLU X 441      36.783  -4.675  32.377  1.00 29.30 
ATOM    865  C   GLU X 441      35.348  -4.304  31.976  1.00 29.41 
ATOM    866  O   GLU X 441      35.111  -3.797  30.871  1.00 29.14 
ATOM    867  CB  GLU X 441      37.430  -3.548  33.187  1.00 29.60 
ATOM    868  CG  GLU X 441      37.794  -2.290  32.426  1.00 26.81 
ATOM    869  CD  GLU X 441      38.841  -1.536  33.156  1.00 28.65 
ATOM    870  OE1 GLU X 441      38.486  -0.934  34.202  1.00 26.87 
ATOM    871  OE2 GLU X 441      40.042  -1.570  32.726  1.00 30.47 
ATOM    872  N   ARG X 442      34.401  -4.592  32.876  1.00 29.18 
ATOM    873  CA  ARG X 442      32.946  -4.452  32.602  1.00 28.48 
ATOM    874  C   ARG X 442      32.426  -3.229  33.299  1.00 28.13 
ATOM    875  O   ARG X 442      32.594  -3.083  34.497  1.00 28.80 
ATOM    876  CB  ARG X 442      32.220  -5.696  33.086  1.00 28.26 
ATOM    877  CG  ARG X 442      30.720  -5.870  32.792  1.00 29.81 
ATOM    878  CD  ARG X 442      30.239  -7.087  33.552  1.00 33.65 
ATOM    879  NE  ARG X 442      30.613  -6.886  34.963  1.00 40.11 
ATOM    880  CZ  ARG X 442      30.876  -7.847  35.852  1.00 41.12 
ATOM    881  NH1 ARG X 442      30.781  -9.132  35.501  1.00 41.59 
ATOM    882  NH2 ARG X 442      31.220  -7.516  37.104  1.00 40.20 
ATOM    883  N   TYR X 443      31.855  -2.302  32.552  1.00 27.95 
ATOM    884  CA  TYR X 443      31.228  -1.146  33.199  1.00 28.13 
ATOM    885  C   TYR X 443      29.743  -1.428  33.446  1.00 28.61 
ATOM    886  O   TYR X 443      29.067  -1.986  32.602  1.00 28.74 
ATOM    887  CB  TYR X 443      31.419   0.152  32.394  1.00 27.29 
ATOM    888  CG  TYR X 443      30.745   1.352  32.980  1.00 24.34 
ATOM    889  CD1 TYR X 443      31.286   2.010  34.087  1.00 26.68 
ATOM    890  CD2 TYR X 443      29.558   1.832  32.452  1.00 25.45 
ATOM    891  CE1 TYR X 443      30.654   3.150  34.662  1.00 23.62 
ATOM    892  CE2 TYR X 443      28.929   2.970  32.993  1.00 25.25 
ATOM    893  CZ  TYR X 443      29.480   3.604  34.105  1.00 26.36 
ATOM    894  OH  TYR X 443      28.858   4.701  34.640  1.00 28.03 
ATOM    895  N   GLU X 444      29.253  -1.066  34.618  1.00 30.01 
ATOM    896  CA  GLU X 444      27.825  -1.160  34.887  1.00 31.71 
ATOM    897  C   GLU X 444      27.161   0.208  35.213  1.00 32.25 
ATOM    898  O   GLU X 444      27.349   0.757  36.328  1.00 32.61 
ATOM    899  CB  GLU X 444      27.536  -2.299  35.884  1.00 31.76 
ATOM    900  CG  GLU X 444      27.410  -1.967  37.332  1.00 34.45 
ATOM    901  CD  GLU X 444      26.156  -2.626  37.911  1.00 37.42 
ATOM    902  OE1 GLU X 444      25.044  -2.061  37.762  1.00 35.22 
ATOM    903  OE2 GLU X 444      26.290  -3.725  38.484  1.00 37.48 
ATOM    904  N   PRO X 445      26.410   0.763  34.231  1.00 32.39 
ATOM    905  CA  PRO X 445      25.822   2.109  34.213  1.00 33.31 
ATOM    906  C   PRO X 445      25.069   2.559  35.469  1.00 34.70 
ATOM    907  O   PRO X 445      25.277   3.695  35.914  1.00 35.23 
ATOM    908  CB  PRO X 445      24.889   2.065  33.001  1.00 32.88 
ATOM    909  CG  PRO X 445      25.562   1.117  32.107  1.00 32.73 
ATOM    910  CD  PRO X 445      26.088   0.035  32.993  1.00 32.03 
ATOM    911  N   GLU X 446      24.224   1.685  36.024  1.00 35.99 
ATOM    912  CA  GLU X 446      23.397   1.953  37.206  1.00 37.25 
ATOM    913  C   GLU X 446      24.243   2.313  38.409  1.00 37.17 
ATOM    914  O   GLU X 446      23.839   3.097  39.262  1.00 37.19 
ATOM    915  CB  GLU X 446      22.623   0.688  37.633  1.00 37.48 
ATOM    916  CG  GLU X 446      21.645   0.117  36.666  1.00 42.02 
ATOM    917  CD  GLU X 446      20.220   0.643  36.815  1.00 48.72 
ATOM    918  OE1 GLU X 446      20.009   1.726  37.431  1.00 51.59 
ATOM    919  OE2 GLU X 446      19.302  -0.040  36.275  1.00 50.61 
ATOM    920  N   ARG X 447      25.400   1.670  38.504  1.00 36.97 
ATOM    921  CA  ARG X 447      26.168   1.674  39.730  1.00 36.17 
ATOM    922  C   ARG X 447      27.366   2.564  39.439  1.00 35.44 
ATOM    923  O   ARG X 447      28.019   3.050  40.345  1.00 35.60 
ATOM    924  CB  ARG X 447      26.550   0.219  40.070  1.00 36.47 
ATOM    925  CG  ARG X 447      26.271  -0.320  41.528  1.00 37.88 
ATOM    926  CD  ARG X 447      24.804  -0.608  41.862  1.00 37.99 
ATOM    927  NE  ARG X 447      24.419  -2.025  41.961  1.00 38.08 
ATOM    928  CZ  ARG X 447      23.139  -2.442  41.978  1.00 39.02 
ATOM    929  NH1 ARG X 447      22.152  -1.567  41.897  1.00 37.50 
ATOM    930  NH2 ARG X 447      22.823  -3.733  42.065  1.00 39.95 
ATOM    931  N   ASP X 448      27.603   2.805  38.146  1.00 34.98 
ATOM    932  CA  ASP X 448      28.760   3.569  37.617  1.00 34.33 
ATOM    933  C   ASP X 448      30.181   3.037  37.995  1.00 34.35 
ATOM    934  O   ASP X 448      31.082   3.838  38.254  1.00 33.82 
ATOM    935  CB  ASP X 448      28.602   5.079  37.905  1.00 34.23 
ATOM    936  CG  ASP X 448      29.792   5.902  37.450  1.00 33.09 
ATOM    937  OD1 ASP X 448      30.219   5.721  36.295  1.00 33.08 
ATOM    938  OD2 ASP X 448      30.290   6.739  38.241  1.00 31.47 
ATOM    939  N   GLU X 449      30.378   1.707  37.953  1.00 34.07 
ATOM    940  CA  GLU X 449      31.626   1.073  38.408  1.00 34.11 
ATOM    941  C   GLU X 449      32.220   0.188  37.359  1.00 33.93 
ATOM    942  O   GLU X 449      31.471  -0.461  36.624  1.00 34.48 
ATOM    943  CB  GLU X 449      31.376   0.140  39.604  1.00 34.30 
ATOM    944  CG  GLU X 449      30.583   0.713  40.775  1.00 35.61 
ATOM    945  CD  GLU X 449      30.345  -0.314  41.891  1.00 36.58 
ATOM    946  OE1 GLU X 449      30.408   0.091  43.067  1.00 35.54 
ATOM    947  OE2 GLU X 449      30.098  -1.517  41.603  1.00 36.13 
ATOM    948  N   TRP X 450      33.553   0.081  37.342  1.00 32.86 
ATOM    949  CA  TRP X 450      34.203  -0.907  36.496  1.00 32.27 
ATOM    950  C   TRP X 450      34.647  -2.047  37.348  1.00 32.47 
ATOM    951  O   TRP X 450      35.073  -1.835  38.478  1.00 33.12 
ATOM    952  CB  TRP X 450      35.431  -0.319  35.780  1.00 32.48 
ATOM    953  CG  TRP X 450      35.119   0.692  34.685  1.00 29.64 
ATOM    954  CD1 TRP X 450      35.028   2.040  34.828  1.00 29.04 
ATOM    955  CD2 TRP X 450      34.840   0.411  33.314  1.00 24.85 
ATOM    956  NE1 TRP X 450      34.717   2.624  33.618  1.00 28.63 
ATOM    957  CE2 TRP X 450      34.612   1.636  32.673  1.00 26.17 
ATOM    958  CE3 TRP X 450      34.792  -0.763  32.557  1.00 28.97 
ATOM    959  CZ2 TRP X 450      34.324   1.725  31.310  1.00 26.60 
ATOM    960  CZ3 TRP X 450      34.505  -0.677  31.182  1.00 26.08 
ATOM    961  CH2 TRP X 450      34.265   0.552  30.585  1.00 25.49 
ATOM    962  N   HIS X 451      34.545  -3.261  36.821  1.00 32.77 
ATOM    963  CA  HIS X 451      35.196  -4.417  37.430  1.00 32.57 
ATOM    964  C   HIS X 451      35.951  -5.156  36.358  1.00 32.76 
ATOM    965  O   HIS X 451      35.500  -5.207  35.194  1.00 32.92 
ATOM    966  CB  HIS X 451      34.187  -5.317  38.140  1.00 32.39 
ATOM    967  CG  HIS X 451      33.534  -4.636  39.302  1.00 34.42 
ATOM    968  ND1 HIS X 451      34.162  -4.481  40.526  1.00 34.83 
ATOM    969  CD2 HIS X 451      32.350  -3.991  39.402  1.00 34.08 
ATOM    970  CE1 HIS X 451      33.378  -3.790  41.332  1.00 34.33 
ATOM    971  NE2 HIS X 451      32.270  -3.489  40.677  1.00 34.00 
ATOM    972  N   LEU X 452      37.115  -5.689  36.746  1.00 32.17 
ATOM    973  CA  LEU X 452      37.900  -6.552  35.885  1.00 31.54 
ATOM    974  C   LEU X 452      37.197  -7.922  35.717  1.00 30.74 
ATOM    975  O   LEU X 452      36.750  -8.513  36.706  1.00 29.63 
ATOM    976  CB  LEU X 452      39.338  -6.723  36.436  1.00 31.72 
ATOM    977  CG  LEU X 452      40.561  -5.881  35.953  1.00 33.48 
ATOM    978  CD1 LEU X 452      40.772  -5.971  34.445  1.00 33.52 
ATOM    979  CD2 LEU X 452      40.538  -4.399  36.364  1.00 33.53 
ATOM    980  N   VAL X 453      37.084  -8.398  34.468  1.00 29.33 
ATOM    981  CA  VAL X 453      36.694  -9.787  34.215  1.00 28.85 
ATOM    982  C   VAL X 453      37.937 -10.629  33.781  1.00 29.36 
ATOM    983  O   VAL X 453      39.059 -10.105  33.793  1.00 29.36 
ATOM    984  CB  VAL X 453      35.504  -9.867  33.202  1.00 29.31 
ATOM    985  CG1 VAL X 453      34.266  -9.114  33.744  1.00 27.69 
ATOM    986  CG2 VAL X 453      35.910  -9.311  31.819  1.00 27.03 
ATOM    987  N   ALA X 454      37.748 -11.901  33.399  1.00 28.94 
ATOM    988  CA  ALA X 454      38.853 -12.743  32.915  1.00 29.24 
ATOM    989  C   ALA X 454      39.589 -12.117  31.713  1.00 29.51 
ATOM    990  O   ALA X 454      38.935 -11.647  30.780  1.00 29.62 
ATOM    991  CB  ALA X 454      38.364 -14.122  32.542  1.00 28.82 
ATOM    992  N   PRO X 455      40.941 -12.111  31.736  1.00 29.02 
ATOM    993  CA  PRO X 455      41.665 -11.463  30.649  1.00 29.45 
ATOM    994  C   PRO X 455      41.640 -12.281  29.361  1.00 29.77 
ATOM    995  O   PRO X 455      41.475 -13.512  29.398  1.00 30.49 
ATOM    996  CB  PRO X 455      43.094 -11.369  31.180  1.00 29.25 
ATOM    997  CG  PRO X 455      43.153 -12.438  32.266  1.00 29.73 
ATOM    998  CD  PRO X 455      41.816 -12.400  32.883  1.00 29.23 
ATOM    999  N   MET X 456      41.829 -11.615  28.230  1.00 28.85 
ATOM   1000  CA  MET X 456      41.912 -12.341  26.966  1.00 28.61 
ATOM   1001  C   MET X 456      43.122 -13.299  26.938  1.00 28.57 
ATOM   1002  O   MET X 456      44.045 -13.217  27.772  1.00 26.93 
ATOM   1003  CB  MET X 456      41.979 -11.379  25.763  1.00 28.32 
ATOM   1004  CG  MET X 456      40.893 -10.336  25.706  1.00 26.02 
ATOM   1005  SD  MET X 456      40.747  -9.482  24.109  1.00 27.62 
ATOM   1006  CE  MET X 456      41.956  -8.182  24.338  1.00 17.22 
ATOM   1007  N   LEU X 457      43.127 -14.193  25.958  1.00 28.64 
ATOM   1008  CA  LEU X 457      44.284 -15.028  25.801  1.00 29.70 
ATOM   1009  C   LEU X 457      45.429 -14.255  25.094  1.00 29.86 
ATOM   1010  O   LEU X 457      46.570 -14.722  25.033  1.00 30.14 
ATOM   1011  CB  LEU X 457      43.925 -16.333  25.089  1.00 29.94 
ATOM   1012  CG  LEU X 457      42.716 -17.140  25.579  1.00 29.64 
ATOM   1013  CD1 LEU X 457      42.279 -18.140  24.487  1.00 28.13 
ATOM   1014  CD2 LEU X 457      42.977 -17.859  26.903  1.00 28.39 
ATOM   1015  N   THR X 458      45.141 -13.050  24.610  1.00 29.69 
ATOM   1016  CA  THR X 458      46.075 -12.377  23.713  1.00 29.53 
ATOM   1017  C   THR X 458      45.983 -10.891  23.967  1.00 29.59 
ATOM   1018  O   THR X 458      44.882 -10.366  24.058  1.00 30.44 
ATOM   1019  CB  THR X 458      45.678 -12.700  22.267  1.00 29.22 
ATOM   1020  OG1 THR X 458      45.316 -14.080  22.205  1.00 29.83 
ATOM   1021  CG2 THR X 458      46.814 -12.452  21.283  1.00 30.06 
ATOM   1022  N   ARG X 459      47.120 -10.228  24.151  1.00 29.18 
ATOM   1023  CA  ARG X 459      47.157  -8.767  24.224  1.00 29.11 
ATOM   1024  C   ARG X 459      46.735  -8.176  22.890  1.00 28.91 
ATOM   1025  O   ARG X 459      47.157  -8.660  21.848  1.00 29.04 
ATOM   1026  CB  ARG X 459      48.553  -8.303  24.584  1.00 28.62 
ATOM   1027  CG  ARG X 459      49.109  -9.126  25.731  1.00 32.00 
ATOM   1028  CD  ARG X 459      50.314  -8.446  26.348  1.00 32.72 
ATOM   1029  NE  ARG X 459      50.754  -9.201  27.502  1.00 34.06 
ATOM   1030  CZ  ARG X 459      50.642  -8.795  28.769  1.00 35.88 
ATOM   1031  NH1 ARG X 459      50.109  -7.624  29.078  1.00 32.11 
ATOM   1032  NH2 ARG X 459      51.099  -9.577  29.740  1.00 38.49 
ATOM   1033  N   ARG X 460      45.903  -7.136  22.921  1.00 28.61 
ATOM   1034  CA  ARG X 460      45.280  -6.643  21.712  1.00 28.77 
ATOM   1035  C   ARG X 460      44.972  -5.160  21.755  1.00 29.31 
ATOM   1036  O   ARG X 460      44.143  -4.677  22.555  1.00 29.78 
ATOM   1037  CB  ARG X 460      43.970  -7.394  21.418  1.00 28.61 
ATOM   1038  CG  ARG X 460      44.084  -8.856  21.027  1.00 27.15 
ATOM   1039  CD  ARG X 460      42.697  -9.522  21.012  1.00 28.20 
ATOM   1040  NE  ARG X 460      42.749 -10.989  20.865  1.00 30.11 
ATOM   1041  CZ  ARG X 460      42.769 -11.633  19.694  1.00 30.43 
ATOM   1042  NH1 ARG X 460      42.748 -10.938  18.537  1.00 28.74 
ATOM   1043  NH2 ARG X 460      42.824 -12.969  19.683  1.00 27.62 
ATOM   1044  N   ILE X 461      45.629  -4.445  20.859  1.00 28.72 
ATOM   1045  CA  ILE X 461      45.283  -3.080  20.583  1.00 29.19 
ATOM   1046  C   ILE X 461      44.893  -3.012  19.109  1.00 28.36 
ATOM   1047  O   ILE X 461      45.261  -3.903  18.348  1.00 28.42 
ATOM   1048  CB  ILE X 461      46.451  -2.161  20.938  1.00 29.95 
ATOM   1049  CG1 ILE X 461      47.611  -2.349  19.958  1.00 29.74 
ATOM   1050  CG2 ILE X 461      46.925  -2.525  22.332  1.00 30.35 
ATOM   1051  CD1 ILE X 461      48.398  -1.057  19.647  1.00 31.61 
ATOM   1052  N   GLY X 462      44.129  -1.998  18.701  1.00 27.46 
ATOM   1053  CA  GLY X 462      43.618  -1.946  17.310  1.00 26.24 
ATOM   1054  C   GLY X 462      42.655  -3.078  17.034  1.00 25.50 
ATOM   1055  O   GLY X 462      42.467  -3.499  15.886  1.00 25.55 
ATOM   1056  N   VAL X 463      42.022  -3.528  18.116  1.00 24.60 
ATOM   1057  CA  VAL X 463      41.143  -4.713  18.207  1.00 23.98 
ATOM   1058  C   VAL X 463      39.713  -4.375  17.831  1.00 23.80 
ATOM   1059  O   VAL X 463      39.182  -3.374  18.289  1.00 24.44 
ATOM   1060  CB  VAL X 463      41.165  -5.277  19.734  1.00 24.30 
ATOM   1061  CG1 VAL X 463      40.818  -4.193  20.754  1.00 21.68 
ATOM   1062  CG2 VAL X 463      40.322  -6.534  19.926  1.00 22.00 
ATOM   1063  N   GLY X 464      39.072  -5.206  17.027  1.00 23.41 
ATOM   1064  CA  GLY X 464      37.659  -5.019  16.772  1.00 22.79 
ATOM   1065  C   GLY X 464      36.812  -5.902  17.681  1.00 22.97 
ATOM   1066  O   GLY X 464      37.219  -7.007  18.018  1.00 21.63 
ATOM   1067  N   VAL X 465      35.628  -5.417  18.066  1.00 23.62 
ATOM   1068  CA  VAL X 465      34.746  -6.169  18.970  1.00 24.24 
ATOM   1069  C   VAL X 465      33.325  -6.313  18.451  1.00 24.91 
ATOM   1070  O   VAL X 465      32.762  -5.393  17.857  1.00 26.75 
ATOM   1071  CB  VAL X 465      34.772  -5.586  20.384  1.00 24.33 
ATOM   1072  CG1 VAL X 465      33.843  -6.354  21.281  1.00 23.52 
ATOM   1073  CG2 VAL X 465      36.195  -5.645  20.931  1.00 22.55 
ATOM   1074  N   ALA X 466      32.770  -7.497  18.651  1.00 25.39 
ATOM   1075  CA  ALA X 466      31.500  -7.896  18.082  1.00 25.84 
ATOM   1076  C   ALA X 466      30.757  -8.730  19.101  1.00 26.94 
ATOM   1077  O   ALA X 466      31.266  -9.742  19.596  1.00 27.49 
ATOM   1078  CB  ALA X 466      31.729  -8.713  16.832  1.00 25.49 
ATOM   1079  N   VAL X 467      29.555  -8.305  19.437  1.00 28.54 
ATOM   1080  CA  VAL X 467      28.733  -9.081  20.353  1.00 29.86 
ATOM   1081  C   VAL X 467      27.783  -9.900  19.518  1.00 31.30 
ATOM   1082  O   VAL X 467      27.214  -9.387  18.527  1.00 32.44 
ATOM   1083  CB  VAL X 467      27.944  -8.193  21.261  1.00 29.62 
ATOM   1084  CG1 VAL X 467      27.093  -9.054  22.211  1.00 29.58 
ATOM   1085  CG2 VAL X 467      28.913  -7.276  21.998  1.00 29.29 
ATOM   1086  N   LEU X 468      27.646 -11.174  19.867  1.00 31.64 
ATOM   1087  CA  LEU X 468      26.813 -12.053  19.084  1.00 32.66 
ATOM   1088  C   LEU X 468      26.400 -13.213  19.934  1.00 32.99 
ATOM   1089  O   LEU X 468      27.268 -13.896  20.480  1.00 33.69 
ATOM   1090  CB  LEU X 468      27.578 -12.558  17.850  1.00 33.39 
ATOM   1091  CG  LEU X 468      26.825 -13.478  16.901  1.00 33.00 
ATOM   1092  CD1 LEU X 468      25.528 -12.804  16.448  1.00 34.92 
ATOM   1093  CD2 LEU X 468      27.708 -13.755  15.739  1.00 31.06 
ATOM   1094  N   ASN X 469      25.078 -13.434  20.025  1.00 33.26 
ATOM   1095  CA  ASN X 469      24.474 -14.447  20.912  1.00 32.88 
ATOM   1096  C   ASN X 469      25.009 -14.264  22.310  1.00 33.11 
ATOM   1097  O   ASN X 469      25.425 -15.235  22.950  1.00 33.47 
ATOM   1098  CB  ASN X 469      24.794 -15.867  20.462  1.00 32.26 
ATOM   1099  CG  ASN X 469      24.149 -16.206  19.161  1.00 33.31 
ATOM   1100  OD1 ASN X 469      22.924 -16.144  19.038  1.00 33.69 
ATOM   1101  ND2 ASN X 469      24.962 -16.584  18.174  1.00 30.29 
ATOM   1102  N   ARG X 470      25.051 -13.013  22.765  1.00 32.99 
ATOM   1103  CA  ARG X 470      25.532 -12.725  24.106  1.00 32.69 
ATOM   1104  C   ARG X 470      26.922 -13.367  24.315  1.00 31.55 
ATOM   1105  O   ARG X 470      27.271 -13.753  25.416  1.00 30.69 
ATOM   1106  CB  ARG X 470      24.522 -13.237  25.114  1.00 32.87 
ATOM   1107  CG  ARG X 470      23.065 -12.773  24.879  1.00 37.78 
ATOM   1108  CD  ARG X 470      22.321 -12.761  26.242  1.00 45.11 
ATOM   1109  NE  ARG X 470      23.241 -12.304  27.298  1.00 47.88 
ATOM   1110  CZ  ARG X 470      23.202 -12.668  28.585  1.00 51.55 
ATOM   1111  NH1 ARG X 470      22.252 -13.499  29.033  1.00 50.91 
ATOM   1112  NH2 ARG X 470      24.130 -12.195  29.433  1.00 51.44 
ATOM   1113  N   LEU X 471      27.676 -13.531  23.221  1.00 30.13 
ATOM   1114  CA  LEU X 471      29.078 -13.864  23.322  1.00 28.83 
ATOM   1115  C   LEU X 471      29.843 -12.660  22.863  1.00 28.26 
ATOM   1116  O   LEU X 471      29.357 -11.907  22.036  1.00 28.49 
ATOM   1117  CB  LEU X 471      29.409 -15.065  22.473  1.00 28.73 
ATOM   1118  CG  LEU X 471      28.795 -16.416  22.835  1.00 28.04 
ATOM   1119  CD1 LEU X 471      29.479 -17.453  21.993  1.00 28.90 
ATOM   1120  CD2 LEU X 471      29.009 -16.740  24.287  1.00 29.21 
ATOM   1121  N   LEU X 472      31.014 -12.427  23.434  1.00 27.99 
ATOM   1122  CA  LEU X 472      31.806 -11.273  23.020  1.00 28.24 
ATOM   1123  C   LEU X 472      33.042 -11.778  22.301  1.00 28.09 
ATOM   1124  O   LEU X 472      33.827 -12.537  22.868  1.00 28.70 
ATOM   1125  CB  LEU X 472      32.175 -10.356  24.195  1.00 27.95 
ATOM   1126  CG  LEU X 472      32.831  -9.054  23.744  1.00 27.33 
ATOM   1127  CD1 LEU X 472      32.190  -7.853  24.370  1.00 27.52 
ATOM   1128  CD2 LEU X 472      34.313  -9.038  23.993  1.00 27.13 
ATOM   1129  N   TYR X 473      33.163 -11.356  21.043  1.00 27.56 
ATOM   1130  CA  TYR X 473      34.249 -11.700  20.138  1.00 25.90 
ATOM   1131  C   TYR X 473      35.233 -10.535  19.977  1.00 25.82 
ATOM   1132  O   TYR X 473      34.845  -9.437  19.552  1.00 25.23 
ATOM   1133  CB  TYR X 473      33.628 -12.039  18.785  1.00 25.75 
ATOM   1134  CG  TYR X 473      32.779 -13.320  18.799  1.00 25.77 
ATOM   1135  CD1 TYR X 473      31.493 -13.350  19.385  1.00 23.95 
ATOM   1136  CD2 TYR X 473      33.275 -14.503  18.248  1.00 22.98 
ATOM   1137  CE1 TYR X 473      30.735 -14.523  19.390  1.00 19.98 
ATOM   1138  CE2 TYR X 473      32.540 -15.672  18.283  1.00 24.24 
ATOM   1139  CZ  TYR X 473      31.265 -15.680  18.842  1.00 21.35 
ATOM   1140  OH  TYR X 473      30.557 -16.874  18.825  1.00 21.01 
ATOM   1141  N   ALA X 474      36.502 -10.771  20.323  1.00 25.89 
ATOM   1142  CA  ALA X 474      37.602  -9.790  20.073  1.00 25.68 
ATOM   1143  C   ALA X 474      38.412 -10.269  18.906  1.00 25.40 
ATOM   1144  O   ALA X 474      38.918 -11.405  18.937  1.00 26.27 
ATOM   1145  CB  ALA X 474      38.514  -9.645  21.290  1.00 24.25 
ATOM   1146  N   VAL X 475      38.592  -9.392  17.921  1.00 25.38 
ATOM   1147  CA  VAL X 475      39.053  -9.778  16.560  1.00 24.45 
ATOM   1148  C   VAL X 475      40.301  -9.004  16.147  1.00 24.62 
ATOM   1149  O   VAL X 475      40.276  -7.774  16.069  1.00 24.73 
ATOM   1150  CB  VAL X 475      37.905  -9.601  15.506  1.00 24.18 
ATOM   1151  CG1 VAL X 475      38.425  -9.791  14.039  1.00 25.04 
ATOM   1152  CG2 VAL X 475      36.759 -10.554  15.801  1.00 21.06 
ATOM   1153  N   GLY X 476      41.398  -9.719  15.909  1.00 25.20 
ATOM   1154  CA  GLY X 476      42.655  -9.075  15.546  1.00 25.83 
ATOM   1155  C   GLY X 476      43.201  -8.009  16.498  1.00 27.43 
ATOM   1156  O   GLY X 476      43.103  -8.114  17.766  1.00 28.01 
ATOM   1157  N   GLY X 477      43.791  -6.982  15.896  1.00 27.41 
ATOM   1158  CA  GLY X 477      44.637  -6.064  16.623  1.00 28.52 
ATOM   1159  C   GLY X 477      46.134  -6.341  16.464  1.00 29.49 
ATOM   1160  O   GLY X 477      46.581  -6.916  15.463  1.00 29.01 
ATOM   1161  N   PHE X 478      46.901  -5.937  17.468  1.00 29.62 
ATOM   1162  CA  PHE X 478      48.330  -5.958  17.400  1.00 31.31 
ATOM   1163  C   PHE X 478      48.877  -6.223  18.778  1.00 31.91 
ATOM   1164  O   PHE X 478      48.832  -5.340  19.615  1.00 32.51 
ATOM   1165  CB  PHE X 478      48.822  -4.578  16.961  1.00 31.43 
ATOM   1166  CG  PHE X 478      50.312  -4.437  17.005  1.00 34.87 
ATOM   1167  CD1 PHE X 478      51.109  -4.959  15.965  1.00 37.42 
ATOM   1168  CD2 PHE X 478      50.932  -3.804  18.068  1.00 34.64 
ATOM   1169  CE1 PHE X 478      52.518  -4.839  16.002  1.00 38.12 
ATOM   1170  CE2 PHE X 478      52.325  -3.680  18.110  1.00 38.00 
ATOM   1171  CZ  PHE X 478      53.120  -4.201  17.084  1.00 37.87 
ATOM   1172  N   ASP X 479      49.447  -7.402  19.011  1.00 33.21 
ATOM   1173  CA  ASP X 479      49.734  -7.900  20.395  1.00 33.26 
ATOM   1174  C   ASP X 479      50.944  -7.299  21.145  1.00 34.87 
ATOM   1175  O   ASP X 479      51.209  -7.614  22.316  1.00 35.01 
ATOM   1176  CB  ASP X 479      49.756  -9.432  20.418  1.00 31.51 
ATOM   1177  CG  ASP X 479      51.020 -10.028  19.862  1.00 28.87 
ATOM   1178  OD1 ASP X 479      51.964  -9.277  19.491  1.00 28.60 
ATOM   1179  OD2 ASP X 479      51.064 -11.281  19.805  1.00 20.77 
ATOM   1180  N   GLY X 480      51.668  -6.429  20.448  1.00 36.26 
ATOM   1181  CA  GLY X 480      52.877  -5.849  20.991  1.00 37.62 
ATOM   1182  C   GLY X 480      54.086  -6.208  20.157  1.00 38.14 
ATOM   1183  O   GLY X 480      55.089  -5.498  20.219  1.00 38.50 
ATOM   1184  N   THR X 481      53.971  -7.300  19.388  1.00 38.17 
ATOM   1185  CA  THR X 481      55.058  -7.861  18.567  1.00 38.34 
ATOM   1186  C   THR X 481      54.584  -8.210  17.151  1.00 38.26 
ATOM   1187  O   THR X 481      55.170  -7.738  16.174  1.00 38.65 
ATOM   1188  CB  THR X 481      55.775  -9.049  19.272  1.00 38.59 
ATOM   1189  OG1 THR X 481      56.796  -8.526  20.114  1.00 38.82 
ATOM   1190  CG2 THR X 481      56.432  -9.988  18.303  1.00 38.15 
ATOM   1191  N   ASN X 482      53.519  -8.987  17.013  1.00 37.69 
ATOM   1192  CA  ASN X 482      52.934  -9.116  15.666  1.00 37.76 
ATOM   1193  C   ASN X 482      51.457  -8.680  15.543  1.00 37.12 
ATOM   1194  O   ASN X 482      50.661  -8.821  16.497  1.00 35.62 
ATOM   1195  CB  ASN X 482      53.095 -10.540  15.056  1.00 38.45 
ATOM   1196  CG  ASN X 482      53.952 -11.474  15.902  1.00 38.97 
ATOM   1197  OD1 ASN X 482      55.131 -11.223  16.129  1.00 40.42 
ATOM   1198  ND2 ASN X 482      53.359 -12.573  16.346  1.00 39.98 
ATOM   1199  N   ARG X 483      51.112  -8.195  14.340  1.00 35.84 
ATOM   1200  CA  ARG X 483      49.726  -7.996  13.943  1.00 34.66 
ATOM   1201  C   ARG X 483      48.936  -9.308  13.957  1.00 34.00 
ATOM   1202  O   ARG X 483      49.489 -10.388  13.818  1.00 34.08 
ATOM   1203  CB  ARG X 483      49.660  -7.323  12.578  1.00 35.01 
ATOM   1204  CG  ARG X 483      49.289  -5.890  12.654  1.00 35.89 
ATOM   1205  CD  ARG X 483      50.093  -5.103  11.709  1.00 35.56 
ATOM   1206  NE  ARG X 483      50.360  -3.779  12.263  1.00 38.01 
ATOM   1207  CZ  ARG X 483      51.550  -3.382  12.720  1.00 39.68 
ATOM   1208  NH1 ARG X 483      52.594  -4.210  12.709  1.00 40.71 
ATOM   1209  NH2 ARG X 483      51.712  -2.141  13.168  1.00 40.19 
ATOM   1210  N   LEU X 484      47.628  -9.219  14.133  1.00 33.28 
ATOM   1211  CA  LEU X 484      46.862 -10.395  14.513  1.00 32.17 
ATOM   1212  C   LEU X 484      45.825 -10.718  13.483  1.00 31.29 
ATOM   1213  O   LEU X 484      45.103  -9.827  13.032  1.00 31.03 
ATOM   1214  CB  LEU X 484      46.239 -10.194  15.903  1.00 31.88 
ATOM   1215  CG  LEU X 484      47.311 -10.209  16.996  1.00 32.53 
ATOM   1216  CD1 LEU X 484      46.753  -9.924  18.394  1.00 34.86 
ATOM   1217  CD2 LEU X 484      48.068 -11.560  16.998  1.00 33.26 
ATOM   1218  N   ASN X 485      45.809 -11.985  13.059  1.00 30.87 
ATOM   1219  CA  ASN X 485      44.712 -12.532  12.255  1.00 29.45 
ATOM   1220  C   ASN X 485      43.757 -13.379  13.105  1.00 28.35 
ATOM   1221  O   ASN X 485      42.689 -13.763  12.654  1.00 27.45 
ATOM   1222  CB  ASN X 485      45.226 -13.297  11.033  1.00 30.03 
ATOM   1223  CG  ASN X 485      45.955 -14.569  11.384  1.00 30.43 
ATOM   1224  OD1 ASN X 485      45.865 -15.547  10.660  1.00 31.01 
ATOM   1225  ND2 ASN X 485      46.706 -14.556  12.472  1.00 33.98 
ATOM   1226  N   SER X 486      44.153 -13.600  14.351  1.00 27.31 
ATOM   1227  CA  SER X 486      43.427 -14.406  15.294  1.00 27.75 
ATOM   1228  C   SER X 486      42.210 -13.726  15.950  1.00 27.81 
ATOM   1229  O   SER X 486      42.149 -12.498  16.088  1.00 28.41 
ATOM   1230  CB  SER X 486      44.396 -14.857  16.374  1.00 27.28 
ATOM   1231  OG  SER X 486      44.967 -13.728  16.961  1.00 27.84 
ATOM   1232  N   ALA X 487      41.235 -14.528  16.363  1.00 27.50 
ATOM   1233  CA  ALA X 487      40.079 -13.982  17.102  1.00 27.55 
ATOM   1234  C   ALA X 487      39.778 -14.897  18.258  1.00 27.48 
ATOM   1235  O   ALA X 487      40.087 -16.089  18.237  1.00 28.06 
ATOM   1236  CB  ALA X 487      38.847 -13.858  16.200  1.00 26.87 
ATOM   1237  N   GLU X 488      39.178 -14.347  19.289  1.00 28.02 
ATOM   1238  CA  GLU X 488      38.787 -15.163  20.436  1.00 27.45 
ATOM   1239  C   GLU X 488      37.419 -14.724  20.962  1.00 27.72 
ATOM   1240  O   GLU X 488      36.973 -13.589  20.731  1.00 26.97 
ATOM   1241  CB  GLU X 488      39.868 -15.104  21.508  1.00 27.32 
ATOM   1242  CG  GLU X 488      40.234 -13.704  21.946  1.00 28.04 
ATOM   1243  CD  GLU X 488      41.284 -13.706  23.009  1.00 28.92 
ATOM   1244  OE1 GLU X 488      40.966 -14.178  24.103  1.00 28.38 
ATOM   1245  OE2 GLU X 488      42.428 -13.241  22.755  1.00 31.47 
ATOM   1246  N   CYS X 489      36.772 -15.637  21.678  1.00 28.79 
ATOM   1247  CA  CYS X 489      35.397 -15.484  22.119  1.00 28.93 
ATOM   1248  C   CYS X 489      35.353 -15.448  23.635  1.00 28.84 
ATOM   1249  O   CYS X 489      35.981 -16.288  24.298  1.00 28.92 
ATOM   1250  CB  CYS X 489      34.603 -16.682  21.619  1.00 27.88 
ATOM   1251  SG  CYS X 489      32.827 -16.585  21.807  1.00 32.55 
ATOM   1252  N   TYR X 490      34.589 -14.507  24.190  1.00 28.86 
ATOM   1253  CA  TYR X 490      34.343 -14.485  25.642  1.00 29.35 
ATOM   1254  C   TYR X 490      32.974 -15.045  25.997  1.00 30.08 
ATOM   1255  O   TYR X 490      31.986 -14.697  25.356  1.00 31.38 
ATOM   1256  CB  TYR X 490      34.443 -13.063  26.173  1.00 28.86 
ATOM   1257  CG  TYR X 490      34.227 -12.892  27.674  1.00 26.35 
ATOM   1258  CD1 TYR X 490      35.120 -13.411  28.592  1.00 22.49 
ATOM   1259  CD2 TYR X 490      33.142 -12.149  28.157  1.00 23.85 
ATOM   1260  CE1 TYR X 490      34.934 -13.197  29.921  1.00 22.32 
ATOM   1261  CE2 TYR X 490      32.950 -11.946  29.462  1.00 18.76 
ATOM   1262  CZ  TYR X 490      33.841 -12.466  30.340  1.00 21.88 
ATOM   1263  OH  TYR X 490      33.631 -12.269  31.674  1.00 24.59 
ATOM   1264  N   TYR X 491      32.925 -15.896  27.014  1.00 29.80 
ATOM   1265  CA  TYR X 491      31.689 -16.435  27.515  1.00 30.19 
ATOM   1266  C   TYR X 491      31.373 -15.728  28.828  1.00 31.10 
ATOM   1267  O   TYR X 491      31.821 -16.183  29.894  1.00 31.69 
ATOM   1268  CB  TYR X 491      31.828 -17.941  27.722  1.00 29.93 
ATOM   1269  CG  TYR X 491      32.215 -18.633  26.454  1.00 30.80 
ATOM   1270  CD1 TYR X 491      31.282 -19.391  25.743  1.00 28.56 
ATOM   1271  CD2 TYR X 491      33.513 -18.477  25.918  1.00 31.71 
ATOM   1272  CE1 TYR X 491      31.634 -20.002  24.545  1.00 31.91 
ATOM   1273  CE2 TYR X 491      33.872 -19.066  24.711  1.00 33.01 
ATOM   1274  CZ  TYR X 491      32.931 -19.840  24.030  1.00 33.37 
ATOM   1275  OH  TYR X 491      33.272 -20.434  22.831  1.00 32.94 
ATOM   1276  N   PRO X 492      30.583 -14.634  28.773  1.00 31.12 
ATOM   1277  CA  PRO X 492      30.389 -13.827  29.974  1.00 32.08 
ATOM   1278  C   PRO X 492      29.937 -14.631  31.181  1.00 32.79 
ATOM   1279  O   PRO X 492      30.499 -14.470  32.257  1.00 33.08 
ATOM   1280  CB  PRO X 492      29.342 -12.783  29.552  1.00 31.15 
ATOM   1281  CG  PRO X 492      28.769 -13.291  28.316  1.00 29.67 
ATOM   1282  CD  PRO X 492      29.793 -14.114  27.655  1.00 31.02 
ATOM   1283  N   GLU X 493      28.983 -15.532  30.996  1.00 33.80 
ATOM   1284  CA  GLU X 493      28.432 -16.282  32.126  1.00 35.08 
ATOM   1285  C   GLU X 493      29.439 -17.292  32.734  1.00 35.01 
ATOM   1286  O   GLU X 493      29.380 -17.580  33.908  1.00 35.32 
ATOM   1287  CB  GLU X 493      27.133 -16.957  31.671  1.00 35.84 
ATOM   1288  CG  GLU X 493      27.356 -18.113  30.635  1.00 39.18 
ATOM   1289  CD  GLU X 493      28.032 -17.722  29.280  1.00 38.71 
ATOM   1290  OE1 GLU X 493      27.697 -16.642  28.766  1.00 40.85 
ATOM   1291  OE2 GLU X 493      28.850 -18.519  28.732  1.00 33.66 
ATOM   1292  N   ARG X 494      30.353 -17.831  31.923  1.00 35.04 
ATOM   1293  CA  ARG X 494      31.457 -18.688  32.419  1.00 34.02 
ATOM   1294  C   ARG X 494      32.706 -17.881  32.779  1.00 33.62 
ATOM   1295  O   ARG X 494      33.637 -18.416  33.383  1.00 32.86 
ATOM   1296  CB  ARG X 494      31.911 -19.676  31.342  1.00 33.67 
ATOM   1297  CG  ARG X 494      31.133 -20.949  31.202  1.00 32.02 
ATOM   1298  CD  ARG X 494      31.554 -21.613  29.873  1.00 32.10 
ATOM   1299  NE  ARG X 494      30.689 -22.720  29.493  1.00 30.68 
ATOM   1300  CZ  ARG X 494      29.484 -22.576  28.950  1.00 34.68 
ATOM   1301  NH1 ARG X 494      28.974 -21.369  28.712  1.00 35.44 
ATOM   1302  NH2 ARG X 494      28.762 -23.650  28.662  1.00 38.24 
ATOM   1303  N   ASN X 495      32.754 -16.618  32.359  1.00 32.82 
ATOM   1304  CA  ASN X 495      33.965 -15.795  32.506  1.00 32.50 
ATOM   1305  C   ASN X 495      35.227 -16.463  31.871  1.00 32.74 
ATOM   1306  O   ASN X 495      36.245 -16.666  32.546  1.00 32.75 
ATOM   1307  CB  ASN X 495      34.166 -15.388  33.990  1.00 31.99 
ATOM   1308  CG  ASN X 495      35.126 -14.211  34.168  1.00 31.75 
ATOM   1309  OD1 ASN X 495      35.296 -13.345  33.283  1.00 30.19 
ATOM   1310  ND2 ASN X 495      35.758 -14.172  35.329  1.00 29.98 
ATOM   1311  N   GLU X 496      35.151 -16.806  30.574  1.00 32.31 
ATOM   1312  CA  GLU X 496      36.250 -17.510  29.892  1.00 32.14 
ATOM   1313  C   GLU X 496      36.391 -17.102  28.421  1.00 31.58 
ATOM   1314  O   GLU X 496      35.454 -16.649  27.777  1.00 31.30 
ATOM   1315  CB  GLU X 496      36.146 -19.045  30.043  1.00 31.90 
ATOM   1316  CG  GLU X 496      35.183 -19.747  29.075  1.00 33.95 
ATOM   1317  CD  GLU X 496      35.040 -21.263  29.352  1.00 39.95 
ATOM   1318  OE1 GLU X 496      35.250 -21.680  30.524  1.00 39.90 
ATOM   1319  OE2 GLU X 496      34.696 -22.048  28.405  1.00 40.67 
ATOM   1320  N   TRP X 497      37.601 -17.248  27.924  1.00 31.48 
ATOM   1321  CA  TRP X 497      37.942 -16.857  26.584  1.00 31.89 
ATOM   1322  C   TRP X 497      38.401 -18.110  25.911  1.00 32.93 
ATOM   1323  O   TRP X 497      39.040 -18.964  26.545  1.00 33.57 
ATOM   1324  CB  TRP X 497      39.098 -15.867  26.569  1.00 31.09 
ATOM   1325  CG  TRP X 497      38.718 -14.508  26.902  1.00 29.11 
ATOM   1326  CD1 TRP X 497      38.763 -13.925  28.135  1.00 28.06 
ATOM   1327  CD2 TRP X 497      38.205 -13.517  26.000  1.00 27.54 
ATOM   1328  NE1 TRP X 497      38.335 -12.609  28.051  1.00 28.78 
ATOM   1329  CE2 TRP X 497      37.981 -12.340  26.754  1.00 26.28 
ATOM   1330  CE3 TRP X 497      37.922 -13.508  24.626  1.00 27.40 
ATOM   1331  CZ2 TRP X 497      37.490 -11.171  26.186  1.00 26.90 
ATOM   1332  CZ3 TRP X 497      37.430 -12.341  24.058  1.00 27.47 
ATOM   1333  CH2 TRP X 497      37.223 -11.181  24.836  1.00 26.27 
ATOM   1334  N   ARG X 498      38.050 -18.217  24.632  1.00 33.36 
ATOM   1335  CA  ARG X 498      38.420 -19.341  23.787  1.00 33.58 
ATOM   1336  C   ARG X 498      38.664 -18.849  22.341  1.00 32.86 
ATOM   1337  O   ARG X 498      37.833 -18.117  21.769  1.00 32.45 
ATOM   1338  CB  ARG X 498      37.364 -20.452  23.861  1.00 34.07 
ATOM   1339  CG  ARG X 498      37.535 -21.382  25.088  1.00 36.55 
ATOM   1340  CD  ARG X 498      36.919 -22.767  24.851  1.00 40.46 
ATOM   1341  NE  ARG X 498      35.475 -22.735  25.090  1.00 42.25 
ATOM   1342  CZ  ARG X 498      34.827 -23.615  25.842  1.00 42.18 
ATOM   1343  NH1 ARG X 498      35.511 -24.612  26.396  1.00 38.75 
ATOM   1344  NH2 ARG X 498      33.508 -23.488  26.032  1.00 42.57 
ATOM   1345  N   MET X 499      39.839 -19.212  21.820  1.00 31.58 
ATOM   1346  CA  MET X 499      40.253 -18.982  20.447  1.00 31.94 
ATOM   1347  C   MET X 499      39.280 -19.586  19.449  1.00 30.76 
ATOM   1348  O   MET X 499      38.982 -20.770  19.513  1.00 30.82 
ATOM   1349  CB  MET X 499      41.637 -19.630  20.204  1.00 32.77 
ATOM   1350  CG  MET X 499      42.765 -18.936  20.908  1.00 33.50 
ATOM   1351  SD  MET X 499      43.048 -17.300  20.195  1.00 40.43 
ATOM   1352  CE  MET X 499      43.854 -16.490  21.565  1.00 36.17 
ATOM   1353  N   ILE X 500      38.774 -18.771  18.540  1.00 30.06 
ATOM   1354  CA  ILE X 500      37.997 -19.296  17.430  1.00 29.57 
ATOM   1355  C   ILE X 500      38.937 -19.308  16.240  1.00 30.09 
ATOM   1356  O   ILE X 500      40.112 -18.953  16.384  1.00 30.25 
ATOM   1357  CB  ILE X 500      36.729 -18.460  17.159  1.00 29.60 
ATOM   1358  CG1 ILE X 500      37.094 -17.000  16.870  1.00 28.86 
ATOM   1359  CG2 ILE X 500      35.765 -18.518  18.358  1.00 28.19 
ATOM   1360  CD1 ILE X 500      36.072 -16.226  16.002  1.00 26.61 
ATOM   1361  N   THR X 501      38.432 -19.730  15.076  1.00 30.54 
ATOM   1362  CA  THR X 501      39.192 -19.744  13.808  1.00 29.99 
ATOM   1363  C   THR X 501      39.779 -18.373  13.397  1.00 29.89 
ATOM   1364  O   THR X 501      39.101 -17.369  13.454  1.00 28.97 
ATOM   1365  CB  THR X 501      38.317 -20.272  12.653  1.00 29.58 
ATOM   1366  OG1 THR X 501      37.741 -21.538  13.011  1.00 30.33 
ATOM   1367  CG2 THR X 501      39.169 -20.469  11.410  1.00 30.67 
ATOM   1368  N   ALA X 502      41.038 -18.358  12.950  1.00 30.67 
ATOM   1369  CA  ALA X 502      41.711 -17.115  12.497  1.00 31.25 
ATOM   1370  C   ALA X 502      41.217 -16.603  11.135  1.00 31.67 
ATOM   1371  O   ALA X 502      40.767 -17.408  10.311  1.00 32.41 
ATOM   1372  CB  ALA X 502      43.177 -17.339  12.443  1.00 31.13 
ATOM   1373  N   MET X 503      41.331 -15.286  10.912  1.00 31.73 
ATOM   1374  CA  MET X 503      40.833 -14.579   9.719  1.00 32.14 
ATOM   1375  C   MET X 503      41.617 -14.956   8.489  1.00 33.12 
ATOM   1376  O   MET X 503      42.723 -15.490   8.604  1.00 33.84 
ATOM   1377  CB  MET X 503      40.950 -13.043   9.910  1.00 32.26 
ATOM   1378  CG  MET X 503      39.655 -12.326  10.322  1.00 30.96 
ATOM   1379  SD  MET X 503      39.788 -10.621  10.913  1.00 31.79 
ATOM   1380  CE  MET X 503      41.487 -10.527  11.430  1.00 30.32 
ATOM   1381  N   ASN X 504      41.088 -14.666   7.300  1.00 33.52 
ATOM   1382  CA  ASN X 504      41.916 -14.843   6.095  1.00 34.37 
ATOM   1383  C   ASN X 504      43.127 -13.884   6.055  1.00 33.92 
ATOM   1384  O   ASN X 504      44.240 -14.268   5.687  1.00 34.54 
ATOM   1385  CB  ASN X 504      41.084 -14.733   4.813  1.00 34.61 
ATOM   1386  CG  ASN X 504      40.238 -15.982   4.552  1.00 36.98 
ATOM   1387  OD1 ASN X 504      40.660 -16.900   3.819  1.00 34.96 
ATOM   1388  ND2 ASN X 504      39.023 -16.021   5.157  1.00 37.35 
ATOM   1389  N   THR X 505      42.901 -12.647   6.459  1.00 32.92 
ATOM   1390  CA  THR X 505      43.931 -11.627   6.459  1.00 32.21 
ATOM   1391  C   THR X 505      44.294 -11.214   7.913  1.00 31.98 
ATOM   1392  O   THR X 505      43.552 -11.471   8.863  1.00 31.94 
ATOM   1393  CB  THR X 505      43.413 -10.447   5.666  1.00 31.74 
ATOM   1394  OG1 THR X 505      42.727 -10.958   4.534  1.00 31.32 
ATOM   1395  CG2 THR X 505      44.523  -9.563   5.196  1.00 33.67 
ATOM   1396  N   ILE X 506      45.471 -10.632   8.088  1.00 31.97 
ATOM   1397  CA  ILE X 506      45.904 -10.121   9.385  1.00 31.63 
ATOM   1398  C   ILE X 506      45.258  -8.741   9.463  1.00 31.36 
ATOM   1399  O   ILE X 506      45.296  -8.007   8.460  1.00 31.55 
ATOM   1400  CB  ILE X 506      47.416  -9.971   9.411  1.00 31.37 
ATOM   1401  CG1 ILE X 506      48.084 -11.343   9.425  1.00 31.35 
ATOM   1402  CG2 ILE X 506      47.819  -9.221  10.625  1.00 32.99 
ATOM   1403  CD1 ILE X 506      49.562 -11.316   9.066  1.00 31.79 
ATOM   1404  N   ARG X 507      44.611  -8.407  10.589  1.00 29.83 
ATOM   1405  CA  ARG X 507      43.921  -7.120  10.677  1.00 28.72 
ATOM   1406  C   ARG X 507      44.051  -6.403  12.020  1.00 28.78 
ATOM   1407  O   ARG X 507      43.484  -6.842  13.021  1.00 28.32 
ATOM   1408  CB  ARG X 507      42.443  -7.269  10.365  1.00 28.46 
ATOM   1409  CG  ARG X 507      42.088  -7.550   8.931  1.00 26.95 
ATOM   1410  CD  ARG X 507      40.592  -7.727   8.819  1.00 23.85 
ATOM   1411  NE  ARG X 507      40.237  -8.614   7.729  1.00 25.88 
ATOM   1412  CZ  ARG X 507      39.982  -8.227   6.475  1.00 25.95 
ATOM   1413  NH1 ARG X 507      40.037  -6.941   6.166  1.00 25.07 
ATOM   1414  NH2 ARG X 507      39.659  -9.138   5.542  1.00 23.81 
ATOM   1415  N   SER X 508      44.794  -5.297  12.017  1.00 28.33 
ATOM   1416  CA  SER X 508      44.769  -4.345  13.107  1.00 28.31 
ATOM   1417  C   SER X 508      43.985  -3.118  12.633  1.00 28.60 
ATOM   1418  O   SER X 508      44.066  -2.735  11.451  1.00 28.17 
ATOM   1419  CB  SER X 508      46.192  -3.975  13.548  1.00 28.49 
ATOM   1420  OG  SER X 508      46.565  -2.665  13.136  1.00 28.51 
ATOM   1421  N   GLY X 509      43.201  -2.535  13.555  1.00 29.11 
ATOM   1422  CA  GLY X 509      42.314  -1.405  13.271  1.00 29.05 
ATOM   1423  C   GLY X 509      41.299  -1.639  12.166  1.00 29.43 
ATOM   1424  O   GLY X 509      40.941  -0.714  11.455  1.00 29.68 
ATOM   1425  N   ALA X 510      40.845  -2.882  12.014  1.00 29.24 
ATOM   1426  CA  ALA X 510      39.711  -3.190  11.156  1.00 29.35 
ATOM   1427  C   ALA X 510      38.433  -2.546  11.739  1.00 29.47 
ATOM   1428  O   ALA X 510      38.446  -2.034  12.858  1.00 29.59 
ATOM   1429  CB  ALA X 510      39.535  -4.690  11.062  1.00 28.49 
ATOM   1430  N   GLY X 511      37.348  -2.576  10.974  1.00 29.56 
ATOM   1431  CA  GLY X 511      36.000  -2.284  11.486  1.00 29.72 
ATOM   1432  C   GLY X 511      35.384  -3.642  11.815  1.00 29.79 
ATOM   1433  O   GLY X 511      35.353  -4.533  10.952  1.00 29.35 
ATOM   1434  N   VAL X 512      34.971  -3.830  13.077  1.00 29.24 
ATOM   1435  CA  VAL X 512      34.279  -5.055  13.480  1.00 28.71 
ATOM   1436  C   VAL X 512      32.863  -4.703  13.991  1.00 28.98 
ATOM   1437  O   VAL X 512      32.661  -3.774  14.788  1.00 28.83 
ATOM   1438  CB  VAL X 512      35.118  -5.896  14.497  1.00 28.61 
ATOM   1439  CG1 VAL X 512      34.427  -7.220  14.878  1.00 26.92 
ATOM   1440  CG2 VAL X 512      36.479  -6.190  13.930  1.00 28.67 
ATOM   1441  N   CYS X 513      31.894  -5.450  13.486  1.00 29.20 
ATOM   1442  CA  CYS X 513      30.490  -5.282  13.808  1.00 29.32 
ATOM   1443  C   CYS X 513      29.810  -6.635  13.523  1.00 30.66 
ATOM   1444  O   CYS X 513      30.476  -7.620  13.256  1.00 30.83 
ATOM   1445  CB  CYS X 513      29.899  -4.152  12.974  1.00 28.98 
ATOM   1446  SG  CYS X 513      29.681  -4.599  11.186  1.00 26.86 
ATOM   1447  N   VAL X 514      28.488  -6.692  13.621  1.00 32.62 
ATOM   1448  CA  VAL X 514      27.737  -7.917  13.414  1.00 33.86 
ATOM   1449  C   VAL X 514      26.618  -7.508  12.482  1.00 35.08 
ATOM   1450  O   VAL X 514      26.121  -6.397  12.576  1.00 35.06 
ATOM   1451  CB  VAL X 514      27.104  -8.387  14.721  1.00 34.13 
ATOM   1452  CG1 VAL X 514      26.123  -9.550  14.492  1.00 35.32 
ATOM   1453  CG2 VAL X 514      28.178  -8.817  15.685  1.00 35.35 
ATOM   1454  N   LEU X 515      26.240  -8.395  11.573  1.00 36.20 
ATOM   1455  CA  LEU X 515      25.118  -8.171  10.681  1.00 37.29 
ATOM   1456  C   LEU X 515      24.567  -9.526  10.232  1.00 38.65 
ATOM   1457  O   LEU X 515      25.343 -10.397   9.776  1.00 39.16 
ATOM   1458  CB  LEU X 515      25.550  -7.376   9.461  1.00 36.98 
ATOM   1459  CG  LEU X 515      24.412  -7.160   8.464  1.00 37.02 
ATOM   1460  CD1 LEU X 515      23.343  -6.289   9.091  1.00 37.80 
ATOM   1461  CD2 LEU X 515      24.905  -6.552   7.155  1.00 37.69 
ATOM   1462  N   HIS X 516      23.238  -9.693  10.334  1.00 39.05 
ATOM   1463  CA  HIS X 516      22.562 -10.957  10.007  1.00 39.10 
ATOM   1464  C   HIS X 516      23.410 -12.112  10.485  1.00 38.43 
ATOM   1465  O   HIS X 516      23.772 -12.972   9.677  1.00 39.05 
ATOM   1466  CB  HIS X 516      22.286 -11.167   8.495  1.00 39.81 
ATOM   1467  CG  HIS X 516      21.573 -10.030   7.798  1.00 42.75 
ATOM   1468  ND1 HIS X 516      20.769  -9.115   8.455  1.00 44.68 
ATOM   1469  CD2 HIS X 516      21.533  -9.687   6.483  1.00 42.25 
ATOM   1470  CE1 HIS X 516      20.291  -8.244   7.577  1.00 45.05 
ATOM   1471  NE2 HIS X 516      20.736  -8.574   6.374  1.00 43.39 
ATOM   1472  N   ASN X 517      23.774 -12.102  11.774  1.00 37.96 
ATOM   1473  CA  ASN X 517      24.290 -13.301  12.471  1.00 37.01 
ATOM   1474  C   ASN X 517      25.743 -13.736  12.079  1.00 35.92 
ATOM   1475  O   ASN X 517      26.198 -14.856  12.418  1.00 35.37 
ATOM   1476  CB  ASN X 517      23.275 -14.457  12.280  1.00 38.00 
ATOM   1477  CG  ASN X 517      23.076 -15.314  13.534  1.00 39.83 
ATOM   1478  OD1 ASN X 517      23.262 -16.534  13.494  1.00 40.35 
ATOM   1479  ND2 ASN X 517      22.657 -14.684  14.634  1.00 42.63 
ATOM   1480  N   CYS X 518      26.447 -12.844  11.375  1.00 34.13 
ATOM   1481  CA  CYS X 518      27.818 -13.052  10.990  1.00 33.37 
ATOM   1482  C   CYS X 518      28.652 -11.918  11.558  1.00 32.65 
ATOM   1483  O   CYS X 518      28.115 -10.866  11.874  1.00 32.86 
ATOM   1484  CB  CYS X 518      27.924 -13.108   9.466  1.00 33.91 
ATOM   1485  SG  CYS X 518      26.921 -14.458   8.701  1.00 36.25 
ATOM   1486  N   ILE X 519      29.957 -12.135  11.721  1.00 31.62 
ATOM   1487  CA  ILE X 519      30.847 -11.101  12.222  1.00 30.94 
ATOM   1488  C   ILE X 519      31.605 -10.562  11.033  1.00 31.44 
ATOM   1489  O   ILE X 519      32.294 -11.342  10.346  1.00 31.70 
ATOM   1490  CB  ILE X 519      31.893 -11.662  13.220  1.00 30.83 
ATOM   1491  CG1 ILE X 519      31.214 -12.279  14.438  1.00 30.89 
ATOM   1492  CG2 ILE X 519      32.839 -10.582  13.664  1.00 29.75 
ATOM   1493  CD1 ILE X 519      32.171 -12.944  15.423  1.00 29.37 
ATOM   1494  N   TYR X 520      31.504  -9.251  10.782  1.00 30.61 
ATOM   1495  CA  TYR X 520      32.243  -8.660   9.675  1.00 30.03 
ATOM   1496  C   TYR X 520      33.534  -8.044  10.104  1.00 30.31 
ATOM   1497  O   TYR X 520      33.562  -7.254  11.047  1.00 31.61 
ATOM   1498  CB  TYR X 520      31.414  -7.632   8.973  1.00 29.59 
ATOM   1499  CG  TYR X 520      30.341  -8.278   8.179  1.00 29.72 
ATOM   1500  CD1 TYR X 520      29.177  -8.719   8.798  1.00 28.79 
ATOM   1501  CD2 TYR X 520      30.477  -8.461   6.804  1.00 30.81 
ATOM   1502  CE1 TYR X 520      28.188  -9.324   8.085  1.00 29.41 
ATOM   1503  CE2 TYR X 520      29.462  -9.068   6.066  1.00 31.26 
ATOM   1504  CZ  TYR X 520      28.330  -9.487   6.731  1.00 30.44 
ATOM   1505  OH  TYR X 520      27.330 -10.101   6.058  1.00 34.04 
ATOM   1506  N   ALA X 521      34.614  -8.411   9.438  1.00 29.57 
ATOM   1507  CA  ALA X 521      35.875  -7.751   9.701  1.00 29.90 
ATOM   1508  C   ALA X 521      36.181  -6.977   8.448  1.00 30.79 
ATOM   1509  O   ALA X 521      36.569  -7.552   7.425  1.00 31.22 
ATOM   1510  CB  ALA X 521      36.969  -8.751   9.998  1.00 29.18 
ATOM   1511  N   ALA X 522      35.977  -5.670   8.527  1.00 31.27 
ATOM   1512  CA  ALA X 522      36.183  -4.774   7.420  1.00 31.99 
ATOM   1513  C   ALA X 522      37.523  -4.001   7.485  1.00 32.74 
ATOM   1514  O   ALA X 522      37.841  -3.372   8.487  1.00 32.51 
ATOM   1515  CB  ALA X 522      35.034  -3.803   7.385  1.00 32.14 
ATOM   1516  N   GLY X 523      38.282  -4.024   6.389  1.00 33.54 
ATOM   1517  CA  GLY X 523      39.506  -3.208   6.251  1.00 33.89 
ATOM   1518  C   GLY X 523      40.594  -3.560   7.250  1.00 33.65 
ATOM   1519  O   GLY X 523      40.840  -4.732   7.518  1.00 33.09 
ATOM   1520  N   GLY X 524      41.217  -2.534   7.817  1.00 33.68 
ATOM   1521  CA  GLY X 524      42.315  -2.718   8.743  1.00 33.96 
ATOM   1522  C   GLY X 524      43.684  -2.617   8.088  1.00 34.25 
ATOM   1523  O   GLY X 524      43.815  -2.189   6.919  1.00 33.98 
ATOM   1524  N   TYR X 525      44.695  -3.032   8.848  1.00 34.26 
ATOM   1525  CA  TYR X 525      46.086  -2.921   8.445  1.00 34.90 
ATOM   1526  C   TYR X 525      46.743  -4.300   8.564  1.00 34.62 
ATOM   1527  O   TYR X 525      46.631  -4.939   9.612  1.00 34.58 
ATOM   1528  CB  TYR X 525      46.789  -1.880   9.355  1.00 35.24 
ATOM   1529  CG  TYR X 525      48.234  -1.550   8.968  1.00 35.80 
ATOM   1530  CD1 TYR X 525      48.589  -1.380   7.639  1.00 34.09 
ATOM   1531  CD2 TYR X 525      49.239  -1.407   9.944  1.00 35.53 
ATOM   1532  CE1 TYR X 525      49.896  -1.067   7.278  1.00 35.30 
ATOM   1533  CE2 TYR X 525      50.562  -1.101   9.584  1.00 34.90 
ATOM   1534  CZ  TYR X 525      50.873  -0.925   8.246  1.00 35.31 
ATOM   1535  OH  TYR X 525      52.157  -0.628   7.840  1.00 35.50 
ATOM   1536  N   ASP X 526      47.423  -4.773   7.521  1.00 34.17 
ATOM   1537  CA  ASP X 526      47.972  -6.160   7.572  1.00 34.49 
ATOM   1538  C   ASP X 526      49.491  -6.309   7.776  1.00 34.89 
ATOM   1539  O   ASP X 526      50.022  -7.413   7.656  1.00 35.03 
ATOM   1540  CB  ASP X 526      47.509  -6.996   6.355  1.00 34.00 
ATOM   1541  CG  ASP X 526      48.318  -6.711   5.076  1.00 32.57 
ATOM   1542  OD1 ASP X 526      48.990  -5.658   4.963  1.00 28.88 
ATOM   1543  OD2 ASP X 526      48.269  -7.569   4.181  1.00 29.83 
ATOM   1544  N   GLY X 527      50.173  -5.211   8.090  1.00 35.87 
ATOM   1545  CA  GLY X 527      51.636  -5.177   8.137  1.00 37.50 
ATOM   1546  C   GLY X 527      52.198  -4.348   6.984  1.00 38.62 
ATOM   1547  O   GLY X 527      52.780  -3.287   7.202  1.00 38.82 
ATOM   1548  N   GLN X 528      52.000  -4.838   5.759  1.00 39.37 
ATOM   1549  CA  GLN X 528      52.446  -4.165   4.544  1.00 39.28 
ATOM   1550  C   GLN X 528      51.426  -3.096   4.163  1.00 39.14 
ATOM   1551  O   GLN X 528      51.701  -1.914   4.284  1.00 39.39 
ATOM   1552  CB  GLN X 528      52.714  -5.179   3.407  1.00 39.17 
ATOM   1553  N   ASP X 529      50.230  -3.496   3.764  1.00 39.68 
ATOM   1554  CA  ASP X 529      49.237  -2.537   3.224  1.00 39.98 
ATOM   1555  C   ASP X 529      47.996  -2.184   4.079  1.00 38.91 
ATOM   1556  O   ASP X 529      47.537  -2.980   4.865  1.00 39.26 
ATOM   1557  CB  ASP X 529      48.747  -3.074   1.872  1.00 40.40 
ATOM   1558  CG  ASP X 529      49.819  -3.015   0.800  1.00 42.23 
ATOM   1559  OD1 ASP X 529      50.209  -1.885   0.399  1.00 40.91 
ATOM   1560  OD2 ASP X 529      50.266  -4.103   0.369  1.00 44.67 
ATOM   1561  N   GLN X 530      47.431  -1.000   3.877  1.00 38.14 
ATOM   1562  CA  GLN X 530      46.029  -0.745   4.277  1.00 36.94 
ATOM   1563  C   GLN X 530      45.023  -1.477   3.370  1.00 36.85 
ATOM   1564  O   GLN X 530      45.176  -1.518   2.118  1.00 36.47 
ATOM   1565  CB  GLN X 530      45.696   0.738   4.249  1.00 36.04 
ATOM   1566  CG  GLN X 530      45.534   1.331   5.583  1.00 35.90 
ATOM   1567  CD  GLN X 530      46.836   1.867   6.130  1.00 38.07 
ATOM   1568  OE1 GLN X 530      47.695   2.350   5.373  1.00 34.26 
ATOM   1569  NE2 GLN X 530      46.981   1.825   7.469  1.00 37.95 
ATOM   1570  N   LEU X 531      43.979  -2.016   4.005  1.00 35.95 
ATOM   1571  CA  LEU X 531      43.097  -2.967   3.354  1.00 35.10 
ATOM   1572  C   LEU X 531      41.773  -2.374   2.865  1.00 35.49 
ATOM   1573  O   LEU X 531      41.246  -1.424   3.449  1.00 35.39 
ATOM   1574  CB  LEU X 531      42.860  -4.162   4.259  1.00 34.36 
ATOM   1575  CG  LEU X 531      44.088  -4.974   4.673  1.00 33.03 
ATOM   1576  CD1 LEU X 531      43.784  -5.862   5.895  1.00 28.66 
ATOM   1577  CD2 LEU X 531      44.586  -5.822   3.513  1.00 29.60 
ATOM   1578  N   ASN X 532      41.292  -2.912   1.742  1.00 35.46 
ATOM   1579  CA  ASN X 532      39.946  -2.657   1.259  1.00 34.86 
ATOM   1580  C   ASN X 532      39.043  -3.878   1.491  1.00 34.72 
ATOM   1581  O   ASN X 532      37.817  -3.745   1.585  1.00 35.27 
ATOM   1582  CB  ASN X 532      39.908  -2.082  -0.193  1.00 35.08 
ATOM   1583  CG  ASN X 532      40.398  -3.053  -1.290  1.00 34.46 
ATOM   1584  OD1 ASN X 532      40.342  -2.728  -2.471  1.00 38.38 
ATOM   1585  ND2 ASN X 532      40.883  -4.206  -0.918  1.00 36.39 
ATOM   1586  N   SER X 533      39.660  -5.049   1.654  1.00 33.96 
ATOM   1587  CA  SER X 533      38.919  -6.299   1.787  1.00 33.98 
ATOM   1588  C   SER X 533      38.034  -6.371   3.047  1.00 34.26 
ATOM   1589  O   SER X 533      38.169  -5.566   3.984  1.00 34.59 
ATOM   1590  CB  SER X 533      39.848  -7.514   1.699  1.00 34.04 
ATOM   1591  OG  SER X 533      40.520  -7.750   2.928  1.00 33.07 
ATOM   1592  N   VAL X 534      37.112  -7.331   3.010  1.00 33.89 
ATOM   1593  CA  VAL X 534      36.072  -7.568   4.016  1.00 33.02 
ATOM   1594  C   VAL X 534      35.784  -9.078   3.990  1.00 32.69 
ATOM   1595  O   VAL X 534      35.628  -9.679   2.903  1.00 30.87 
ATOM   1596  CB  VAL X 534      34.745  -6.847   3.685  1.00 32.38 
ATOM   1597  CG1 VAL X 534      33.863  -6.848   4.883  1.00 34.04 
ATOM   1598  CG2 VAL X 534      34.983  -5.423   3.233  1.00 32.57 
ATOM   1599  N   GLU X 535      35.749  -9.667   5.184  1.00 32.39 
ATOM   1600  CA  GLU X 535      35.420 -11.075   5.376  1.00 33.28 
ATOM   1601  C   GLU X 535      34.478 -11.280   6.614  1.00 33.16 
ATOM   1602  O   GLU X 535      34.549 -10.551   7.607  1.00 33.09 
ATOM   1603  CB  GLU X 535      36.707 -11.906   5.489  1.00 33.23 
ATOM   1604  CG  GLU X 535      37.502 -11.632   6.762  1.00 34.71 
ATOM   1605  CD  GLU X 535      38.764 -12.429   6.826  1.00 36.56 
ATOM   1606  OE1 GLU X 535      38.620 -13.636   7.075  1.00 35.58 
ATOM   1607  OE2 GLU X 535      39.885 -11.859   6.608  1.00 37.99 
ATOM   1608  N   ARG X 536      33.581 -12.247   6.533  1.00 33.13 
ATOM   1609  CA  ARG X 536      32.547 -12.364   7.538  1.00 33.74 
ATOM   1610  C   ARG X 536      32.602 -13.748   8.096  1.00 33.72 
ATOM   1611  O   ARG X 536      32.621 -14.726   7.371  1.00 34.34 
ATOM   1612  CB  ARG X 536      31.153 -12.027   6.994  1.00 33.57 
ATOM   1613  CG  ARG X 536      30.396 -13.203   6.407  1.00 35.41 
ATOM   1614  CD  ARG X 536      29.280 -12.778   5.439  1.00 38.28 
ATOM   1615  NE  ARG X 536      28.907 -13.853   4.493  1.00 37.27 
ATOM   1616  CZ  ARG X 536      28.243 -13.666   3.342  1.00 35.25 
ATOM   1617  NH1 ARG X 536      27.867 -12.451   2.951  1.00 32.87 
ATOM   1618  NH2 ARG X 536      27.958 -14.702   2.573  1.00 32.18 
ATOM   1619  N   TYR X 537      32.655 -13.816   9.403  1.00 33.66 
ATOM   1620  CA  TYR X 537      32.752 -15.064  10.075  1.00 34.48 
ATOM   1621  C   TYR X 537      31.367 -15.679  10.265  1.00 35.70 
ATOM   1622  O   TYR X 537      30.466 -15.035  10.780  1.00 35.80 
ATOM   1623  CB  TYR X 537      33.412 -14.811  11.427  1.00 33.95 
ATOM   1624  CG  TYR X 537      33.568 -16.029  12.280  1.00 32.83 
ATOM   1625  CD1 TYR X 537      34.475 -17.045  11.935  1.00 29.90 
ATOM   1626  CD2 TYR X 537      32.802 -16.177  13.428  1.00 29.16 
ATOM   1627  CE1 TYR X 537      34.614 -18.171  12.744  1.00 32.95 
ATOM   1628  CE2 TYR X 537      32.924 -17.278  14.218  1.00 30.50 
ATOM   1629  CZ  TYR X 537      33.827 -18.274  13.901  1.00 32.52 
ATOM   1630  OH  TYR X 537      33.920 -19.371  14.743  1.00 34.28 
ATOM   1631  N   ASP X 538      31.196 -16.923   9.825  1.00 37.93 
ATOM   1632  CA  ASP X 538      29.980 -17.666  10.100  1.00 39.25 
ATOM   1633  C   ASP X 538      30.213 -18.475  11.378  1.00 40.45 
ATOM   1634  O   ASP X 538      31.069 -19.359  11.427  1.00 40.97 
ATOM   1635  CB  ASP X 538      29.608 -18.554   8.922  1.00 38.86 
ATOM   1636  CG  ASP X 538      28.103 -18.855   8.860  1.00 41.83 
ATOM   1637  OD1 ASP X 538      27.596 -19.092   7.726  1.00 43.73 
ATOM   1638  OD2 ASP X 538      27.421 -18.844   9.927  1.00 41.19 
ATOM   1639  N   VAL X 539      29.437 -18.180  12.416  1.00 41.51 
ATOM   1640  CA  VAL X 539      29.745 -18.668  13.747  1.00 41.93 
ATOM   1641  C   VAL X 539      29.498 -20.182  13.888  1.00 42.60 
ATOM   1642  O   VAL X 539      29.990 -20.853  14.813  1.00 42.87 
ATOM   1643  CB  VAL X 539      28.967 -17.831  14.768  1.00 42.11 
ATOM   1644  CG1 VAL X 539      27.672 -18.516  15.189  1.00 42.10 
ATOM   1645  CG2 VAL X 539      29.855 -17.487  15.941  1.00 42.01 
ATOM   1646  N   GLU X 540      28.745 -20.726  12.943  1.00 42.92 
ATOM   1647  CA  GLU X 540      28.386 -22.130  13.012  1.00 42.51 
ATOM   1648  C   GLU X 540      29.240 -22.978  12.070  1.00 42.41 
ATOM   1649  O   GLU X 540      29.676 -24.066  12.449  1.00 42.41 
ATOM   1650  CB  GLU X 540      26.892 -22.307  12.777  1.00 42.11 
ATOM   1651  CG  GLU X 540      26.286 -23.443  13.609  1.00 42.15 
ATOM   1652  CD  GLU X 540      26.424 -23.278  15.138  1.00 41.40 
ATOM   1653  OE1 GLU X 540      26.861 -24.292  15.755  1.00 37.78 
ATOM   1654  OE2 GLU X 540      26.079 -22.175  15.699  1.00 38.42 
ATOM   1655  N   THR X 541      29.517 -22.456  10.870  1.00 42.13 
ATOM   1656  CA  THR X 541      30.493 -23.071   9.956  1.00 40.88 
ATOM   1657  C   THR X 541      31.943 -22.843  10.384  1.00 40.44 
ATOM   1658  O   THR X 541      32.832 -23.533   9.916  1.00 40.68 
ATOM   1659  CB  THR X 541      30.375 -22.512   8.551  1.00 40.92 
ATOM   1660  OG1 THR X 541      30.612 -21.103   8.604  1.00 41.66 
ATOM   1661  CG2 THR X 541      28.997 -22.797   7.953  1.00 40.17 
ATOM   1662  N   GLU X 542      32.187 -21.859  11.241  1.00 40.08 
ATOM   1663  CA  GLU X 542      33.530 -21.598  11.799  1.00 39.76 
ATOM   1664  C   GLU X 542      34.502 -21.257  10.694  1.00 38.74 
ATOM   1665  O   GLU X 542      35.606 -21.807  10.604  1.00 38.51 
ATOM   1666  CB  GLU X 542      34.064 -22.800  12.586  1.00 40.42 
ATOM   1667  CG  GLU X 542      33.191 -23.288  13.737  1.00 42.01 
ATOM   1668  CD  GLU X 542      33.793 -24.505  14.397  1.00 45.67 
ATOM   1669  OE1 GLU X 542      34.016 -25.525  13.681  1.00 46.89 
ATOM   1670  OE2 GLU X 542      34.067 -24.423  15.618  1.00 46.27 
ATOM   1671  N   THR X 543      34.064 -20.344   9.846  1.00 37.40 
ATOM   1672  CA  THR X 543      34.713 -20.121   8.586  1.00 36.37 
ATOM   1673  C   THR X 543      34.624 -18.641   8.316  1.00 35.33 
ATOM   1674  O   THR X 543      33.555 -17.995   8.495  1.00 34.33 
ATOM   1675  CB  THR X 543      34.004 -20.947   7.482  1.00 36.82 
ATOM   1676  OG1 THR X 543      33.987 -22.330   7.875  1.00 37.49 
ATOM   1677  CG2 THR X 543      34.703 -20.843   6.150  1.00 36.93 
ATOM   1678  N   TRP X 544      35.764 -18.081   7.948  1.00 33.43 
ATOM   1679  CA  TRP X 544      35.739 -16.709   7.550  1.00 32.91 
ATOM   1680  C   TRP X 544      35.569 -16.719   6.057  1.00 33.44 
ATOM   1681  O   TRP X 544      36.153 -17.580   5.393  1.00 34.69 
ATOM   1682  CB  TRP X 544      37.022 -16.033   7.953  1.00 31.51 
ATOM   1683  CG  TRP X 544      37.135 -15.749   9.414  1.00 28.55 
ATOM   1684  CD1 TRP X 544      37.685 -16.568  10.386  1.00 25.72 
ATOM   1685  CD2 TRP X 544      36.715 -14.564  10.082  1.00 24.14 
ATOM   1686  NE1 TRP X 544      37.653 -15.942  11.598  1.00 25.04 
ATOM   1687  CE2 TRP X 544      37.046 -14.716  11.450  1.00 25.17 
ATOM   1688  CE3 TRP X 544      36.091 -13.378   9.661  1.00 24.52 
ATOM   1689  CZ2 TRP X 544      36.770 -13.719  12.406  1.00 22.12 
ATOM   1690  CZ3 TRP X 544      35.834 -12.371  10.604  1.00 23.02 
ATOM   1691  CH2 TRP X 544      36.177 -12.556  11.966  1.00 22.60 
ATOM   1692  N   THR X 545      34.772 -15.801   5.512  1.00 33.21 
ATOM   1693  CA  THR X 545      34.572 -15.771   4.043  1.00 33.39 
ATOM   1694  C   THR X 545      34.732 -14.371   3.484  1.00 33.27 
ATOM   1695  O   THR X 545      34.134 -13.455   3.996  1.00 33.95 
ATOM   1696  CB  THR X 545      33.186 -16.361   3.636  1.00 32.93 
ATOM   1697  OG1 THR X 545      33.191 -17.757   3.897  1.00 32.50 
ATOM   1698  CG2 THR X 545      32.914 -16.178   2.152  1.00 33.45 
ATOM   1699  N   PHE X 546      35.525 -14.176   2.447  1.00 33.27 
ATOM   1700  CA  PHE X 546      35.578 -12.828   1.900  1.00 33.86 
ATOM   1701  C   PHE X 546      34.237 -12.433   1.330  1.00 34.92 
ATOM   1702  O   PHE X 546      33.462 -13.302   0.933  1.00 36.64 
ATOM   1703  CB  PHE X 546      36.651 -12.674   0.843  1.00 33.31 
ATOM   1704  CG  PHE X 546      38.023 -12.644   1.401  1.00 32.41 
ATOM   1705  CD1 PHE X 546      38.470 -11.522   2.095  1.00 30.00 
ATOM   1706  CD2 PHE X 546      38.875 -13.746   1.238  1.00 31.69 
ATOM   1707  CE1 PHE X 546      39.759 -11.477   2.620  1.00 31.81 
ATOM   1708  CE2 PHE X 546      40.169 -13.722   1.741  1.00 31.01 
ATOM   1709  CZ  PHE X 546      40.613 -12.573   2.438  1.00 33.32 
ATOM   1710  N   VAL X 547      33.943 -11.133   1.341  1.00 35.30 
ATOM   1711  CA  VAL X 547      32.767 -10.594   0.653  1.00 35.38 
ATOM   1712  C   VAL X 547      33.254  -9.477  -0.282  1.00 35.63 
ATOM   1713  O   VAL X 547      34.432  -9.496  -0.650  1.00 36.94 
ATOM   1714  CB  VAL X 547      31.506 -10.316   1.608  1.00 35.38 
ATOM   1715  CG1 VAL X 547      31.029 -11.632   2.280  1.00 33.25 
ATOM   1716  CG2 VAL X 547      31.763  -9.221   2.650  1.00 35.00 
ATOM   1717  N   ALA X 548      32.397  -8.569  -0.735  1.00 35.57 
ATOM   1718  CA  ALA X 548      32.844  -7.531  -1.690  1.00 35.68 
ATOM   1719  C   ALA X 548      33.801  -6.569  -1.001  1.00 36.32 
ATOM   1720  O   ALA X 548      33.626  -6.271   0.183  1.00 36.48 
ATOM   1721  CB  ALA X 548      31.665  -6.762  -2.273  1.00 35.07 
ATOM   1722  N   PRO X 549      34.827  -6.093  -1.722  1.00 36.80 
ATOM   1723  CA  PRO X 549      35.719  -5.137  -1.057  1.00 36.71 
ATOM   1724  C   PRO X 549      35.034  -3.788  -0.821  1.00 36.40 
ATOM   1725  O   PRO X 549      33.959  -3.549  -1.376  1.00 36.41 
ATOM   1726  CB  PRO X 549      36.909  -4.995  -2.043  1.00 36.37 
ATOM   1727  CG  PRO X 549      36.872  -6.223  -2.915  1.00 37.63 
ATOM   1728  CD  PRO X 549      35.376  -6.571  -3.012  1.00 37.71 
ATOM   1729  N   MET X 550      35.642  -2.932   0.000  1.00 35.52 
ATOM   1730  CA  MET X 550      35.266  -1.551   0.015  1.00 35.89 
ATOM   1731  C   MET X 550      35.863  -0.887  -1.238  1.00 36.66 
ATOM   1732  O   MET X 550      36.685  -1.496  -1.940  1.00 36.42 
ATOM   1733  CB  MET X 550      35.790  -0.906   1.269  1.00 35.64 
ATOM   1734  CG  MET X 550      34.994  -1.288   2.514  1.00 34.75 
ATOM   1735  SD  MET X 550      35.726  -0.833   4.099  1.00 31.31 
ATOM   1736  CE  MET X 550      37.435  -1.304   3.780  1.00 29.87 
ATOM   1737  N   LYS X 551      35.462   0.345  -1.542  1.00 37.15 
ATOM   1738  CA  LYS X 551      36.078   1.025  -2.684  1.00 38.28 
ATOM   1739  C   LYS X 551      37.348   1.733  -2.224  1.00 38.75 
ATOM   1740  O   LYS X 551      38.272   1.980  -3.024  1.00 38.35 
ATOM   1741  CB  LYS X 551      35.114   1.973  -3.407  1.00 38.52 
ATOM   1742  CG  LYS X 551      34.968   1.644  -4.912  1.00 40.31 
ATOM   1743  CD  LYS X 551      33.588   2.057  -5.492  1.00 43.80 
ATOM   1744  CE  LYS X 551      33.591   3.507  -6.036  1.00 44.76 
ATOM   1745  NZ  LYS X 551      34.494   4.464  -5.283  1.00 45.42 
ATOM   1746  N   HIS X 552      37.405   2.022  -0.922  1.00 38.86 
ATOM   1747  CA  HIS X 552      38.537   2.745  -0.360  1.00 39.44 
ATOM   1748  C   HIS X 552      39.289   1.939   0.710  1.00 39.53 
ATOM   1749  O   HIS X 552      38.802   1.758   1.841  1.00 39.66 
ATOM   1750  CB  HIS X 552      38.083   4.125   0.120  1.00 39.50 
ATOM   1751  CG  HIS X 552      37.461   4.951  -0.972  1.00 42.45 
ATOM   1752  ND1 HIS X 552      38.052   6.088  -1.480  1.00 44.74 
ATOM   1753  CD2 HIS X 552      36.333   4.762  -1.700  1.00 43.39 
ATOM   1754  CE1 HIS X 552      37.296   6.582  -2.446  1.00 43.88 
ATOM   1755  NE2 HIS X 552      36.253   5.790  -2.606  1.00 43.03 
ATOM   1756  N   ARG X 553      40.471   1.425   0.339  1.00 38.94 
ATOM   1757  CA  ARG X 553      41.321   0.789   1.336  1.00 37.49 
ATOM   1758  C   ARG X 553      41.348   1.755   2.506  1.00 35.98 
ATOM   1759  O   ARG X 553      41.490   2.966   2.311  1.00 35.67 
ATOM   1760  CB  ARG X 553      42.736   0.414   0.824  1.00 37.43 
ATOM   1761  CG  ARG X 553      43.128   0.951  -0.557  1.00 39.49 
ATOM   1762  CD  ARG X 553      44.471   0.397  -1.129  1.00 36.94 
ATOM   1763  NE  ARG X 553      44.940  -0.884  -0.586  1.00 38.15 
ATOM   1764  CZ  ARG X 553      44.939  -2.067  -1.208  1.00 35.76 
ATOM   1765  NH1 ARG X 553      44.474  -2.211  -2.433  1.00 34.49 
ATOM   1766  NH2 ARG X 553      45.403  -3.128  -0.576  1.00 36.17 
ATOM   1767  N   ARG X 554      41.121   1.221   3.707  1.00 34.06 
ATOM   1768  CA  ARG X 554      41.051   2.036   4.915  1.00 32.48 
ATOM   1769  C   ARG X 554      41.433   1.267   6.172  1.00 31.90 
ATOM   1770  O   ARG X 554      41.382   0.026   6.191  1.00 31.45 
ATOM   1771  CB  ARG X 554      39.660   2.698   5.052  1.00 32.46 
ATOM   1772  CG  ARG X 554      38.444   1.796   5.350  1.00 30.79 
ATOM   1773  CD  ARG X 554      37.134   2.659   5.543  1.00 29.52 
ATOM   1774  NE  ARG X 554      36.524   3.031   4.259  1.00 30.75 
ATOM   1775  CZ  ARG X 554      35.976   4.211   3.938  1.00 28.32 
ATOM   1776  NH1 ARG X 554      35.920   5.227   4.809  1.00 28.33 
ATOM   1777  NH2 ARG X 554      35.459   4.372   2.715  1.00 25.23 
ATOM   1778  N   SER X 555      41.858   2.007   7.198  1.00 31.45 
ATOM   1779  CA  SER X 555      41.979   1.482   8.577  1.00 31.56 
ATOM   1780  C   SER X 555      41.761   2.564   9.601  1.00 31.00 
ATOM   1781  O   SER X 555      41.796   3.760   9.291  1.00 30.65 
ATOM   1782  CB  SER X 555      43.326   0.869   8.855  1.00 31.35 
ATOM   1783  OG  SER X 555      44.200   1.912   9.168  1.00 35.00 
ATOM   1784  N   ALA X 556      41.553   2.131  10.839  1.00 31.07 
ATOM   1785  CA  ALA X 556      41.119   3.029  11.901  1.00 31.01 
ATOM   1786  C   ALA X 556      39.795   3.673  11.481  1.00 30.73 
ATOM   1787  O   ALA X 556      39.482   4.803  11.856  1.00 31.19 
ATOM   1788  CB  ALA X 556      42.200   4.085  12.217  1.00 30.52 
ATOM   1789  N   LEU X 557      39.028   2.909  10.713  1.00 30.64 
ATOM   1790  CA  LEU X 557      37.679   3.271  10.284  1.00 31.47 
ATOM   1791  C   LEU X 557      36.687   3.087  11.412  1.00 31.83 
ATOM   1792  O   LEU X 557      36.807   2.150  12.169  1.00 32.31 
ATOM   1793  CB  LEU X 557      37.224   2.378   9.119  1.00 30.71 
ATOM   1794  CG  LEU X 557      37.316   0.878   9.387  1.00 30.34 
ATOM   1795  CD1 LEU X 557      36.165   0.140   8.728  1.00 28.59 
ATOM   1796  CD2 LEU X 557      38.662   0.349   8.904  1.00 28.30 
ATOM   1797  N   GLY X 558      35.706   3.985  11.526  1.00 32.58 
ATOM   1798  CA  GLY X 558      34.520   3.695  12.332  1.00 31.46 
ATOM   1799  C   GLY X 558      33.655   2.703  11.582  1.00 31.45 
ATOM   1800  O   GLY X 558      33.551   2.734  10.344  1.00 30.79 
ATOM   1801  N   ILE X 559      33.059   1.788  12.327  1.00 31.66 
ATOM   1802  CA  ILE X 559      32.069   0.907  11.761  1.00 31.63 
ATOM   1803  C   ILE X 559      30.806   0.862  12.612  1.00 33.02 
ATOM   1804  O   ILE X 559      30.874   0.939  13.862  1.00 33.79 
ATOM   1805  CB  ILE X 559      32.612  -0.506  11.595  1.00 30.88 
ATOM   1806  CG1 ILE X 559      31.807  -1.246  10.521  1.00 28.31 
ATOM   1807  CG2 ILE X 559      32.573  -1.242  12.913  1.00 29.90 
ATOM   1808  CD1 ILE X 559      32.515  -2.351   9.890  1.00 25.69 
ATOM   1809  N   THR X 560      29.663   0.736  11.940  1.00 33.44 
ATOM   1810  CA  THR X 560      28.426   0.364  12.619  1.00 34.18 
ATOM   1811  C   THR X 560      27.393  -0.226  11.654  1.00 35.60 
ATOM   1812  O   THR X 560      27.533  -0.126  10.425  1.00 36.01 
ATOM   1813  CB  THR X 560      27.789   1.555  13.341  1.00 33.75 
ATOM   1814  OG1 THR X 560      26.704   1.085  14.147  1.00 33.66 
ATOM   1815  CG2 THR X 560      27.276   2.624  12.333  1.00 32.79 
ATOM   1816  N   VAL X 561      26.353  -0.816  12.243  1.00 36.54 
ATOM   1817  CA  VAL X 561      25.147  -1.273  11.543  1.00 37.16 
ATOM   1818  C   VAL X 561      23.963  -0.323  11.805  1.00 37.14 
ATOM   1819  O   VAL X 561      23.732   0.135  12.944  1.00 36.91 
ATOM   1820  CB  VAL X 561      24.764  -2.693  12.012  1.00 37.49 
ATOM   1821  CG1 VAL X 561      23.592  -3.253  11.209  1.00 37.94 
ATOM   1822  CG2 VAL X 561      25.953  -3.609  11.879  1.00 38.00 
ATOM   1823  N   HIS X 562      23.227  -0.045  10.730  1.00 37.10 
ATOM   1824  CA  HIS X 562      22.051   0.824  10.727  1.00 36.53 
ATOM   1825  C   HIS X 562      21.109   0.309   9.641  1.00 37.24 
ATOM   1826  O   HIS X 562      21.404   0.369   8.429  1.00 35.38 
ATOM   1827  CB  HIS X 562      22.440   2.286  10.483  1.00 36.59 
ATOM   1828  CG  HIS X 562      21.277   3.239  10.441  1.00 36.03 
ATOM   1829  ND1 HIS X 562      20.410   3.315   9.373  1.00 35.25 
ATOM   1830  CD2 HIS X 562      20.861   4.170  11.329  1.00 34.29 
ATOM   1831  CE1 HIS X 562      19.502   4.239   9.618  1.00 35.93 
ATOM   1832  NE2 HIS X 562      19.756   4.776  10.796  1.00 34.12 
ATOM   1833  N   GLN X 563      19.972  -0.208  10.130  1.00 38.36 
ATOM   1834  CA  GLN X 563      18.915  -0.827   9.332  1.00 39.08 
ATOM   1835  C   GLN X 563      19.387  -1.824   8.291  1.00 38.88 
ATOM   1836  O   GLN X 563      19.080  -1.641   7.117  1.00 39.37 
ATOM   1837  CB  GLN X 563      18.079   0.241   8.637  1.00 39.83 
ATOM   1838  CG  GLN X 563      16.971   0.791   9.483  1.00 42.64 
ATOM   1839  CD  GLN X 563      16.152   1.789   8.720  1.00 47.35 
ATOM   1840  OE1 GLN X 563      15.865   1.593   7.533  1.00 48.88 
ATOM   1841  NE2 GLN X 563      15.770   2.883   9.386  1.00 49.41 
ATOM   1842  N   GLY X 564      20.102  -2.866   8.712  1.00 38.27 
ATOM   1843  CA  GLY X 564      20.489  -3.955   7.823  1.00 37.97 
ATOM   1844  C   GLY X 564      21.663  -3.617   6.915  1.00 38.35 
ATOM   1845  O   GLY X 564      21.953  -4.343   5.944  1.00 38.89 
ATOM   1846  N   ARG X 565      22.339  -2.508   7.216  1.00 37.72 
ATOM   1847  CA  ARG X 565      23.434  -2.029   6.385  1.00 36.22 
ATOM   1848  C   ARG X 565      24.635  -1.589   7.192  1.00 34.93 
ATOM   1849  O   ARG X 565      24.491  -0.863   8.177  1.00 34.42 
ATOM   1850  CB  ARG X 565      22.947  -0.925   5.454  1.00 36.67 
ATOM   1851  CG  ARG X 565      22.325  -1.519   4.195  1.00 38.11 
ATOM   1852  CD  ARG X 565      21.608  -0.509   3.390  1.00 39.43 
ATOM   1853  NE  ARG X 565      20.709  -1.216   2.494  1.00 43.13 
ATOM   1854  CZ  ARG X 565      20.027  -0.656   1.491  1.00 45.37 
ATOM   1855  NH1 ARG X 565      20.150   0.651   1.237  1.00 46.21 
ATOM   1856  NH2 ARG X 565      19.237  -1.410   0.729  1.00 42.13 
ATOM   1857  N   ILE X 566      25.825  -2.035   6.775  1.00 33.76 
ATOM   1858  CA  ILE X 566      27.033  -1.621   7.446  1.00 32.93 
ATOM   1859  C   ILE X 566      27.495  -0.266   6.951  1.00 33.55 
ATOM   1860  O   ILE X 566      27.457   0.033   5.752  1.00 33.44 
ATOM   1861  CB  ILE X 566      28.135  -2.646   7.376  1.00 32.94 
ATOM   1862  CG1 ILE X 566      27.669  -3.950   8.017  1.00 31.48 
ATOM   1863  CG2 ILE X 566      29.340  -2.157   8.150  1.00 32.77 
ATOM   1864  CD1 ILE X 566      28.704  -4.991   8.075  1.00 30.07 
ATOM   1865  N   TYR X 567      27.860   0.574   7.916  1.00 33.51 
ATOM   1866  CA  TYR X 567      28.434   1.878   7.661  1.00 33.66 
ATOM   1867  C   TYR X 567      29.885   1.928   8.143  1.00 33.71 
ATOM   1868  O   TYR X 567      30.134   1.798   9.354  1.00 34.36 
ATOM   1869  CB  TYR X 567      27.601   2.925   8.370  1.00 33.15 
ATOM   1870  CG  TYR X 567      26.296   3.153   7.673  1.00 34.30 
ATOM   1871  CD1 TYR X 567      25.261   2.206   7.727  1.00 34.65 
ATOM   1872  CD2 TYR X 567      26.093   4.318   6.931  1.00 35.78 
ATOM   1873  CE1 TYR X 567      24.055   2.415   7.062  1.00 34.95 
ATOM   1874  CE2 TYR X 567      24.893   4.556   6.283  1.00 37.68 
ATOM   1875  CZ  TYR X 567      23.876   3.601   6.343  1.00 38.31 
ATOM   1876  OH  TYR X 567      22.695   3.878   5.673  1.00 38.83 
ATOM   1877  N   VAL X 568      30.824   2.056   7.201  1.00 33.02 
ATOM   1878  CA  VAL X 568      32.230   2.377   7.532  1.00 32.53 
ATOM   1879  C   VAL X 568      32.443   3.887   7.374  1.00 32.23 
ATOM   1880  O   VAL X 568      32.083   4.456   6.356  1.00 32.64 
ATOM   1881  CB  VAL X 568      33.263   1.560   6.702  1.00 32.35 
ATOM   1882  CG1 VAL X 568      33.097   0.089   6.959  1.00 32.32 
ATOM   1883  CG2 VAL X 568      33.134   1.806   5.203  1.00 32.52 
ATOM   1884  N   LEU X 569      32.968   4.547   8.404  1.00 31.51 
ATOM   1885  CA  LEU X 569      33.099   6.005   8.404  1.00 29.74 
ATOM   1886  C   LEU X 569      34.561   6.373   8.485  1.00 29.43 
ATOM   1887  O   LEU X 569      35.253   5.965   9.422  1.00 30.30 
ATOM   1888  CB  LEU X 569      32.415   6.620   9.629  1.00 30.07 
ATOM   1889  CG  LEU X 569      30.910   6.828   9.837  1.00 29.83 
ATOM   1890  CD1 LEU X 569      30.341   5.571  10.457  1.00 35.22 
ATOM   1891  CD2 LEU X 569      30.614   8.029  10.732  1.00 25.69 
ATOM   1892  N   GLY X 570      35.043   7.153   7.537  1.00 27.72 
ATOM   1893  CA  GLY X 570      36.382   7.682   7.628  1.00 26.01 
ATOM   1894  C   GLY X 570      37.473   6.654   7.688  1.00 25.70 
ATOM   1895  O   GLY X 570      37.260   5.497   7.381  1.00 23.85 
ATOM   1896  N   GLY X 571      38.656   7.095   8.102  1.00 26.91 
ATOM   1897  CA  GLY X 571      39.778   6.174   8.321  1.00 28.47 
ATOM   1898  C   GLY X 571      41.106   6.745   7.901  1.00 28.75 
ATOM   1899  O   GLY X 571      41.212   7.920   7.575  1.00 27.81 
ATOM   1900  N   TYR X 572      42.134   5.904   7.943  1.00 30.90 
ATOM   1901  CA  TYR X 572      43.481   6.256   7.406  1.00 32.52 
ATOM   1902  C   TYR X 572      43.804   5.286   6.245  1.00 33.12 
ATOM   1903  O   TYR X 572      43.727   4.077   6.416  1.00 32.94 
ATOM   1904  CB  TYR X 572      44.553   6.211   8.507  1.00 31.40 
ATOM   1905  CG  TYR X 572      45.923   6.703   8.059  1.00 34.84 
ATOM   1906  CD1 TYR X 572      46.156   8.059   7.823  1.00 34.96 
ATOM   1907  CD2 TYR X 572      46.997   5.806   7.886  1.00 37.26 
ATOM   1908  CE1 TYR X 572      47.408   8.516   7.415  1.00 38.76 
ATOM   1909  CE2 TYR X 572      48.269   6.254   7.483  1.00 39.75 
ATOM   1910  CZ  TYR X 572      48.468   7.616   7.241  1.00 41.68 
ATOM   1911  OH  TYR X 572      49.718   8.089   6.829  1.00 43.51 
ATOM   1912  N   ASP X 573      44.129   5.795   5.060  1.00 34.67 
ATOM   1913  CA  ASP X 573      44.399   4.891   3.937  1.00 35.61 
ATOM   1914  C   ASP X 573      45.873   4.824   3.544  1.00 37.19 
ATOM   1915  O   ASP X 573      46.188   4.382   2.445  1.00 37.65 
ATOM   1916  CB  ASP X 573      43.579   5.304   2.725  1.00 35.81 
ATOM   1917  CG  ASP X 573      44.119   6.561   2.054  1.00 36.20 
ATOM   1918  OD1 ASP X 573      45.081   7.151   2.568  1.00 38.93 
ATOM   1919  OD2 ASP X 573      43.606   6.957   0.995  1.00 37.15 
ATOM   1920  N   GLY X 574      46.775   5.254   4.423  1.00 38.57 
ATOM   1921  CA  GLY X 574      48.195   5.305   4.084  1.00 40.26 
ATOM   1922  C   GLY X 574      48.699   6.720   3.811  1.00 41.92 
ATOM   1923  O   GLY X 574      49.704   7.158   4.386  1.00 41.88 
ATOM   1924  N   HIS X 575      48.005   7.430   2.923  1.00 42.99 
ATOM   1925  CA  HIS X 575      48.374   8.778   2.565  1.00 44.16 
ATOM   1926  C   HIS X 575      47.442   9.842   3.181  1.00 44.22 
ATOM   1927  O   HIS X 575      47.916  10.904   3.612  1.00 44.84 
ATOM   1928  CB  HIS X 575      48.400   8.921   1.039  1.00 45.18 
ATOM   1929  CG  HIS X 575      49.364   7.994   0.342  1.00 49.42 
ATOM   1930  ND1 HIS X 575      50.494   8.446  -0.316  1.00 52.11 
ATOM   1931  CD2 HIS X 575      49.347   6.648   0.172  1.00 52.07 
ATOM   1932  CE1 HIS X 575      51.129   7.420  -0.856  1.00 53.48 
ATOM   1933  NE2 HIS X 575      50.459   6.316  -0.566  1.00 53.84 
ATOM   1934  N   THR X 576      46.131   9.599   3.208  1.00 43.18 
ATOM   1935  CA  THR X 576      45.221  10.651   3.652  1.00 43.43 
ATOM   1936  C   THR X 576      44.230  10.206   4.725  1.00 42.63 
ATOM   1937  O   THR X 576      44.090   9.020   4.998  1.00 43.43 
ATOM   1938  CB  THR X 576      44.414  11.291   2.484  1.00 43.95 
ATOM   1939  OG1 THR X 576      43.646  10.275   1.832  1.00 43.66 
ATOM   1940  CG2 THR X 576      45.333  12.041   1.473  1.00 44.36 
ATOM   1941  N   PHE X 577      43.562  11.178   5.332  1.00 41.14 
ATOM   1942  CA  PHE X 577      42.495  10.926   6.290  1.00 40.14 
ATOM   1943  C   PHE X 577      41.190  11.095   5.575  1.00 39.24 
ATOM   1944  O   PHE X 577      40.836  12.195   5.172  1.00 39.39 
ATOM   1945  CB  PHE X 577      42.617  11.887   7.450  1.00 39.85 
ATOM   1946  CG  PHE X 577      43.932  11.777   8.141  1.00 41.58 
ATOM   1947  CD1 PHE X 577      45.046  12.462   7.661  1.00 42.85 
ATOM   1948  CD2 PHE X 577      44.082  10.941   9.233  1.00 41.85 
ATOM   1949  CE1 PHE X 577      46.289  12.335   8.298  1.00 43.39 
ATOM   1950  CE2 PHE X 577      45.305  10.816   9.879  1.00 42.75 
ATOM   1951  CZ  PHE X 577      46.414  11.510   9.415  1.00 43.37 
ATOM   1952  N   LEU X 578      40.500   9.975   5.392  1.00 38.11 
ATOM   1953  CA  LEU X 578      39.345   9.887   4.526  1.00 36.77 
ATOM   1954  C   LEU X 578      38.124  10.583   5.114  1.00 36.73 
ATOM   1955  O   LEU X 578      37.954  10.639   6.337  1.00 37.24 
ATOM   1956  CB  LEU X 578      39.045   8.420   4.262  1.00 36.89 
ATOM   1957  CG  LEU X 578      40.044   7.640   3.395  1.00 35.64 
ATOM   1958  CD1 LEU X 578      41.124   7.088   4.290  1.00 37.41 
ATOM   1959  CD2 LEU X 578      39.377   6.499   2.693  1.00 31.01 
ATOM   1960  N   ASP X 579      37.287  11.140   4.245  1.00 36.02 
ATOM   1961  CA  ASP X 579      36.025  11.743   4.677  1.00 35.54 
ATOM   1962  C   ASP X 579      34.866  10.879   4.202  1.00 35.14 
ATOM   1963  O   ASP X 579      33.714  11.062   4.630  1.00 36.43 
ATOM   1964  CB  ASP X 579      35.887  13.208   4.214  1.00 35.56 
ATOM   1965  CG  ASP X 579      35.908  13.366   2.684  1.00 35.22 
ATOM   1966  OD1 ASP X 579      35.842  12.345   1.971  1.00 34.06 
ATOM   1967  OD2 ASP X 579      35.988  14.516   2.203  1.00 32.88 
ATOM   1968  N   SER X 580      35.206   9.899   3.370  1.00 33.74 
ATOM   1969  CA  SER X 580      34.270   8.941   2.828  1.00 32.39 
ATOM   1970  C   SER X 580      33.565   8.030   3.818  1.00 32.76 
ATOM   1971  O   SER X 580      34.185   7.461   4.723  1.00 32.80 
ATOM   1972  CB  SER X 580      34.982   8.030   1.852  1.00 31.84 
ATOM   1973  OG  SER X 580      34.260   6.817   1.815  1.00 27.53 
ATOM   1974  N   VAL X 581      32.285   7.809   3.530  1.00 32.99 
ATOM   1975  CA  VAL X 581      31.405   6.901   4.250  1.00 32.83 
ATOM   1976  C   VAL X 581      30.760   5.995   3.203  1.00 34.01 
ATOM   1977  O   VAL X 581      29.955   6.456   2.355  1.00 34.71 
ATOM   1978  CB  VAL X 581      30.296   7.686   5.010  1.00 33.08 
ATOM   1979  CG1 VAL X 581      29.323   6.739   5.754  1.00 31.67 
ATOM   1980  CG2 VAL X 581      30.911   8.769   5.955  1.00 31.51 
ATOM   1981  N   GLU X 582      31.144   4.719   3.238  1.00 34.00 
ATOM   1982  CA  GLU X 582      30.668   3.699   2.308  1.00 34.00 
ATOM   1983  C   GLU X 582      29.662   2.840   3.027  1.00 34.14 
ATOM   1984  O   GLU X 582      29.681   2.760   4.249  1.00 34.43 
ATOM   1985  CB  GLU X 582      31.813   2.797   1.859  1.00 33.45 
ATOM   1986  CG  GLU X 582      32.638   3.367   0.759  1.00 34.34 
ATOM   1987  CD  GLU X 582      33.747   2.435   0.359  1.00 36.19 
ATOM   1988  OE1 GLU X 582      33.500   1.411  -0.340  1.00 34.50 
ATOM   1989  OE2 GLU X 582      34.879   2.732   0.773  1.00 37.76 
ATOM   1990  N   CYS X 583      28.830   2.153   2.265  1.00 34.22 
ATOM   1991  CA  CYS X 583      27.683   1.467   2.816  1.00 34.70 
ATOM   1992  C   CYS X 583      27.494   0.073   2.213  1.00 34.55 
ATOM   1993  O   CYS X 583      27.340  -0.063   0.995  1.00 35.03 
ATOM   1994  CB  CYS X 583      26.446   2.333   2.551  1.00 34.87 
ATOM   1995  SG  CYS X 583      24.931   1.596   3.157  1.00 37.50 
ATOM   1996  N   TYR X 584      27.502  -0.950   3.061  1.00 34.57 
ATOM   1997  CA  TYR X 584      27.332  -2.335   2.628  1.00 35.00 
ATOM   1998  C   TYR X 584      25.881  -2.846   2.649  1.00 36.37 
ATOM   1999  O   TYR X 584      25.237  -2.941   3.703  1.00 36.17 
ATOM   2000  CB  TYR X 584      28.244  -3.290   3.435  1.00 34.43 
ATOM   2001  CG  TYR X 584      28.279  -4.718   2.887  1.00 32.63 
ATOM   2002  CD1 TYR X 584      28.840  -4.996   1.644  1.00 31.48 
ATOM   2003  CD2 TYR X 584      27.719  -5.779   3.599  1.00 31.80 
ATOM   2004  CE1 TYR X 584      28.839  -6.281   1.128  1.00 30.09 
ATOM   2005  CE2 TYR X 584      27.728  -7.076   3.101  1.00 28.03 
ATOM   2006  CZ  TYR X 584      28.287  -7.316   1.862  1.00 29.70 
ATOM   2007  OH  TYR X 584      28.299  -8.594   1.346  1.00 26.58 
ATOM   2008  N   ASP X 585      25.369  -3.184   1.472  1.00 37.63 
ATOM   2009  CA  ASP X 585      24.103  -3.928   1.378  1.00 38.67 
ATOM   2010  C   ASP X 585      24.400  -5.415   1.237  1.00 39.32 
ATOM   2011  O   ASP X 585      24.822  -5.867   0.156  1.00 39.23 
ATOM   2012  CB  ASP X 585      23.250  -3.447   0.188  1.00 39.10 
ATOM   2013  CG  ASP X 585      21.875  -4.119   0.128  1.00 39.45 
ATOM   2014  OD1 ASP X 585      21.668  -5.199   0.723  1.00 41.94 
ATOM   2015  OD2 ASP X 585      20.982  -3.550  -0.523  1.00 39.85 
ATOM   2016  N   PRO X 586      24.160  -6.184   2.317  1.00 39.69 
ATOM   2017  CA  PRO X 586      24.385  -7.616   2.368  1.00 40.16 
ATOM   2018  C   PRO X 586      23.597  -8.400   1.310  1.00 41.17 
ATOM   2019  O   PRO X 586      24.059  -9.468   0.890  1.00 41.22 
ATOM   2020  CB  PRO X 586      23.869  -7.991   3.762  1.00 40.28 
ATOM   2021  CG  PRO X 586      22.872  -6.935   4.075  1.00 39.38 
ATOM   2022  CD  PRO X 586      23.522  -5.708   3.552  1.00 39.60 
ATOM   2023  N   ASP X 587      22.416  -7.900   0.905  1.00 41.67 
ATOM   2024  CA  ASP X 587      21.552  -8.654  -0.022  1.00 42.03 
ATOM   2025  C   ASP X 587      22.161  -8.591  -1.416  1.00 41.84 
ATOM   2026  O   ASP X 587      22.308  -9.626  -2.078  1.00 42.37 
ATOM   2027  CB  ASP X 587      20.073  -8.179  -0.001  1.00 42.50 
ATOM   2028  CG  ASP X 587      19.383  -8.368   1.387  1.00 43.22 
ATOM   2029  OD1 ASP X 587      19.923  -9.064   2.276  1.00 43.41 
ATOM   2030  OD2 ASP X 587      18.285  -7.811   1.595  1.00 44.05 
ATOM   2031  N   THR X 588      22.560  -7.390  -1.835  1.00 41.25 
ATOM   2032  CA  THR X 588      23.173  -7.216  -3.154  1.00 41.22 
ATOM   2033  C   THR X 588      24.667  -7.575  -3.145  1.00 40.94 
ATOM   2034  O   THR X 588      25.263  -7.732  -4.204  1.00 41.19 
ATOM   2035  CB  THR X 588      22.918  -5.791  -3.781  1.00 40.91 
ATOM   2036  OG1 THR X 588      23.777  -4.806  -3.190  1.00 42.74 
ATOM   2037  CG2 THR X 588      21.483  -5.349  -3.608  1.00 41.37 
ATOM   2038  N   ASP X 589      25.247  -7.723  -1.947  1.00 40.82 
ATOM   2039  CA  ASP X 589      26.699  -7.898  -1.749  1.00 40.59 
ATOM   2040  C   ASP X 589      27.488  -6.787  -2.472  1.00 40.47 
ATOM   2041  O   ASP X 589      28.351  -7.051  -3.319  1.00 40.25 
ATOM   2042  CB  ASP X 589      27.160  -9.322  -2.144  1.00 40.63 
ATOM   2043  CG  ASP X 589      28.690  -9.506  -2.083  1.00 42.27 
ATOM   2044  OD1 ASP X 589      29.341  -8.977  -1.141  1.00 42.50 
ATOM   2045  OD2 ASP X 589      29.246 -10.176  -2.993  1.00 42.88 
ATOM   2046  N   THR X 590      27.153  -5.534  -2.156  1.00 40.10 
ATOM   2047  CA  THR X 590      27.844  -4.382  -2.731  1.00 38.76 
ATOM   2048  C   THR X 590      28.037  -3.283  -1.706  1.00 38.09 
ATOM   2049  O   THR X 590      27.326  -3.219  -0.717  1.00 37.44 
ATOM   2050  CB  THR X 590      27.121  -3.835  -3.975  1.00 38.95 
ATOM   2051  OG1 THR X 590      25.978  -3.085  -3.580  1.00 39.19 
ATOM   2052  CG2 THR X 590      26.665  -4.977  -4.898  1.00 39.68 
ATOM   2053  N   TRP X 591      29.053  -2.452  -1.931  1.00 38.18 
ATOM   2054  CA  TRP X 591      29.229  -1.191  -1.208  1.00 37.58 
ATOM   2055  C   TRP X 591      28.952  -0.037  -2.165  1.00 38.58 
ATOM   2056  O   TRP X 591      29.157  -0.166  -3.362  1.00 38.46 
ATOM   2057  CB  TRP X 591      30.669  -1.014  -0.716  1.00 36.75 
ATOM   2058  CG  TRP X 591      31.165  -2.016   0.206  1.00 33.22 
ATOM   2059  CD1 TRP X 591      31.648  -3.239  -0.118  1.00 32.38 
ATOM   2060  CD2 TRP X 591      31.273  -1.898   1.628  1.00 30.25 
ATOM   2061  NE1 TRP X 591      32.060  -3.904   1.007  1.00 28.28 
ATOM   2062  CE2 TRP X 591      31.824  -3.108   2.102  1.00 30.00 
ATOM   2063  CE3 TRP X 591      30.974  -0.879   2.557  1.00 29.06 
ATOM   2064  CZ2 TRP X 591      32.088  -3.334   3.486  1.00 26.51 
ATOM   2065  CZ3 TRP X 591      31.231  -1.109   3.926  1.00 25.73 
ATOM   2066  CH2 TRP X 591      31.789  -2.327   4.363  1.00 22.38 
ATOM   2067  N   SER X 592      28.528   1.101  -1.621  1.00 39.65 
ATOM   2068  CA  SER X 592      28.399   2.335  -2.378  1.00 39.58 
ATOM   2069  C   SER X 592      28.765   3.464  -1.437  1.00 40.09 
ATOM   2070  O   SER X 592      28.696   3.303  -0.226  1.00 39.82 
ATOM   2071  CB  SER X 592      26.959   2.504  -2.822  1.00 40.08 
ATOM   2072  OG  SER X 592      26.108   2.586  -1.690  1.00 38.97 
ATOM   2073  N   GLU X 593      29.156   4.607  -1.978  1.00 41.11 
ATOM   2074  CA  GLU X 593      29.419   5.762  -1.134  1.00 42.05 
ATOM   2075  C   GLU X 593      28.110   6.501  -0.908  1.00 41.79 
ATOM   2076  O   GLU X 593      27.353   6.699  -1.844  1.00 42.28 
ATOM   2077  CB  GLU X 593      30.478   6.671  -1.746  1.00 42.41 
ATOM   2078  CG  GLU X 593      30.987   7.720  -0.757  1.00 44.90 
ATOM   2079  CD  GLU X 593      32.440   8.166  -1.015  1.00 47.71 
ATOM   2080  OE1 GLU X 593      32.703   9.374  -0.760  1.00 46.74 
ATOM   2081  OE2 GLU X 593      33.289   7.322  -1.456  1.00 45.70 
ATOM   2082  N   VAL X 594      27.806   6.862   0.330  1.00 41.41 
ATOM   2083  CA  VAL X 594      26.515   7.461   0.592  1.00 40.89 
ATOM   2084  C   VAL X 594      26.644   8.866   1.140  1.00 41.15 
ATOM   2085  O   VAL X 594      25.691   9.636   1.063  1.00 41.83 
ATOM   2086  CB  VAL X 594      25.622   6.624   1.548  1.00 41.43 
ATOM   2087  CG1 VAL X 594      24.904   5.471   0.798  1.00 40.41 
ATOM   2088  CG2 VAL X 594      26.401   6.164   2.824  1.00 40.51 
ATOM   2089  N   THR X 595      27.797   9.203   1.707  1.00 40.70 
ATOM   2090  CA  THR X 595      28.032  10.563   2.197  1.00 40.77 
ATOM   2091  C   THR X 595      29.531  10.830   2.433  1.00 41.54 
ATOM   2092  O   THR X 595      30.395   9.954   2.202  1.00 42.80 
ATOM   2093  CB  THR X 595      27.171  10.887   3.461  1.00 40.54 
ATOM   2094  OG1 THR X 595      26.815  12.278   3.486  1.00 39.15 
ATOM   2095  CG2 THR X 595      27.907  10.522   4.736  1.00 40.89 
ATOM   2096  N   ARG X 596      29.849  12.049   2.830  1.00 40.99 
ATOM   2097  CA  ARG X 596      31.184  12.370   3.281  1.00 41.24 
ATOM   2098  C   ARG X 596      31.039  12.910   4.684  1.00 40.34 
ATOM   2099  O   ARG X 596      30.009  13.497   5.016  1.00 40.15 
ATOM   2100  CB  ARG X 596      31.819  13.441   2.394  1.00 41.52 
ATOM   2101  CG  ARG X 596      32.682  12.872   1.320  1.00 45.21 
ATOM   2102  CD  ARG X 596      32.676  13.740   0.046  1.00 52.14 
ATOM   2103  NE  ARG X 596      32.338  12.893  -1.100  1.00 56.85 
ATOM   2104  CZ  ARG X 596      33.194  12.078  -1.724  1.00 59.86 
ATOM   2105  NH1 ARG X 596      34.468  12.001  -1.334  1.00 61.53 
ATOM   2106  NH2 ARG X 596      32.776  11.324  -2.736  1.00 59.68 
ATOM   2107  N   MET X 597      32.056  12.720   5.509  1.00 39.22 
ATOM   2108  CA  MET X 597      32.089  13.419   6.788  1.00 38.81 
ATOM   2109  C   MET X 597      32.384  14.885   6.478  1.00 38.73 
ATOM   2110  O   MET X 597      32.706  15.213   5.327  1.00 38.94 
ATOM   2111  CB  MET X 597      33.139  12.796   7.688  1.00 38.43 
ATOM   2112  CG  MET X 597      32.989  11.268   7.819  1.00 37.48 
ATOM   2113  SD  MET X 597      33.820  10.583   9.283  1.00 34.61 
ATOM   2114  CE  MET X 597      35.525  10.613   8.717  1.00 37.13 
ATOM   2115  N   THR X 598      32.244  15.766   7.459  1.00 38.35 
ATOM   2116  CA  THR X 598      32.497  17.193   7.239  1.00 38.97 
ATOM   2117  C   THR X 598      33.977  17.490   7.022  1.00 38.84 
ATOM   2118  O   THR X 598      34.336  18.478   6.382  1.00 39.80 
ATOM   2119  CB  THR X 598      32.000  18.051   8.409  1.00 39.45 
ATOM   2120  OG1 THR X 598      32.530  17.532   9.643  1.00 40.79 
ATOM   2121  CG2 THR X 598      30.463  18.042   8.470  1.00 40.02 
ATOM   2122  N   SER X 599      34.821  16.611   7.543  1.00 38.32 
ATOM   2123  CA  SER X 599      36.274  16.707   7.434  1.00 37.80 
ATOM   2124  C   SER X 599      36.852  15.280   7.549  1.00 37.35 
ATOM   2125  O   SER X 599      36.301  14.451   8.288  1.00 37.09 
ATOM   2126  CB  SER X 599      36.843  17.666   8.523  1.00 37.97 
ATOM   2127  OG  SER X 599      36.499  17.254   9.851  1.00 38.30 
ATOM   2128  N   GLY X 600      37.924  14.982   6.791  1.00 37.10 
ATOM   2129  CA  GLY X 600      38.617  13.674   6.860  1.00 35.80 
ATOM   2130  C   GLY X 600      39.145  13.418   8.267  1.00 35.15 
ATOM   2131  O   GLY X 600      39.622  14.342   8.916  1.00 35.37 
ATOM   2132  N   ARG X 601      39.035  12.186   8.756  1.00 34.38 
ATOM   2133  CA  ARG X 601      39.480  11.854  10.114  1.00 33.57 
ATOM   2134  C   ARG X 601      39.594  10.355  10.376  1.00 33.03 
ATOM   2135  O   ARG X 601      38.708   9.577  10.018  1.00 33.38 
ATOM   2136  CB  ARG X 601      38.531  12.460  11.149  1.00 33.61 
ATOM   2137  CG  ARG X 601      37.176  11.773  11.226  1.00 33.22 
ATOM   2138  CD  ARG X 601      36.168  12.576  12.032  1.00 32.96 
ATOM   2139  NE  ARG X 601      35.701  13.764  11.314  1.00 30.19 
ATOM   2140  CZ  ARG X 601      34.678  14.517  11.710  1.00 30.73 
ATOM   2141  NH1 ARG X 601      33.995  14.198  12.815  1.00 29.46 
ATOM   2142  NH2 ARG X 601      34.327  15.583  11.004  1.00 29.97 
ATOM   2143  N   SER X 602      40.676   9.941  11.026  1.00 32.30 
ATOM   2144  CA  SER X 602      40.845   8.523  11.343  1.00 30.98 
ATOM   2145  C   SER X 602      40.427   8.239  12.758  1.00 30.27 
ATOM   2146  O   SER X 602      40.200   9.152  13.543  1.00 30.41 
ATOM   2147  CB  SER X 602      42.301   8.114  11.175  1.00 31.24 
ATOM   2148  OG  SER X 602      43.073   8.561  12.278  1.00 30.48 
ATOM   2149  N   GLY X 603      40.286   6.965  13.071  1.00 29.70 
ATOM   2150  CA  GLY X 603      40.252   6.538  14.454  1.00 30.36 
ATOM   2151  C   GLY X 603      39.163   7.101  15.347  1.00 30.17 
ATOM   2152  O   GLY X 603      39.412   7.393  16.513  1.00 30.78 
ATOM   2153  N   VAL X 604      37.963   7.246  14.797  1.00 30.11 
ATOM   2154  CA  VAL X 604      36.785   7.669  15.573  1.00 30.13 
ATOM   2155  C   VAL X 604      36.163   6.470  16.232  1.00 29.39 
ATOM   2156  O   VAL X 604      36.586   5.324  16.051  1.00 29.77 
ATOM   2157  CB  VAL X 604      35.661   8.357  14.686  1.00 29.56 
ATOM   2158  CG1 VAL X 604      35.981   9.780  14.436  1.00 30.64 
ATOM   2159  CG2 VAL X 604      35.441   7.646  13.358  1.00 30.23 
ATOM   2160  N   GLY X 605      35.135   6.735  16.993  1.00 28.66 
ATOM   2161  CA  GLY X 605      34.283   5.659  17.409  1.00 28.43 
ATOM   2162  C   GLY X 605      32.894   6.067  17.018  1.00 28.08 
ATOM   2163  O   GLY X 605      32.573   7.250  17.021  1.00 28.31 
ATOM   2164  N   VAL X 606      32.078   5.082  16.673  1.00 28.29 
ATOM   2165  CA  VAL X 606      30.746   5.348  16.187  1.00 28.11 
ATOM   2166  C   VAL X 606      29.768   4.378  16.825  1.00 27.63 
ATOM   2167  O   VAL X 606      30.129   3.259  17.143  1.00 27.59 
ATOM   2168  CB  VAL X 606      30.700   5.487  14.584  1.00 28.19 
ATOM   2169  CG1 VAL X 606      32.032   5.272  13.969  1.00 27.51 
ATOM   2170  CG2 VAL X 606      29.669   4.631  13.945  1.00 29.00 
ATOM   2171  N   ALA X 607      28.550   4.850  17.069  1.00 27.84 
ATOM   2172  CA  ALA X 607      27.505   4.070  17.730  1.00 27.90 
ATOM   2173  C   ALA X 607      26.146   4.626  17.334  1.00 28.13 
ATOM   2174  O   ALA X 607      25.982   5.834  17.204  1.00 29.23 
ATOM   2175  CB  ALA X 607      27.668   4.131  19.259  1.00 27.70 
ATOM   2176  N   VAL X 608      25.161   3.756  17.181  1.00 28.61 
ATOM   2177  CA  VAL X 608      23.837   4.186  16.736  1.00 28.95 
ATOM   2178  C   VAL X 608      22.804   4.263  17.863  1.00 29.24 
ATOM   2179  O   VAL X 608      22.702   3.379  18.710  1.00 29.34 
ATOM   2180  CB  VAL X 608      23.309   3.229  15.632  1.00 28.89 
ATOM   2181  CG1 VAL X 608      21.929   3.611  15.227  1.00 29.10 
ATOM   2182  CG2 VAL X 608      24.215   3.248  14.436  1.00 27.13 
ATOM   2183  N   THR X 609      22.017   5.324  17.874  1.00 29.86 
ATOM   2184  CA  THR X 609      20.854   5.370  18.771  1.00 29.88 
ATOM   2185  C   THR X 609      19.921   6.416  18.208  1.00 30.50 
ATOM   2186  O   THR X 609      20.390   7.399  17.586  1.00 30.62 
ATOM   2187  CB  THR X 609      21.218   5.699  20.263  1.00 29.45 
ATOM   2188  OG1 THR X 609      20.032   5.705  21.057  1.00 30.96 
ATOM   2189  CG2 THR X 609      21.853   7.066  20.416  1.00 27.52 
ATOM   2190  OXT THR X 609      18.703   6.260  18.357  1.00 30.86 
TER    2191      THR X 609 
END
