# Supplementary material for: Discovery of Deer Antler-Derived Antioxidant Peptides Through Computational and Cell-Based Approaches
Source: Antioxidants (Basel). 2025 Sep 25;14(10):1169. doi: 10.3390/antiox14101169 (PMC12561111; doi:10.3390/antiox14101169)
Supplement: Supplementary file 1 [file antioxidants-14-01169-s001.zip › 3D_struc_Avogadro/PHPAPTL.pdb]

REMARK Number:  1
REMARK Cluster:  1  1
REMARK Ligand Name   :  peptide_1.pdb
REMARK ITScore       :  -199.418
REMARK RMSD          :    79.177
MODEL    1
ATOM      1  N   PRO B   1      47.258   0.444  13.579
ATOM      2  CA  PRO B   1      47.067   1.683  12.791
ATOM      3  C   PRO B   1      48.074   2.750  13.233
ATOM      4  O   PRO B   1      48.584   2.698  14.334
ATOM      5  CB  PRO B   1      45.635   2.145  13.091
ATOM      6  CG  PRO B   1      45.015   1.133  14.078
ATOM      7  CD  PRO B   1      46.073   0.060  14.372
ATOM      8  N   HIS B   2      48.331   3.703  12.343
ATOM      9  CA  HIS B   2      49.271   4.779  12.640
ATOM     10  C   HIS B   2      48.654   5.788  13.604
ATOM     11  O   HIS B   2      49.318   6.728  14.043
ATOM     12  CB  HIS B   2      49.697   5.482  11.351
ATOM     13  CG  HIS B   2      50.215   4.547  10.302
ATOM     14  ND1 HIS B   2      49.417   4.003   9.318
ATOM     15  CD2 HIS B   2      51.459   4.061  10.086
ATOM     16  CE1 HIS B   2      50.148   3.221   8.543
ATOM     17  NE2 HIS B   2      51.391   3.241   8.988
ATOM     18  N   PRO B   3      47.269   5.816  13.911
ATOM     19  CA  PRO B   3      46.714   6.872  14.780
ATOM     20  C   PRO B   3      47.239   6.817  16.218
ATOM     21  O   PRO B   3      47.174   5.721  16.800
ATOM     22  CB  PRO B   3      45.190   6.807  14.659
ATOM     23  CG  PRO B   3      44.867   5.404  14.168
ATOM     24  CD  PRO B   3      46.108   4.990  13.411
ATOM     25  N   ALA B   4      47.711   7.925  16.725
ATOM     26  CA  ALA B   4      48.236   7.992  18.088
ATOM     27  C   ALA B   4      49.200   6.811  18.339
ATOM     28  O   ALA B   4      48.983   6.070  19.316
ATOM     29  CB  ALA B   4      47.104   7.982  19.096
ATOM     30  N   PRO B   5      50.203   6.782  17.503
ATOM     31  CA  PRO B   5      51.166   5.662  17.629
ATOM     32  C   PRO B   5      51.390   5.094  19.024
ATOM     33  O   PRO B   5      51.765   5.865  19.931
ATOM     34  CB  PRO B   5      52.482   6.159  17.035
ATOM     35  CG  PRO B   5      52.189   7.524  16.512
ATOM     36  CD  PRO B   5      50.708   7.549  16.255
ATOM     37  N   THR B   6      51.173   3.814  19.207
ATOM     38  CA  THR B   6      51.321   3.184  20.516
ATOM     39  C   THR B   6      52.511   2.230  20.646
ATOM     40  O   THR B   6      52.830   1.801  21.759
ATOM     41  CB  THR B   6      50.059   2.388  20.880
ATOM     42  OG1 THR B   6      49.943   1.267  19.999
ATOM     43  CG2 THR B   6      48.820   3.248  20.737
ATOM     44  N   LEU B   7      53.161   1.909  19.536
ATOM     45  CA  LEU B   7      54.274   0.957  19.552
ATOM     46  C   LEU B   7      55.516   1.314  18.727
ATOM     47  O   LEU B   7      56.641   1.138  19.249
ATOM     48  CB  LEU B   7      53.744  -0.409  19.119
ATOM     49  CG  LEU B   7      52.843  -0.344  17.879
ATOM     50  CD1 LEU B   7      53.708  -0.299  16.633
ATOM     51  CD2 LEU B   7      51.917  -1.549  17.832
ATOM     52  OXT LEU B   7      55.344   1.762  17.570
TER
ENDMDL
