# Supplementary material for: Discovery of Deer Antler-Derived Antioxidant Peptides Through Computational and Cell-Based Approaches
Source: Antioxidants (Basel). 2025 Sep 25;14(10):1169. doi: 10.3390/antiox14101169 (PMC12561111; doi:10.3390/antiox14101169)
Supplement: Supplementary file 1 [file antioxidants-14-01169-s001.zip › 3D_struc_Avogadro/VPHGL.pdb]

REMARK Number:  1
REMARK Cluster:  1  1
REMARK Ligand Name   :  peptide_1.pdb
REMARK ITScore       :  -160.874
REMARK RMSD          :    64.146
MODEL    1
ATOM      1  N   VAL B   1      45.798  -0.156  11.719
ATOM      2  CA  VAL B   1      46.406   0.626  12.832
ATOM      3  C   VAL B   1      46.032   2.102  12.675
ATOM      4  O   VAL B   1      46.077   2.651  11.591
ATOM      5  CB  VAL B   1      47.928   0.473  12.800
ATOM      6  CG1 VAL B   1      48.472   1.014  11.477
ATOM      7  CG2 VAL B   1      48.542   1.257  13.962
ATOM      8  N   PRO B   2      45.547   2.712  13.831
ATOM      9  CA  PRO B   2      45.188   4.126  13.825
ATOM     10  C   PRO B   2      46.409   5.115  13.805
ATOM     11  O   PRO B   2      46.977   5.363  12.723
ATOM     12  CB  PRO B   2      44.279   4.303  15.089
ATOM     13  CG  PRO B   2      43.949   2.940  15.561
ATOM     14  CD  PRO B   2      45.152   2.100  15.123
ATOM     15  N   HIS B   3      46.748   5.660  14.978
ATOM     16  CA  HIS B   3      47.865   6.614  14.993
ATOM     17  C   HIS B   3      48.510   6.618  16.371
ATOM     18  O   HIS B   3      47.702   6.467  17.297
ATOM     19  CB  HIS B   3      47.509   8.114  14.746
ATOM     20  CG  HIS B   3      46.944   8.389  13.388
ATOM     21  ND1 HIS B   3      47.537   8.012  12.199
ATOM     22  CD2 HIS B   3      45.777   9.017  13.055
ATOM     23  CE1 HIS B   3      46.745   8.393  11.202
ATOM     24  NE2 HIS B   3      45.692   9.004  11.672
ATOM     25  N   GLY B   4      49.767   6.608  16.448
ATOM     26  CA  GLY B   4      50.414   6.669  17.729
ATOM     27  C   GLY B   4      50.950   5.446  18.411
ATOM     28  O   GLY B   4      51.539   4.551  17.803
ATOM     29  N   LEU B   5      50.739   5.387  19.738
ATOM     30  CA  LEU B   5      51.203   4.257  20.544
ATOM     31  C   LEU B   5      50.178   3.102  20.590
ATOM     32  O   LEU B   5      50.608   1.921  20.693
ATOM     33  CB  LEU B   5      51.511   4.734  21.973
ATOM     34  CG  LEU B   5      52.538   5.862  22.144
ATOM     35  CD1 LEU B   5      52.527   6.312  23.587
ATOM     36  CD2 LEU B   5      53.924   5.390  21.745
ATOM     37  OXT LEU B   5      48.950   3.389  20.524
TER
ENDMDL
