# Supplementary material for: Discovery of Deer Antler-Derived Antioxidant Peptides Through Computational and Cell-Based Approaches
Source: Antioxidants (Basel). 2025 Sep 25;14(10):1169. doi: 10.3390/antiox14101169 (PMC12561111; doi:10.3390/antiox14101169)
Supplement: Supplementary file 1 [file antioxidants-14-01169-s001.zip › MD_info/analysis.in]

parm nowat.prmtop
trajin nowat.dcd 1 5000 1
autoimage
rms :1-285@CA out rmsd.dat
run
radgyr :1-285@CA out rg.dat
run
rms first :1-285@CA
atomicfluct :1-285@CA out rmsf.dat
run
secstruct :1-285 out dssp.gnu
run
