# Supplementary material for: Discovery of Deer Antler-Derived Antioxidant Peptides Through Computational and Cell-Based Approaches
Source: Antioxidants (Basel). 2025 Sep 25;14(10):1169. doi: 10.3390/antiox14101169 (PMC12561111; doi:10.3390/antiox14101169)
Supplement: Supplementary file 1 [file antioxidants-14-01169-s001.zip › MD_info/epahl.pdb]

ATOM      1  N   GLU B   1      44.681   9.200  16.581  0.00  0.00           N  
ATOM      2  CA  GLU B   1      45.834   8.486  16.163  0.00  0.00           C  
ATOM      3  C   GLU B   1      45.424   7.600  14.986  0.00  0.00           C  
ATOM      4  O   GLU B   1      44.361   6.951  15.005  0.00  0.00           O  
ATOM      5  CB  GLU B   1      46.348   7.707  17.380  0.00  0.00           C  
ATOM      6  CG  GLU B   1      47.854   7.394  17.350  0.00  0.00           C  
ATOM      7  CD  GLU B   1      48.355   6.797  18.660  0.00  0.00           C  
ATOM      8  OE1 GLU B   1      47.605   6.507  19.597  0.00  0.00           O  
ATOM      9  OE2 GLU B   1      49.660   6.643  18.668  0.00  0.00           O  
ATOM     10  H1  GLU B   1      44.925   9.815  17.383  0.00  0.00           H  
ATOM     11  H2  GLU B   1      44.328   9.781  15.794  0.00  0.00           H  
ATOM     12  H3  GLU B   1      43.943   8.528  16.872  0.00  0.00           H  
ATOM     13  HA  GLU B   1      46.647   9.123  15.816  0.00  0.00           H  
ATOM     14  HB2 GLU B   1      46.127   8.279  18.281  0.00  0.00           H  
ATOM     15  HB3 GLU B   1      45.797   6.770  17.454  0.00  0.00           H  
ATOM     16  HG2 GLU B   1      48.061   6.699  16.536  0.00  0.00           H  
ATOM     17  HG3 GLU B   1      48.407   8.309  17.137  0.00  0.00           H  
ATOM     18  N   PRO B   2      46.245   7.536  13.889  0.00  0.00           N  
ATOM     19  CA  PRO B   2      45.875   6.462  12.967  0.00  0.00           C  
ATOM     20  C   PRO B   2      46.019   5.051  13.574  0.00  0.00           C  
ATOM     21  O   PRO B   2      46.565   4.823  14.717  0.00  0.00           O  
ATOM     22  CB  PRO B   2      46.756   6.733  11.745  0.00  0.00           C  
ATOM     23  CG  PRO B   2      46.997   8.220  11.795  0.00  0.00           C  
ATOM     24  CD  PRO B   2      47.230   8.453  13.263  0.00  0.00           C  
ATOM     25  HA  PRO B   2      44.816   6.466  12.708  0.00  0.00           H  
ATOM     26  HB2 PRO B   2      47.691   6.175  11.795  0.00  0.00           H  
ATOM     27  HB3 PRO B   2      46.258   6.440  10.821  0.00  0.00           H  
ATOM     28  HG2 PRO B   2      47.858   8.514  11.194  0.00  0.00           H  
ATOM     29  HG3 PRO B   2      46.142   8.784  11.424  0.00  0.00           H  
ATOM     30  HD2 PRO B   2      48.252   8.213  13.556  0.00  0.00           H  
ATOM     31  HD3 PRO B   2      47.054   9.492  13.543  0.00  0.00           H  
ATOM     32  N   ALA B   3      45.514   4.043  12.844  0.00  0.00           N  
ATOM     33  CA  ALA B   3      45.610   2.646  13.265  0.00  0.00           C  
ATOM     34  C   ALA B   3      47.052   2.174  13.069  0.00  0.00           C  
ATOM     35  O   ALA B   3      47.538   1.309  13.802  0.00  0.00           O  
ATOM     36  CB  ALA B   3      44.655   1.776  12.454  0.00  0.00           C  
ATOM     37  H   ALA B   3      45.033   4.177  11.955  0.00  0.00           H  
ATOM     38  HA  ALA B   3      45.332   2.561  14.316  0.00  0.00           H  
ATOM     39  HB1 ALA B   3      44.740   0.740  12.781  0.00  0.00           H  
ATOM     40  HB2 ALA B   3      43.632   2.121  12.604  0.00  0.00           H  
ATOM     41  HB3 ALA B   3      44.909   1.845  11.396  0.00  0.00           H  
ATOM     42  N   HIE B   4      47.708   2.770  12.082  0.00  0.00           N  
ATOM     43  CA  HIE B   4      49.091   2.480  11.685  0.00  0.00           C  
ATOM     44  C   HIE B   4      50.080   2.301  12.833  0.00  0.00           C  
ATOM     45  O   HIE B   4      49.812   2.677  13.983  0.00  0.00           O  
ATOM     46  CB  HIE B   4      49.593   3.595  10.748  0.00  0.00           C  
ATOM     47  CG  HIE B   4      50.124   3.102   9.433  0.00  0.00           C  
ATOM     48  ND1 HIE B   4      51.445   2.755   9.242  0.00  0.00           N  
ATOM     49  CD2 HIE B   4      49.516   2.936   8.234  0.00  0.00           C  
ATOM     50  CE1 HIE B   4      51.632   2.403   7.981  0.00  0.00           C  
ATOM     51  NE2 HIE B   4      50.477   2.504   7.348  0.00  0.00           N  
ATOM     52  H   HIE B   4      47.280   3.498  11.510  0.00  0.00           H  
ATOM     53  HA  HIE B   4      49.053   1.512  11.186  0.00  0.00           H  
ATOM     54  HB2 HIE B   4      48.775   4.291  10.559  0.00  0.00           H  
ATOM     55  HB3 HIE B   4      50.377   4.156  11.257  0.00  0.00           H  
ATOM     56  HD2 HIE B   4      48.473   3.110   8.014  0.00  0.00           H  
ATOM     57  HE1 HIE B   4      52.568   2.087   7.544  0.00  0.00           H  
ATOM     58  HE2 HIE B   4      50.322   2.295   6.362  0.00  0.00           H  
ATOM     59  N   LEU B   5      51.220   1.684  12.540  0.00  0.00           N  
ATOM     60  CA  LEU B   5      52.334   1.696  13.468  0.00  0.00           C  
ATOM     61  C   LEU B   5      52.587   3.167  13.791  0.00  0.00           C  
ATOM     62  O   LEU B   5      52.659   3.999  12.881  0.00  0.00           O  
ATOM     63  CB  LEU B   5      53.574   1.102  12.805  0.00  0.00           C  
ATOM     64  CG  LEU B   5      54.586   0.356  13.665  0.00  0.00           C  
ATOM     65  CD1 LEU B   5      55.995   0.899  13.492  0.00  0.00           C  
ATOM     66  CD2 LEU B   5      54.175   0.408  15.110  0.00  0.00           C  
ATOM     67  OXT LEU B   5      52.722   3.532  14.963  0.00  0.00           O  
ATOM     68  H   LEU B   5      51.392   1.174  11.673  0.00  0.00           H  
ATOM     69  HA  LEU B   5      52.117   1.110  14.361  0.00  0.00           H  
ATOM     70  HB2 LEU B   5      53.235   0.418  12.027  0.00  0.00           H  
ATOM     71  HB3 LEU B   5      54.102   1.915  12.306  0.00  0.00           H  
ATOM     72  HG  LEU B   5      54.599  -0.682  13.332  0.00  0.00           H  
ATOM     73 HD11 LEU B   5      56.682   0.337  14.124  0.00  0.00           H  
ATOM     74 HD12 LEU B   5      56.298   0.800  12.450  0.00  0.00           H  
ATOM     75 HD13 LEU B   5      56.017   1.951  13.778  0.00  0.00           H  
ATOM     76 HD21 LEU B   5      54.906  -0.128  15.716  0.00  0.00           H  
ATOM     77 HD22 LEU B   5      54.125   1.447  15.437  0.00  0.00           H  
ATOM     78 HD23 LEU B   5      53.196  -0.056  15.227  0.00  0.00           H  
TER      78      LEU B   5
END
