# Supplementary material for: Discovery of Deer Antler-Derived Antioxidant Peptides Through Computational and Cell-Based Approaches
Source: Antioxidants (Basel). 2025 Sep 25;14(10):1169. doi: 10.3390/antiox14101169 (PMC12561111; doi:10.3390/antiox14101169)
Supplement: Supplementary file 1 [file antioxidants-14-01169-s001.zip › MD_info/equil.in]

heat ras-raf
 &cntrl
  imin=0,irest=1,ntx=5,
  nstlim=250000,dt=0.002,
  ntc=2,ntf=2,
  cut=8.0, ntb=2, ntp=1, taup=2.0,
  ntpr=1000, ntwx=1000,
  ntt=3, gamma_ln=2.0,
  temp0=310.0, ig=-1,
 /
