# Supplementary material for: Discovery of Deer Antler-Derived Antioxidant Peptides Through Computational and Cell-Based Approaches
Source: Antioxidants (Basel). 2025 Sep 25;14(10):1169. doi: 10.3390/antiox14101169 (PMC12561111; doi:10.3390/antiox14101169)
Supplement: Supplementary file 1 [file antioxidants-14-01169-s001.zip › MD_info/gamd0.in]

&cntrl
  imin = 0,
  irest = 0,
  ntx = 1,
  ioutfm = 1,
  nstlim = 25000000,
  dt = 0.002,
  ntt = 3,
  gamma_ln = 5.0,
  ig = -1,
  tempi = 310.0,
  temp0 = 310.0,
  ntp = 0,
  ntb = 1,
  ntc = 2,
  ntf = 2,
  cut = 8,
  ntwr = 50000,
  ntpr = 5000,
  ntwx = 50000,
  ntwe = 50000,
  iwrap = 1,
  ntr = 0,
  
  igamd = 3, iE = 1, irest_gamd = 0,
  ntcmd = 1000000, nteb = 25000000, ntave = 200000, 
  ntcmdprep = 200000, ntebprep = 800000,
  sigma0P = 6.0, sigma0D = 6.0, 
/
