# Supplementary material for: Discovery of Deer Antler-Derived Antioxidant Peptides Through Computational and Cell-Based Approaches
Source: Antioxidants (Basel). 2025 Sep 25;14(10):1169. doi: 10.3390/antiox14101169 (PMC12561111; doi:10.3390/antiox14101169)
Supplement: Supplementary file 1 [file antioxidants-14-01169-s001.zip › MD_info/min.in]

minimise ras-raf
 &cntrl
  imin=1,maxcyc=1000,ncyc=500,
  cut=8.0,ntb=1,
  ntc=2,ntf=2,
  ntpr=100,
  ntr=1, restraintmask=':1-285',
  restraint_wt=2.0
 /
