# Supplementary material for: Discovery of Deer Antler-Derived Antioxidant Peptides Through Computational and Cell-Based Approaches
Source: Antioxidants (Basel). 2025 Sep 25;14(10):1169. doi: 10.3390/antiox14101169 (PMC12561111; doi:10.3390/antiox14101169)
Supplement: Supplementary file 1 [file antioxidants-14-01169-s001.zip › MD_info/mmpbsa.in]

&general             
startframe=1, endframe=2000, interval=10,   
verbose = 1
ligand_mask = ':286-290'
receptor_mask = ':1-285'
/    
&pb              
inp=0, radiopt=0,           
istrng=0.15, 
/              
&decomp             
idecomp=1, print_res="1-285,286-290",
dec_verbose=1,
/
