# Supplementary material for: Discovery of Deer Antler-Derived Antioxidant Peptides Through Computational and Cell-Based Approaches
Source: Antioxidants (Basel). 2025 Sep 25;14(10):1169. doi: 10.3390/antiox14101169 (PMC12561111; doi:10.3390/antiox14101169)
Supplement: Supplementary file 1 [file antioxidants-14-01169-s001.zip › MD_info/nowat_dcd.in]

parm com_md.prmtop
trajin gamd1.mdcrd
autoimage
strip :WAT,Na+,Cl-
trajout nowat.dcd
run
