# Supplementary material for: Discovery of Deer Antler-Derived Antioxidant Peptides Through Computational and Cell-Based Approaches
Source: Antioxidants (Basel). 2025 Sep 25;14(10):1169. doi: 10.3390/antiox14101169 (PMC12561111; doi:10.3390/antiox14101169)
Supplement: Supplementary file 1 [file antioxidants-14-01169-s001.zip › MD_info/phpaptl.pdb]

ATOM      1  N   PRO B   1      47.258   0.444  13.579  0.00  0.00           N  
ATOM      2  CA  PRO B   1      47.067   1.683  12.791  0.00  0.00           C  
ATOM      3  C   PRO B   1      48.074   2.750  13.233  0.00  0.00           C  
ATOM      4  O   PRO B   1      48.584   2.698  14.334  0.00  0.00           O  
ATOM      5  CB  PRO B   1      45.635   2.145  13.091  0.00  0.00           C  
ATOM      6  CG  PRO B   1      45.015   1.133  14.078  0.00  0.00           C  
ATOM      7  CD  PRO B   1      46.073   0.060  14.372  0.00  0.00           C  
ATOM      8  H2  PRO B   1      48.052   0.569  14.207  0.00  0.00           H  
ATOM      9  H3  PRO B   1      47.496  -0.319  12.946  0.00  0.00           H  
ATOM     10  HA  PRO B   1      47.221   1.514  11.725  0.00  0.00           H  
ATOM     11  HB2 PRO B   1      45.638   3.147  13.521  0.00  0.00           H  
ATOM     12  HB3 PRO B   1      45.048   2.194  12.174  0.00  0.00           H  
ATOM     13  HG2 PRO B   1      44.711   1.633  14.998  0.00  0.00           H  
ATOM     14  HG3 PRO B   1      44.120   0.681  13.650  0.00  0.00           H  
ATOM     15  HD2 PRO B   1      46.308   0.022  15.436  0.00  0.00           H  
ATOM     16  HD3 PRO B   1      45.716  -0.930  14.089  0.00  0.00           H  
ATOM     17  N   HIE B   2      48.331   3.703  12.343  0.00  0.00           N  
ATOM     18  CA  HIE B   2      49.271   4.779  12.640  0.00  0.00           C  
ATOM     19  C   HIE B   2      48.654   5.788  13.604  0.00  0.00           C  
ATOM     20  O   HIE B   2      49.318   6.728  14.043  0.00  0.00           O  
ATOM     21  CB  HIE B   2      49.697   5.482  11.351  0.00  0.00           C  
ATOM     22  CG  HIE B   2      50.215   4.547  10.302  0.00  0.00           C  
ATOM     23  ND1 HIE B   2      49.417   4.003   9.318  0.00  0.00           N  
ATOM     24  CD2 HIE B   2      51.459   4.061  10.086  0.00  0.00           C  
ATOM     25  CE1 HIE B   2      50.148   3.221   8.543  0.00  0.00           C  
ATOM     26  NE2 HIE B   2      51.391   3.241   8.988  0.00  0.00           N  
ATOM     27  H   HIE B   2      47.906   3.753  11.417  0.00  0.00           H  
ATOM     28  HA  HIE B   2      50.150   4.341  13.113  0.00  0.00           H  
ATOM     29  HB2 HIE B   2      48.846   6.031  10.948  0.00  0.00           H  
ATOM     30  HB3 HIE B   2      50.468   6.216  11.585  0.00  0.00           H  
ATOM     31  HD2 HIE B   2      52.342   4.278  10.669  0.00  0.00           H  
ATOM     32  HE1 HIE B   2      49.790   2.661   7.691  0.00  0.00           H  
ATOM     33  HE2 HIE B   2      52.174   2.730   8.581  0.00  0.00           H  
ATOM     34  N   PRO B   3      47.269   5.816  13.911  0.00  0.00           N  
ATOM     35  CA  PRO B   3      46.714   6.872  14.780  0.00  0.00           C  
ATOM     36  C   PRO B   3      47.239   6.817  16.218  0.00  0.00           C  
ATOM     37  O   PRO B   3      47.174   5.721  16.800  0.00  0.00           O  
ATOM     38  CB  PRO B   3      45.190   6.807  14.659  0.00  0.00           C  
ATOM     39  CG  PRO B   3      44.867   5.404  14.168  0.00  0.00           C  
ATOM     40  CD  PRO B   3      46.108   4.990  13.411  0.00  0.00           C  
ATOM     41  HA  PRO B   3      47.056   7.852  14.446  0.00  0.00           H  
ATOM     42  HB2 PRO B   3      44.714   7.003  15.620  0.00  0.00           H  
ATOM     43  HB3 PRO B   3      44.822   7.559  13.961  0.00  0.00           H  
ATOM     44  HG2 PRO B   3      44.661   4.728  14.998  0.00  0.00           H  
ATOM     45  HG3 PRO B   3      43.986   5.398  13.526  0.00  0.00           H  
ATOM     46  HD2 PRO B   3      46.306   3.928  13.559  0.00  0.00           H  
ATOM     47  HD3 PRO B   3      45.968   5.142  12.341  0.00  0.00           H  
ATOM     48  N   ALA B   4      47.711   7.925  16.725  0.00  0.00           N  
ATOM     49  CA  ALA B   4      48.236   7.992  18.088  0.00  0.00           C  
ATOM     50  C   ALA B   4      49.200   6.811  18.339  0.00  0.00           C  
ATOM     51  O   ALA B   4      48.983   6.070  19.316  0.00  0.00           O  
ATOM     52  CB  ALA B   4      47.104   7.982  19.096  0.00  0.00           C  
ATOM     53  H   ALA B   4      47.748   8.809  16.218  0.00  0.00           H  
ATOM     54  HA  ALA B   4      48.787   8.925  18.208  0.00  0.00           H  
ATOM     55  HB1 ALA B   4      47.514   8.032  20.105  0.00  0.00           H  
ATOM     56  HB2 ALA B   4      46.456   8.842  18.924  0.00  0.00           H  
ATOM     57  HB3 ALA B   4      46.526   7.065  18.985  0.00  0.00           H  
ATOM     58  N   PRO B   5      50.203   6.782  17.503  0.00  0.00           N  
ATOM     59  CA  PRO B   5      51.166   5.662  17.629  0.00  0.00           C  
ATOM     60  C   PRO B   5      51.390   5.094  19.024  0.00  0.00           C  
ATOM     61  O   PRO B   5      51.765   5.865  19.931  0.00  0.00           O  
ATOM     62  CB  PRO B   5      52.482   6.159  17.035  0.00  0.00           C  
ATOM     63  CG  PRO B   5      52.189   7.524  16.512  0.00  0.00           C  
ATOM     64  CD  PRO B   5      50.708   7.549  16.255  0.00  0.00           C  
ATOM     65  HA  PRO B   5      50.735   4.813  17.099  0.00  0.00           H  
ATOM     66  HB2 PRO B   5      53.268   6.188  17.790  0.00  0.00           H  
ATOM     67  HB3 PRO B   5      52.828   5.499  16.239  0.00  0.00           H  
ATOM     68  HG2 PRO B   5      52.475   8.290  17.233  0.00  0.00           H  
ATOM     69  HG3 PRO B   5      52.749   7.722  15.598  0.00  0.00           H  
ATOM     70  HD2 PRO B   5      50.312   8.563  16.201  0.00  0.00           H  
ATOM     71  HD3 PRO B   5      50.439   7.052  15.323  0.00  0.00           H  
ATOM     72  N   THR B   6      51.173   3.814  19.207  0.00  0.00           N  
ATOM     73  CA  THR B   6      51.321   3.184  20.516  0.00  0.00           C  
ATOM     74  C   THR B   6      52.511   2.230  20.646  0.00  0.00           C  
ATOM     75  O   THR B   6      52.830   1.801  21.759  0.00  0.00           O  
ATOM     76  CB  THR B   6      50.059   2.388  20.880  0.00  0.00           C  
ATOM     77  OG1 THR B   6      49.943   1.267  19.999  0.00  0.00           O  
ATOM     78  CG2 THR B   6      48.820   3.248  20.737  0.00  0.00           C  
ATOM     79  H   THR B   6      50.890   3.175  18.464  0.00  0.00           H  
ATOM     80  HA  THR B   6      51.493   4.021  21.193  0.00  0.00           H  
ATOM     81  HB  THR B   6      50.143   2.058  21.915  0.00  0.00           H  
ATOM     82  HG1 THR B   6      49.140   0.753  20.227  0.00  0.00           H  
ATOM     83 HG21 THR B   6      47.939   2.663  21.000  0.00  0.00           H  
ATOM     84 HG22 THR B   6      48.896   4.109  21.401  0.00  0.00           H  
ATOM     85 HG23 THR B   6      48.733   3.592  19.706  0.00  0.00           H  
ATOM     86  N   LEU B   7      53.161   1.909  19.536  0.00  0.00           N  
ATOM     87  CA  LEU B   7      54.274   0.957  19.552  0.00  0.00           C  
ATOM     88  C   LEU B   7      55.516   1.314  18.727  0.00  0.00           C  
ATOM     89  O   LEU B   7      56.641   1.138  19.249  0.00  0.00           O  
ATOM     90  CB  LEU B   7      53.744  -0.409  19.119  0.00  0.00           C  
ATOM     91  CG  LEU B   7      52.843  -0.344  17.879  0.00  0.00           C  
ATOM     92  CD1 LEU B   7      53.708  -0.299  16.633  0.00  0.00           C  
ATOM     93  CD2 LEU B   7      51.917  -1.549  17.832  0.00  0.00           C  
ATOM     94  OXT LEU B   7      55.344   1.762  17.570  0.00  0.00           O  
ATOM     95  H   LEU B   7      52.942   2.289  18.615  0.00  0.00           H  
ATOM     96  HA  LEU B   7      54.640   0.971  20.579  0.00  0.00           H  
ATOM     97  HB2 LEU B   7      54.586  -1.070  18.913  0.00  0.00           H  
ATOM     98  HB3 LEU B   7      53.185  -0.852  19.943  0.00  0.00           H  
ATOM     99  HG  LEU B   7      52.230   0.556  17.928  0.00  0.00           H  
ATOM    100 HD11 LEU B   7      53.071  -0.253  15.750  0.00  0.00           H  
ATOM    101 HD12 LEU B   7      54.348   0.583  16.666  0.00  0.00           H  
ATOM    102 HD13 LEU B   7      54.327  -1.195  16.587  0.00  0.00           H  
ATOM    103 HD21 LEU B   7      51.285  -1.488  16.946  0.00  0.00           H  
ATOM    104 HD22 LEU B   7      52.510  -2.462  17.792  0.00  0.00           H  
ATOM    105 HD23 LEU B   7      51.291  -1.562  18.724  0.00  0.00           H  
TER     105      LEU B   7
END
