# Supplementary material for: Discovery of Deer Antler-Derived Antioxidant Peptides Through Computational and Cell-Based Approaches
Source: Antioxidants (Basel). 2025 Sep 25;14(10):1169. doi: 10.3390/antiox14101169 (PMC12561111; doi:10.3390/antiox14101169)
Supplement: Supplementary file 1 [file antioxidants-14-01169-s001.zip › MD_info/prod.in]

production
 &cntrl
    imin=0, ntx=5, 
    ntpr=5000,ntwr=50000, 
    ntwx=50000,ntwe=50000,
    ntf=2, ntc=2,
    ntb=2, ntp=1, barostat=1,tautp=10.0, taup=5.0,
    nstlim=25000000, t=0.0, dt=0.002,
    tempi= 310.0, temp0=310.0,cut=8.0,
    ntt=3, gamma_ln=2.0
    irest=1,
    iwrap=1,
    ioutfm=1,
    ig=-1,
 &end
