# Supplementary material for: Discovery of Deer Antler-Derived Antioxidant Peptides Through Computational and Cell-Based Approaches
Source: Antioxidants (Basel). 2025 Sep 25;14(10):1169. doi: 10.3390/antiox14101169 (PMC12561111; doi:10.3390/antiox14101169)
Supplement: Supplementary file 1 [file antioxidants-14-01169-s001.zip › MD_info/rec.pdb]

CRYST1  124.878   75.258   48.754  90.00 106.34  90.00 C2             
ATOM      1  N   GLY X   1      14.093   7.631  14.250  1.00 41.43           N  
ATOM      2  CA  GLY X   1      15.009   8.832  14.277  1.00 41.41           C  
ATOM      3  C   GLY X   1      16.402   8.519  14.823  1.00 40.58           C  
ATOM      4  O   GLY X   1      17.086   9.432  15.300  1.00 40.94           O  
ATOM      5  H1  GLY X   1      13.112   7.939  14.407  1.00 41.43           H  
ATOM      6  H2  GLY X   1      14.164   7.161  13.325  1.00 41.43           H  
ATOM      7  H3  GLY X   1      14.371   6.965  14.999  1.00 41.43           H  
ATOM      8  HA2 GLY X   1      15.104   9.231  13.267  1.00 41.41           H  
ATOM      9  HA3 GLY X   1      14.555   9.613  14.887  1.00 41.41           H  
ATOM     10  N   ARG X   2      16.791   7.232  14.764  1.00 39.61           N  
ATOM     11  CA  ARG X   2      18.119   6.723  15.171  1.00 38.57           C  
ATOM     12  C   ARG X   2      19.245   7.274  14.270  1.00 37.48           C  
ATOM     13  O   ARG X   2      19.212   7.181  13.024  1.00 37.35           O  
ATOM     14  CB  ARG X   2      18.163   5.185  15.143  1.00 38.69           C  
ATOM     15  CG  ARG X   2      17.450   4.407  16.261  1.00 40.66           C  
ATOM     16  CD  ARG X   2      17.916   2.912  16.235  1.00 45.01           C  
ATOM     17  NE  ARG X   2      18.028   2.389  14.851  1.00 48.08           N  
ATOM     18  CZ  ARG X   2      18.607   1.234  14.486  1.00 47.75           C  
ATOM     19  NH1 ARG X   2      18.628   0.905  13.184  1.00 44.16           N  
ATOM     20  NH2 ARG X   2      19.170   0.420  15.402  1.00 44.01           N  
ATOM     21  H   ARG X   2      16.175   6.495  14.423  1.00 39.61           H  
ATOM     22  HA  ARG X   2      18.282   7.070  16.191  1.00 38.57           H  
ATOM     23  HB2 ARG X   2      17.741   4.859  14.192  1.00 38.69           H  
ATOM     24  HB3 ARG X   2      19.211   4.884  15.147  1.00 38.69           H  
ATOM     25  HG2 ARG X   2      17.676   4.853  17.230  1.00 40.66           H  
ATOM     26  HG3 ARG X   2      16.370   4.465  16.127  1.00 40.66           H  
ATOM     27  HD2 ARG X   2      18.881   2.824  16.735  1.00 45.01           H  
ATOM     28  HD3 ARG X   2      17.209   2.302  16.797  1.00 45.01           H  
ATOM     29  HE  ARG X   2      17.628   2.961  14.107  1.00 48.08           H  
ATOM     30 HH11 ARG X   2      18.209   1.528  12.494  1.00 44.16           H  
ATOM     31 HH12 ARG X   2      19.063   0.032  12.886  1.00 44.16           H  
ATOM     32 HH21 ARG X   2      19.160   0.678  16.389  1.00 44.01           H  
ATOM     33 HH22 ARG X   2      19.606  -0.454  15.108  1.00 44.01           H  
ATOM     34  N   LEU X   3      20.261   7.826  14.909  1.00 35.97           N  
ATOM     35  CA  LEU X   3      21.333   8.508  14.182  1.00 34.62           C  
ATOM     36  C   LEU X   3      22.649   7.672  14.126  1.00 33.63           C  
ATOM     37  O   LEU X   3      22.825   6.727  14.876  1.00 33.75           O  
ATOM     38  CB  LEU X   3      21.513   9.928  14.769  1.00 33.97           C  
ATOM     39  CG  LEU X   3      20.297  10.864  14.615  1.00 32.86           C  
ATOM     40  CD1 LEU X   3      20.512  12.200  15.262  1.00 28.52           C  
ATOM     41  CD2 LEU X   3      19.922  11.045  13.120  1.00 33.13           C  
ATOM     42  H   LEU X   3      20.372   7.819  15.923  1.00 35.97           H  
ATOM     43  HA  LEU X   3      21.049   8.613  13.135  1.00 34.62           H  
ATOM     44  HB2 LEU X   3      21.749   9.838  15.829  1.00 33.97           H  
ATOM     45  HB3 LEU X   3      22.373  10.395  14.290  1.00 33.97           H  
ATOM     46  HG  LEU X   3      19.468  10.383  15.134  1.00 32.86           H  
ATOM     47 HD11 LEU X   3      19.625  12.818  15.123  1.00 28.52           H  
ATOM     48 HD12 LEU X   3      20.696  12.063  16.328  1.00 28.52           H  
ATOM     49 HD13 LEU X   3      21.372  12.691  14.806  1.00 28.52           H  
ATOM     50 HD21 LEU X   3      19.062  11.709  13.039  1.00 33.13           H  
ATOM     51 HD22 LEU X   3      20.766  11.477  12.583  1.00 33.13           H  
ATOM     52 HD23 LEU X   3      19.674  10.076  12.687  1.00 33.13           H  
ATOM     53  N   ILE X   4      23.541   7.973  13.193  1.00 32.98           N  
ATOM     54  CA  ILE X   4      24.900   7.425  13.277  1.00 31.62           C  
ATOM     55  C   ILE X   4      25.760   8.470  13.911  1.00 31.40           C  
ATOM     56  O   ILE X   4      26.012   9.491  13.280  1.00 31.70           O  
ATOM     57  CB  ILE X   4      25.459   7.029  11.918  1.00 31.15           C  
ATOM     58  CG1 ILE X   4      24.446   6.100  11.260  1.00 29.85           C  
ATOM     59  CG2 ILE X   4      26.859   6.395  12.084  1.00 30.43           C  
ATOM     60  CD1 ILE X   4      24.912   5.428  10.057  1.00 30.16           C  
ATOM     61  H   ILE X   4      23.363   8.575  12.389  1.00 32.98           H  
ATOM     62  HA  ILE X   4      24.881   6.510  13.869  1.00 31.62           H  
ATOM     63  HB  ILE X   4      25.603   7.894  11.271  1.00 31.15           H  
ATOM     64 HG12 ILE X   4      24.145   5.344  11.986  1.00 29.85           H  
ATOM     65 HG13 ILE X   4      23.555   6.677  11.013  1.00 29.85           H  
ATOM     66 HG21 ILE X   4      27.250   6.115  11.106  1.00 30.43           H  
ATOM     67 HG22 ILE X   4      27.531   7.115  12.551  1.00 30.43           H  
ATOM     68 HG23 ILE X   4      26.784   5.507  12.712  1.00 30.43           H  
ATOM     69 HD11 ILE X   4      24.119   4.791   9.666  1.00 30.16           H  
ATOM     70 HD12 ILE X   4      25.184   6.171   9.307  1.00 30.16           H  
ATOM     71 HD13 ILE X   4      25.783   4.818  10.295  1.00 30.16           H  
ATOM     72  N   TYR X   5      26.178   8.215  15.164  1.00 30.66           N  
ATOM     73  CA  TYR X   5      27.025   9.127  15.941  1.00 29.36           C  
ATOM     74  C   TYR X   5      28.496   8.821  15.738  1.00 29.15           C  
ATOM     75  O   TYR X   5      28.919   7.667  15.818  1.00 28.31           O  
ATOM     76  CB  TYR X   5      26.704   9.022  17.428  1.00 29.53           C  
ATOM     77  CG  TYR X   5      25.346   9.570  17.796  1.00 29.69           C  
ATOM     78  CD1 TYR X   5      24.207   8.775  17.678  1.00 29.13           C  
ATOM     79  CD2 TYR X   5      25.198  10.879  18.262  1.00 28.96           C  
ATOM     80  CE1 TYR X   5      22.962   9.256  18.016  1.00 30.74           C  
ATOM     81  CE2 TYR X   5      23.939  11.378  18.610  1.00 30.95           C  
ATOM     82  CZ  TYR X   5      22.830  10.542  18.486  1.00 30.61           C  
ATOM     83  OH  TYR X   5      21.580  10.979  18.802  1.00 31.54           O  
ATOM     84  H   TYR X   5      25.933   7.362  15.667  1.00 30.66           H  
ATOM     85  HA  TYR X   5      26.818  10.137  15.588  1.00 29.36           H  
ATOM     86  HB2 TYR X   5      26.758   7.976  17.729  1.00 29.53           H  
ATOM     87  HB3 TYR X   5      27.467   9.556  17.994  1.00 29.53           H  
ATOM     88  HD1 TYR X   5      24.303   7.763  17.315  1.00 29.13           H  
ATOM     89  HD2 TYR X   5      26.067  11.513  18.355  1.00 28.96           H  
ATOM     90  HE1 TYR X   5      22.091   8.625  17.912  1.00 30.74           H  
ATOM     91  HE2 TYR X   5      23.828  12.391  18.968  1.00 30.95           H  
ATOM     92  HH  TYR X   5      21.400  11.821  18.335  1.00 31.54           H  
ATOM     93  N   THR X   6      29.273   9.871  15.489  1.00 29.21           N  
ATOM     94  CA  THR X   6      30.705   9.750  15.232  1.00 29.23           C  
ATOM     95  C   THR X   6      31.418  10.655  16.160  1.00 29.03           C  
ATOM     96  O   THR X   6      31.341  11.873  15.994  1.00 28.09           O  
ATOM     97  CB  THR X   6      31.121  10.158  13.784  1.00 29.27           C  
ATOM     98  OG1 THR X   6      32.545  10.072  13.686  1.00 32.30           O  
ATOM     99  CG2 THR X   6      30.749  11.590  13.467  1.00 28.14           C  
ATOM    100  H   THR X   6      28.928  10.830  15.460  1.00 29.21           H  
ATOM    101  HA  THR X   6      30.960   8.699  15.369  1.00 29.23           H  
ATOM    102  HB  THR X   6      30.606   9.492  13.092  1.00 29.27           H  
ATOM    103  HG1 THR X   6      32.840  10.472  12.841  1.00 32.30           H  
ATOM    104 HG21 THR X   6      31.058  11.829  12.449  1.00 28.14           H  
ATOM    105 HG22 THR X   6      29.670  11.714  13.558  1.00 28.14           H  
ATOM    106 HG23 THR X   6      31.251  12.259  14.165  1.00 28.14           H  
ATOM    107  N   ALA X   7      32.141  10.054  17.112  1.00 29.71           N  
ATOM    108  CA  ALA X   7      32.752  10.784  18.228  1.00 28.73           C  
ATOM    109  C   ALA X   7      34.280  10.705  18.200  1.00 29.34           C  
ATOM    110  O   ALA X   7      34.845   9.606  18.166  1.00 28.38           O  
ATOM    111  CB  ALA X   7      32.252  10.225  19.495  1.00 28.75           C  
ATOM    112  H   ALA X   7      32.319   9.050  17.130  1.00 29.71           H  
ATOM    113  HA  ALA X   7      32.478  11.835  18.136  1.00 28.73           H  
ATOM    114  HB1 ALA X   7      32.701  10.761  20.331  1.00 28.75           H  
ATOM    115  HB2 ALA X   7      31.168  10.330  19.536  1.00 28.75           H  
ATOM    116  HB3 ALA X   7      32.517   9.170  19.557  1.00 28.75           H  
ATOM    117  N   GLY X   8      34.920  11.879  18.217  1.00 29.89           N  
ATOM    118  CA  GLY X   8      36.365  12.010  18.326  1.00 31.35           C  
ATOM    119  C   GLY X   8      37.049  11.797  16.993  1.00 32.75           C  
ATOM    120  O   GLY X   8      36.472  12.126  15.940  1.00 34.00           O  
ATOM    121  H   GLY X   8      34.436  12.774  18.154  1.00 29.89           H  
ATOM    122  HA2 GLY X   8      36.613  13.000  18.708  1.00 31.35           H  
ATOM    123  HA3 GLY X   8      36.742  11.286  19.048  1.00 31.35           H  
ATOM    124  N   GLY X   9      38.250  11.218  17.011  1.00 32.67           N  
ATOM    125  CA  GLY X   9      38.996  10.969  15.778  1.00 33.90           C  
ATOM    126  C   GLY X   9      40.316  11.733  15.724  1.00 35.15           C  
ATOM    127  O   GLY X   9      40.760  12.336  16.731  1.00 34.37           O  
ATOM    128  H   GLY X   9      38.725  10.914  17.861  1.00 32.67           H  
ATOM    129  HA2 GLY X   9      39.195   9.901  15.688  1.00 33.90           H  
ATOM    130  HA3 GLY X   9      38.382  11.252  14.923  1.00 33.90           H  
ATOM    131  N   TYR X  10      40.952  11.705  14.555  1.00 35.16           N  
ATOM    132  CA  TYR X  10      42.228  12.370  14.388  1.00 36.31           C  
ATOM    133  C   TYR X  10      42.325  12.984  12.998  1.00 37.17           C  
ATOM    134  O   TYR X  10      41.974  12.347  11.992  1.00 36.97           O  
ATOM    135  CB  TYR X  10      43.385  11.395  14.652  1.00 36.52           C  
ATOM    136  CG  TYR X  10      44.786  11.952  14.429  1.00 37.73           C  
ATOM    137  CD1 TYR X  10      45.311  12.092  13.136  1.00 40.33           C  
ATOM    138  CD2 TYR X  10      45.588  12.318  15.502  1.00 38.63           C  
ATOM    139  CE1 TYR X  10      46.587  12.605  12.919  1.00 40.75           C  
ATOM    140  CE2 TYR X  10      46.866  12.826  15.306  1.00 40.50           C  
ATOM    141  CZ  TYR X  10      47.358  12.965  14.011  1.00 42.63           C  
ATOM    142  OH  TYR X  10      48.625  13.466  13.806  1.00 46.34           O  
ATOM    143  H   TYR X  10      40.604  11.232  13.721  1.00 35.16           H  
ATOM    144  HA  TYR X  10      42.303  13.176  15.118  1.00 36.31           H  
ATOM    145  HB2 TYR X  10      43.313  11.046  15.682  1.00 36.52           H  
ATOM    146  HB3 TYR X  10      43.254  10.524  14.010  1.00 36.52           H  
ATOM    147  HD1 TYR X  10      44.711  11.795  12.288  1.00 40.33           H  
ATOM    148  HD2 TYR X  10      45.211  12.206  16.508  1.00 38.63           H  
ATOM    149  HE1 TYR X  10      46.969  12.720  11.915  1.00 40.75           H  
ATOM    150  HE2 TYR X  10      47.474  13.111  16.152  1.00 40.50           H  
ATOM    151  HH  TYR X  10      48.826  14.137  14.492  1.00 46.34           H  
ATOM    152  N   PHE X  11      42.755  14.244  12.979  1.00 38.15           N  
ATOM    153  CA  PHE X  11      43.242  14.924  11.795  1.00 39.81           C  
ATOM    154  C   PHE X  11      44.204  15.863  12.491  1.00 40.14           C  
ATOM    155  O   PHE X  11      43.761  16.729  13.246  1.00 39.96           O  
ATOM    156  CB  PHE X  11      42.112  15.567  10.995  1.00 40.40           C  
ATOM    157  CG  PHE X  11      42.572  16.159   9.670  1.00 41.83           C  
ATOM    158  CD1 PHE X  11      42.873  15.324   8.579  1.00 44.05           C  
ATOM    159  CD2 PHE X  11      42.714  17.539   9.510  1.00 42.57           C  
ATOM    160  CE1 PHE X  11      43.293  15.855   7.345  1.00 43.90           C  
ATOM    161  CE2 PHE X  11      43.135  18.083   8.271  1.00 42.83           C  
ATOM    162  CZ  PHE X  11      43.430  17.238   7.200  1.00 43.31           C  
ATOM    163  H   PHE X  11      42.772  14.831  13.813  1.00 38.15           H  
ATOM    164  HA  PHE X  11      43.702  14.326  11.009  1.00 39.81           H  
ATOM    165  HB2 PHE X  11      41.342  14.820  10.803  1.00 40.40           H  
ATOM    166  HB3 PHE X  11      41.652  16.352  11.595  1.00 40.40           H  
ATOM    167  HD1 PHE X  11      42.780  14.254   8.690  1.00 44.05           H  
ATOM    168  HD2 PHE X  11      42.501  18.198  10.339  1.00 42.57           H  
ATOM    169  HE1 PHE X  11      43.508  15.198   6.515  1.00 43.90           H  
ATOM    170  HE2 PHE X  11      43.228  19.153   8.155  1.00 42.83           H  
ATOM    171  HZ  PHE X  11      43.764  17.653   6.260  1.00 43.31           H  
ATOM    172  N   ARG X  12      45.498  15.701  12.201  1.00 40.71           N  
ATOM    173  CA  ARG X  12      46.592  16.645  12.549  1.00 41.69           C  
ATOM    174  C   ARG X  12      46.788  16.501  14.106  1.00 41.50           C  
ATOM    175  O   ARG X  12      47.903  16.283  14.604  1.00 41.28           O  
ATOM    176  CB  ARG X  12      46.429  18.056  12.030  1.00 42.31           C  
ATOM    177  CG  ARG X  12      46.285  18.182  10.461  1.00 45.28           C  
ATOM    178  CD  ARG X  12      47.621  17.853   9.667  1.00 51.06           C  
ATOM    179  NE  ARG X  12      47.427  17.058   8.428  1.00 53.61           N  
ATOM    180  CZ  ARG X  12      47.563  15.725   8.345  1.00 53.36           C  
ATOM    181  NH1 ARG X  12      47.888  15.006   9.417  1.00 53.84           N  
ATOM    182  NH2 ARG X  12      47.377  15.101   7.188  1.00 51.24           N  
ATOM    183  H   ARG X  12      45.837  14.881  11.698  1.00 40.71           H  
ATOM    184  HA  ARG X  12      47.511  16.381  12.025  1.00 41.69           H  
ATOM    185  HB2 ARG X  12      45.549  18.499  12.497  1.00 42.31           H  
ATOM    186  HB3 ARG X  12      47.289  18.645  12.349  1.00 42.31           H  
ATOM    187  HG2 ARG X  12      45.497  17.509  10.122  1.00 45.28           H  
ATOM    188  HG3 ARG X  12      45.967  19.195  10.215  1.00 45.28           H  
ATOM    189  HD2 ARG X  12      48.113  18.790   9.408  1.00 51.06           H  
ATOM    190  HD3 ARG X  12      48.296  17.310  10.329  1.00 51.06           H  
ATOM    191  HE  ARG X  12      47.172  17.561   7.578  1.00 53.61           H  
ATOM    192 HH11 ARG X  12      48.037  15.467  10.315  1.00 53.84           H  
ATOM    193 HH12 ARG X  12      47.988  13.994   9.341  1.00 53.84           H  
ATOM    194 HH21 ARG X  12      47.129  15.635   6.355  1.00 51.24           H  
ATOM    195 HH22 ARG X  12      47.482  14.088   7.132  1.00 51.24           H  
ATOM    196  N   GLN X  13      45.684  16.675  14.807  1.00 40.86           N  
ATOM    197  CA  GLN X  13      45.679  16.239  16.203  1.00 40.25           C  
ATOM    198  C   GLN X  13      44.379  15.472  16.545  1.00 39.03           C  
ATOM    199  O   GLN X  13      43.449  15.429  15.716  1.00 38.36           O  
ATOM    200  CB  GLN X  13      45.912  17.384  17.188  1.00 40.76           C  
ATOM    201  CG  GLN X  13      44.642  18.091  17.567  1.00 42.08           C  
ATOM    202  CD  GLN X  13      44.768  19.574  17.506  1.00 43.22           C  
ATOM    203  OE1 GLN X  13      45.156  20.215  18.478  1.00 44.92           O  
ATOM    204  NE2 GLN X  13      44.414  20.144  16.365  1.00 44.29           N  
ATOM    205  H   GLN X  13      44.819  17.091  14.464  1.00 40.86           H  
ATOM    206  HA  GLN X  13      46.523  15.558  16.313  1.00 40.25           H  
ATOM    207  HB2 GLN X  13      46.387  16.993  18.087  1.00 40.76           H  
ATOM    208  HB3 GLN X  13      46.605  18.101  16.748  1.00 40.76           H  
ATOM    209  HG2 GLN X  13      43.841  17.771  16.901  1.00 42.08           H  
ATOM    210  HG3 GLN X  13      44.355  17.796  18.576  1.00 42.08           H  
ATOM    211 HE21 GLN X  13      44.098  19.569  15.584  1.00 44.29           H  
ATOM    212 HE22 GLN X  13      44.458  21.158  16.267  1.00 44.29           H  
ATOM    213  N   SER X  14      44.305  14.904  17.737  1.00 37.44           N  
ATOM    214  CA  SER X  14      43.090  14.256  18.155  1.00 36.47           C  
ATOM    215  C   SER X  14      41.943  15.260  18.113  1.00 35.94           C  
ATOM    216  O   SER X  14      42.134  16.462  18.370  1.00 36.30           O  
ATOM    217  CB  SER X  14      43.262  13.632  19.551  1.00 37.21           C  
ATOM    218  OG  SER X  14      44.270  12.622  19.533  1.00 37.14           O  
ATOM    219  H   SER X  14      45.064  14.882  18.418  1.00 37.44           H  
ATOM    220  HA  SER X  14      42.853  13.440  17.472  1.00 36.47           H  
ATOM    221  HB2 SER X  14      43.529  14.406  20.270  1.00 37.21           H  
ATOM    222  HB3 SER X  14      42.316  13.203  19.882  1.00 37.21           H  
ATOM    223  HG  SER X  14      43.855  11.744  19.662  1.00 37.14           H  
ATOM    224  N   LEU X  15      40.756  14.781  17.754  1.00 34.53           N  
ATOM    225  CA  LEU X  15      39.598  15.665  17.578  1.00 33.16           C  
ATOM    226  C   LEU X  15      38.593  15.562  18.697  1.00 32.10           C  
ATOM    227  O   LEU X  15      38.621  14.598  19.457  1.00 32.84           O  
ATOM    228  CB  LEU X  15      38.904  15.364  16.249  1.00 33.27           C  
ATOM    229  CG  LEU X  15      39.907  15.291  15.114  1.00 31.10           C  
ATOM    230  CD1 LEU X  15      39.305  14.683  13.862  1.00 29.28           C  
ATOM    231  CD2 LEU X  15      40.415  16.691  14.903  1.00 28.97           C  
ATOM    232  H   LEU X  15      40.566  13.794  17.579  1.00 34.53           H  
ATOM    233  HA  LEU X  15      39.987  16.683  17.586  1.00 33.16           H  
ATOM    234  HB2 LEU X  15      38.364  14.420  16.323  1.00 33.27           H  
ATOM    235  HB3 LEU X  15      38.166  16.138  16.037  1.00 33.27           H  
ATOM    236  HG  LEU X  15      40.735  14.627  15.364  1.00 31.10           H  
ATOM    237 HD11 LEU X  15      40.058  14.650  13.075  1.00 29.28           H  
ATOM    238 HD12 LEU X  15      38.961  13.671  14.078  1.00 29.28           H  
ATOM    239 HD13 LEU X  15      38.462  15.290  13.532  1.00 29.28           H  
ATOM    240 HD21 LEU X  15      41.144  16.695  14.093  1.00 28.97           H  
ATOM    241 HD22 LEU X  15      39.582  17.345  14.645  1.00 28.97           H  
ATOM    242 HD23 LEU X  15      40.888  17.048  15.818  1.00 28.97           H  
ATOM    243  N   SER X  16      37.720  16.566  18.765  1.00 31.11           N  
ATOM    244  CA  SER X  16      36.631  16.693  19.749  1.00 30.77           C  
ATOM    245  C   SER X  16      35.234  16.508  19.169  1.00 30.66           C  
ATOM    246  O   SER X  16      34.269  16.406  19.972  1.00 30.66           O  
ATOM    247  CB  SER X  16      36.641  18.073  20.384  1.00 30.23           C  
ATOM    248  OG  SER X  16      37.899  18.336  20.939  1.00 30.48           O  
ATOM    249  H   SER X  16      37.748  17.349  18.112  1.00 31.11           H  
ATOM    250  HA  SER X  16      36.825  15.896  20.466  1.00 30.77           H  
ATOM    251  HB2 SER X  16      36.399  18.828  19.636  1.00 30.23           H  
ATOM    252  HB3 SER X  16      35.874  18.132  21.156  1.00 30.23           H  
ATOM    253  HG  SER X  16      37.898  19.228  21.345  1.00 30.48           H  
ATOM    254  N   TYR X  17      35.108  16.450  17.821  1.00 29.77           N  
ATOM    255  CA  TYR X  17      33.785  16.454  17.177  1.00 29.59           C  
ATOM    256  C   TYR X  17      32.875  15.338  17.636  1.00 28.98           C  
ATOM    257  O   TYR X  17      33.301  14.193  17.824  1.00 28.82           O  
ATOM    258  CB  TYR X  17      33.815  16.386  15.651  1.00 29.54           C  
ATOM    259  CG  TYR X  17      34.725  17.328  14.956  1.00 33.74           C  
ATOM    260  CD1 TYR X  17      34.566  18.701  15.091  1.00 38.39           C  
ATOM    261  CD2 TYR X  17      35.739  16.845  14.105  1.00 37.46           C  
ATOM    262  CE1 TYR X  17      35.419  19.588  14.439  1.00 41.47           C  
ATOM    263  CE2 TYR X  17      36.593  17.710  13.445  1.00 40.01           C  
ATOM    264  CZ  TYR X  17      36.425  19.086  13.616  1.00 43.25           C  
ATOM    265  OH  TYR X  17      37.250  19.972  12.959  1.00 46.49           O  
ATOM    266  H   TYR X  17      35.895  16.401  17.174  1.00 29.77           H  
ATOM    267  HA  TYR X  17      33.395  17.421  17.494  1.00 29.59           H  
ATOM    268  HB2 TYR X  17      34.091  15.372  15.362  1.00 29.54           H  
ATOM    269  HB3 TYR X  17      32.803  16.558  15.284  1.00 29.54           H  
ATOM    270  HD1 TYR X  17      33.770  19.086  15.710  1.00 38.39           H  
ATOM    271  HD2 TYR X  17      35.851  15.780  13.966  1.00 37.46           H  
ATOM    272  HE1 TYR X  17      35.302  20.654  14.570  1.00 41.47           H  
ATOM    273  HE2 TYR X  17      37.377  17.328  12.808  1.00 40.01           H  
ATOM    274  HH  TYR X  17      37.143  20.866  13.345  1.00 46.49           H  
ATOM    275  N   LEU X  18      31.610  15.698  17.815  1.00 28.26           N  
ATOM    276  CA  LEU X  18      30.554  14.747  17.881  1.00 27.62           C  
ATOM    277  C   LEU X  18      29.520  15.219  16.835  1.00 27.83           C  
ATOM    278  O   LEU X  18      29.038  16.351  16.906  1.00 28.38           O  
ATOM    279  CB  LEU X  18      29.982  14.668  19.306  1.00 27.20           C  
ATOM    280  CG  LEU X  18      28.752  13.757  19.258  1.00 26.97           C  
ATOM    281  CD1 LEU X  18      29.178  12.367  19.578  1.00 28.80           C  
ATOM    282  CD2 LEU X  18      27.680  14.189  20.157  1.00 24.24           C  
ATOM    283  H   LEU X  18      31.307  16.666  17.917  1.00 28.26           H  
ATOM    284  HA  LEU X  18      30.883  13.732  17.657  1.00 27.62           H  
ATOM    285  HB2 LEU X  18      30.726  14.271  19.996  1.00 27.20           H  
ATOM    286  HB3 LEU X  18      29.710  15.660  19.666  1.00 27.20           H  
ATOM    287  HG  LEU X  18      28.334  13.808  18.252  1.00 26.97           H  
ATOM    288 HD11 LEU X  18      28.312  11.705  19.548  1.00 28.80           H  
ATOM    289 HD12 LEU X  18      29.915  12.035  18.846  1.00 28.80           H  
ATOM    290 HD13 LEU X  18      29.619  12.342  20.574  1.00 28.80           H  
ATOM    291 HD21 LEU X  18      26.838  13.502  20.075  1.00 24.24           H  
ATOM    292 HD22 LEU X  18      28.046  14.194  21.184  1.00 24.24           H  
ATOM    293 HD23 LEU X  18      27.357  15.193  19.882  1.00 24.24           H  
ATOM    294  N   GLU X  19      29.213  14.364  15.862  1.00 27.82           N  
ATOM    295  CA  GLU X  19      28.329  14.685  14.714  1.00 27.09           C  
ATOM    296  C   GLU X  19      27.518  13.469  14.345  1.00 26.37           C  
ATOM    297  O   GLU X  19      27.963  12.346  14.529  1.00 25.38           O  
ATOM    298  CB  GLU X  19      29.133  15.062  13.483  1.00 27.58           C  
ATOM    299  CG  GLU X  19      29.775  16.425  13.498  1.00 28.15           C  
ATOM    300  CD  GLU X  19      30.853  16.564  12.399  1.00 27.72           C  
ATOM    301  OE1 GLU X  19      31.652  15.637  12.180  1.00 27.50           O  
ATOM    302  OE2 GLU X  19      30.911  17.619  11.761  1.00 29.30           O  
ATOM    303  H   GLU X  19      29.571  13.409  15.837  1.00 27.82           H  
ATOM    304  HA  GLU X  19      27.696  15.519  15.018  1.00 27.09           H  
ATOM    305  HB2 GLU X  19      29.916  14.316  13.344  1.00 27.58           H  
ATOM    306  HB3 GLU X  19      28.477  15.002  12.614  1.00 27.58           H  
ATOM    307  HG2 GLU X  19      29.010  17.189  13.356  1.00 28.15           H  
ATOM    308  HG3 GLU X  19      30.226  16.604  14.474  1.00 28.15           H  
ATOM    309  N   ALA X  20      26.332  13.685  13.799  1.00 26.65           N  
ATOM    310  CA  ALA X  20      25.461  12.564  13.517  1.00 27.92           C  
ATOM    311  C   ALA X  20      24.928  12.499  12.090  1.00 29.13           C  
ATOM    312  O   ALA X  20      24.558  13.511  11.490  1.00 29.29           O  
ATOM    313  CB  ALA X  20      24.345  12.512  14.505  1.00 28.13           C  
ATOM    314  H   ALA X  20      25.961  14.602  13.549  1.00 26.65           H  
ATOM    315  HA  ALA X  20      26.090  11.680  13.617  1.00 27.92           H  
ATOM    316  HB1 ALA X  20      23.699  11.664  14.280  1.00 28.13           H  
ATOM    317  HB2 ALA X  20      24.753  12.400  15.509  1.00 28.13           H  
ATOM    318  HB3 ALA X  20      23.766  13.434  14.449  1.00 28.13           H  
ATOM    319  N   TYR X  21      24.902  11.285  11.555  1.00 30.43           N  
ATOM    320  CA  TYR X  21      24.417  11.073  10.213  1.00 31.46           C  
ATOM    321  C   TYR X  21      23.028  10.448  10.198  1.00 32.55           C  
ATOM    322  O   TYR X  21      22.808   9.375  10.779  1.00 31.98           O  
ATOM    323  CB  TYR X  21      25.389  10.212   9.402  1.00 31.09           C  
ATOM    324  CG  TYR X  21      24.951  10.021   7.972  1.00 29.06           C  
ATOM    325  CD1 TYR X  21      24.961  11.085   7.083  1.00 28.08           C  
ATOM    326  CD2 TYR X  21      24.537   8.779   7.500  1.00 28.15           C  
ATOM    327  CE1 TYR X  21      24.550  10.921   5.785  1.00 26.54           C  
ATOM    328  CE2 TYR X  21      24.129   8.611   6.170  1.00 27.18           C  
ATOM    329  CZ  TYR X  21      24.141   9.695   5.341  1.00 27.50           C  
ATOM    330  OH  TYR X  21      23.750   9.577   4.033  1.00 32.57           O  
ATOM    331  H   TYR X  21      25.212  10.440  12.034  1.00 30.43           H  
ATOM    332  HA  TYR X  21      24.347  12.056   9.748  1.00 31.46           H  
ATOM    333  HB2 TYR X  21      26.375  10.676   9.416  1.00 31.09           H  
ATOM    334  HB3 TYR X  21      25.488   9.237   9.880  1.00 31.09           H  
ATOM    335  HD1 TYR X  21      25.297  12.056   7.417  1.00 28.08           H  
ATOM    336  HD2 TYR X  21      24.530   7.931   8.169  1.00 28.15           H  
ATOM    337  HE1 TYR X  21      24.550  11.765   5.111  1.00 26.54           H  
ATOM    338  HE2 TYR X  21      23.812   7.644   5.809  1.00 27.18           H  
ATOM    339  HH  TYR X  21      23.821  10.449   3.591  1.00 32.57           H  
ATOM    340  N   ASN X  22      22.106  11.129   9.514  1.00 33.99           N  
ATOM    341  CA  ASN X  22      20.817  10.541   9.151  1.00 35.81           C  
ATOM    342  C   ASN X  22      20.864   9.868   7.757  1.00 37.48           C  
ATOM    343  O   ASN X  22      20.798  10.540   6.722  1.00 38.25           O  
ATOM    344  CB  ASN X  22      19.719  11.600   9.228  1.00 35.23           C  
ATOM    345  CG  ASN X  22      18.358  11.022   9.570  1.00 34.46           C  
ATOM    346  OD1 ASN X  22      18.101   9.815   9.467  1.00 34.49           O  
ATOM    347  ND2 ASN X  22      17.467  11.901   9.975  1.00 34.73           N  
ATOM    348  H   ASN X  22      22.230  12.091   9.200  1.00 33.99           H  
ATOM    349  HA  ASN X  22      20.587   9.753   9.868  1.00 35.81           H  
ATOM    350  HB2 ASN X  22      19.991  12.343   9.978  1.00 35.23           H  
ATOM    351  HB3 ASN X  22      19.657  12.120   8.272  1.00 35.23           H  
ATOM    352 HD21 ASN X  22      16.524  11.597  10.218  1.00 34.73           H  
ATOM    353 HD22 ASN X  22      17.719  12.887  10.046  1.00 34.73           H  
ATOM    354  N   PRO X  23      20.998   8.535   7.718  1.00 38.86           N  
ATOM    355  CA  PRO X  23      21.014   7.856   6.419  1.00 40.35           C  
ATOM    356  C   PRO X  23      19.730   8.093   5.623  1.00 41.56           C  
ATOM    357  O   PRO X  23      19.723   7.926   4.411  1.00 41.69           O  
ATOM    358  CB  PRO X  23      21.097   6.381   6.813  1.00 40.21           C  
ATOM    359  CG  PRO X  23      21.749   6.402   8.154  1.00 39.94           C  
ATOM    360  CD  PRO X  23      21.113   7.578   8.827  1.00 39.16           C  
ATOM    361  HA  PRO X  23      21.826   8.209   5.783  1.00 40.35           H  
ATOM    362  HB2 PRO X  23      20.109   5.923   6.857  1.00 40.21           H  
ATOM    363  HB3 PRO X  23      21.682   5.808   6.094  1.00 40.21           H  
ATOM    364  HG2 PRO X  23      21.569   5.478   8.703  1.00 39.94           H  
ATOM    365  HG3 PRO X  23      22.830   6.520   8.074  1.00 39.94           H  
ATOM    366  HD2 PRO X  23      20.142   7.328   9.254  1.00 39.16           H  
ATOM    367  HD3 PRO X  23      21.728   7.966   9.639  1.00 39.16           H  
ATOM    368  N   SER X  24      18.661   8.473   6.325  1.00 42.48           N  
ATOM    369  CA  SER X  24      17.356   8.633   5.732  1.00 43.33           C  
ATOM    370  C   SER X  24      17.350   9.914   4.935  1.00 43.45           C  
ATOM    371  O   SER X  24      17.046   9.889   3.733  1.00 44.70           O  
ATOM    372  CB  SER X  24      16.247   8.664   6.799  1.00 43.95           C  
ATOM    373  OG  SER X  24      15.851  10.002   7.106  1.00 45.04           O  
ATOM    374  H   SER X  24      18.689   8.676   7.324  1.00 42.48           H  
ATOM    375  HA  SER X  24      17.153   7.780   5.084  1.00 43.33           H  
ATOM    376  HB2 SER X  24      15.384   8.101   6.444  1.00 43.95           H  
ATOM    377  HB3 SER X  24      16.599   8.171   7.705  1.00 43.95           H  
ATOM    378  HG  SER X  24      16.468  10.382   7.766  1.00 45.04           H  
ATOM    379  N   ASP X  25      17.684  11.035   5.573  1.00 42.36           N  
ATOM    380  CA  ASP X  25      17.676  12.304   4.839  1.00 41.44           C  
ATOM    381  C   ASP X  25      19.083  12.841   4.481  1.00 40.60           C  
ATOM    382  O   ASP X  25      19.228  14.017   4.142  1.00 40.68           O  
ATOM    383  CB  ASP X  25      16.829  13.354   5.593  1.00 41.56           C  
ATOM    384  CG  ASP X  25      17.452  13.780   6.918  1.00 41.44           C  
ATOM    385  OD1 ASP X  25      18.594  13.319   7.223  1.00 41.97           O  
ATOM    386  OD2 ASP X  25      16.816  14.592   7.643  1.00 39.17           O  
ATOM    387  H   ASP X  25      17.953  11.095   6.555  1.00 42.36           H  
ATOM    388  HA  ASP X  25      17.210  12.099   3.875  1.00 41.44           H  
ATOM    389  HB2 ASP X  25      16.700  14.232   4.960  1.00 41.56           H  
ATOM    390  HB3 ASP X  25      15.836  12.946   5.779  1.00 41.56           H  
ATOM    391  N   GLY X  26      20.104  12.000   4.610  1.00 39.27           N  
ATOM    392  CA  GLY X  26      21.470  12.350   4.244  1.00 38.88           C  
ATOM    393  C   GLY X  26      22.112  13.543   4.937  1.00 38.53           C  
ATOM    394  O   GLY X  26      23.126  14.062   4.461  1.00 38.98           O  
ATOM    395  H   GLY X  26      20.006  11.052   4.973  1.00 39.27           H  
ATOM    396  HA2 GLY X  26      22.099  11.479   4.428  1.00 38.88           H  
ATOM    397  HA3 GLY X  26      21.491  12.537   3.170  1.00 38.88           H  
ATOM    398  N   THR X  27      21.556  13.977   6.065  1.00 37.82           N  
ATOM    399  CA  THR X  27      22.102  15.138   6.766  1.00 36.43           C  
ATOM    400  C   THR X  27      23.141  14.793   7.782  1.00 35.50           C  
ATOM    401  O   THR X  27      23.208  13.679   8.269  1.00 34.79           O  
ATOM    402  CB  THR X  27      21.057  15.859   7.614  1.00 36.78           C  
ATOM    403  OG1 THR X  27      19.830  15.119   7.611  1.00 36.27           O  
ATOM    404  CG2 THR X  27      20.881  17.318   7.158  1.00 37.39           C  
ATOM    405  H   THR X  27      20.742  13.552   6.508  1.00 37.82           H  
ATOM    406  HA  THR X  27      22.495  15.738   5.945  1.00 36.43           H  
ATOM    407  HB  THR X  27      21.403  15.908   8.646  1.00 36.78           H  
ATOM    408  HG1 THR X  27      20.006  14.193   7.879  1.00 36.27           H  
ATOM    409 HG21 THR X  27      20.131  17.806   7.780  1.00 37.39           H  
ATOM    410 HG22 THR X  27      21.830  17.846   7.253  1.00 37.39           H  
ATOM    411 HG23 THR X  27      20.558  17.337   6.117  1.00 37.39           H  
ATOM    412  N   TRP X  28      23.894  15.821   8.141  1.00 35.08           N  
ATOM    413  CA  TRP X  28      24.794  15.779   9.258  1.00 34.61           C  
ATOM    414  C   TRP X  28      24.375  16.781  10.331  1.00 33.58           C  
ATOM    415  O   TRP X  28      24.019  17.898  10.029  1.00 33.61           O  
ATOM    416  CB  TRP X  28      26.220  16.073   8.774  1.00 34.44           C  
ATOM    417  CG  TRP X  28      26.914  14.900   8.116  1.00 35.33           C  
ATOM    418  CD1 TRP X  28      27.100  14.715   6.783  1.00 35.97           C  
ATOM    419  CD2 TRP X  28      27.541  13.777   8.764  1.00 35.38           C  
ATOM    420  NE1 TRP X  28      27.801  13.557   6.553  1.00 36.57           N  
ATOM    421  CE2 TRP X  28      28.087  12.964   7.756  1.00 37.05           C  
ATOM    422  CE3 TRP X  28      27.691  13.380  10.096  1.00 37.47           C  
ATOM    423  CZ2 TRP X  28      28.766  11.764   8.039  1.00 36.04           C  
ATOM    424  CZ3 TRP X  28      28.380  12.191  10.373  1.00 36.26           C  
ATOM    425  CH2 TRP X  28      28.898  11.402   9.353  1.00 34.50           C  
ATOM    426  H   TRP X  28      23.889  16.716   7.651  1.00 35.08           H  
ATOM    427  HA  TRP X  28      24.762  14.784   9.702  1.00 34.61           H  
ATOM    428  HB2 TRP X  28      26.186  16.902   8.067  1.00 34.44           H  
ATOM    429  HB3 TRP X  28      26.818  16.403   9.624  1.00 34.44           H  
ATOM    430  HD1 TRP X  28      26.746  15.384   6.013  1.00 35.97           H  
ATOM    431  HE1 TRP X  28      28.066  13.196   5.636  1.00 36.57           H  
ATOM    432  HE3 TRP X  28      27.283  13.979  10.897  1.00 37.47           H  
ATOM    433  HZ2 TRP X  28      29.169  11.150   7.247  1.00 36.04           H  
ATOM    434  HZ3 TRP X  28      28.511  11.882  11.400  1.00 36.26           H  
ATOM    435  HH2 TRP X  28      29.414  10.486   9.601  1.00 34.50           H  
ATOM    436  N   LEU X  29      24.427  16.389  11.593  1.00 33.02           N  
ATOM    437  CA  LEU X  29      24.190  17.352  12.653  1.00 31.84           C  
ATOM    438  C   LEU X  29      25.562  17.676  13.180  1.00 31.61           C  
ATOM    439  O   LEU X  29      26.451  16.852  13.090  1.00 32.30           O  
ATOM    440  CB  LEU X  29      23.258  16.770  13.740  1.00 32.21           C  
ATOM    441  CG  LEU X  29      21.852  16.276  13.321  1.00 31.59           C  
ATOM    442  CD1 LEU X  29      21.028  15.776  14.479  1.00 31.94           C  
ATOM    443  CD2 LEU X  29      21.104  17.399  12.673  1.00 32.84           C  
ATOM    444  H   LEU X  29      24.626  15.438  11.903  1.00 33.02           H  
ATOM    445  HA  LEU X  29      23.677  18.248  12.302  1.00 31.84           H  
ATOM    446  HB2 LEU X  29      23.777  15.934  14.208  1.00 32.21           H  
ATOM    447  HB3 LEU X  29      23.126  17.533  14.507  1.00 32.21           H  
ATOM    448  HG  LEU X  29      22.008  15.443  12.636  1.00 31.59           H  
ATOM    449 HD11 LEU X  29      20.055  15.445  14.117  1.00 31.94           H  
ATOM    450 HD12 LEU X  29      21.541  14.941  14.957  1.00 31.94           H  
ATOM    451 HD13 LEU X  29      20.892  16.580  15.202  1.00 31.94           H  
ATOM    452 HD21 LEU X  29      20.113  17.053  12.377  1.00 32.84           H  
ATOM    453 HD22 LEU X  29      21.005  18.225  13.378  1.00 32.84           H  
ATOM    454 HD23 LEU X  29      21.648  17.738  11.792  1.00 32.84           H  
ATOM    455  N   ARG X  30      25.787  18.894  13.655  1.00 31.51           N  
ATOM    456  CA  ARG X  30      26.939  19.101  14.503  1.00 30.86           C  
ATOM    457  C   ARG X  30      26.454  19.114  15.939  1.00 30.55           C  
ATOM    458  O   ARG X  30      25.546  19.868  16.270  1.00 30.81           O  
ATOM    459  CB  ARG X  30      27.653  20.387  14.174  1.00 31.12           C  
ATOM    460  CG  ARG X  30      28.758  20.646  15.139  1.00 30.97           C  
ATOM    461  CD  ARG X  30      29.869  19.585  15.041  1.00 31.59           C  
ATOM    462  NE  ARG X  30      30.993  19.987  15.885  1.00 28.86           N  
ATOM    463  CZ  ARG X  30      31.857  20.957  15.562  1.00 30.99           C  
ATOM    464  NH1 ARG X  30      31.751  21.621  14.389  1.00 25.42           N  
ATOM    465  NH2 ARG X  30      32.820  21.277  16.428  1.00 31.10           N  
ATOM    466  H   ARG X  30      25.212  19.717  13.475  1.00 31.51           H  
ATOM    467  HA  ARG X  30      27.658  18.298  14.344  1.00 30.86           H  
ATOM    468  HB2 ARG X  30      28.054  20.336  13.162  1.00 31.12           H  
ATOM    469  HB3 ARG X  30      26.945  21.216  14.195  1.00 31.12           H  
ATOM    470  HG2 ARG X  30      29.181  21.633  14.950  1.00 30.97           H  
ATOM    471  HG3 ARG X  30      28.358  20.660  16.153  1.00 30.97           H  
ATOM    472  HD2 ARG X  30      29.490  18.614  15.358  1.00 31.59           H  
ATOM    473  HD3 ARG X  30      30.196  19.477  14.007  1.00 31.59           H  
ATOM    474  HE  ARG X  30      31.127  19.500  16.771  1.00 28.86           H  
ATOM    475 HH11 ARG X  30      31.004  21.385  13.735  1.00 25.42           H  
ATOM    476 HH12 ARG X  30      32.418  22.358  14.158  1.00 25.42           H  
ATOM    477 HH21 ARG X  30      32.889  20.785  17.319  1.00 31.10           H  
ATOM    478 HH22 ARG X  30      33.488  22.014  16.199  1.00 31.10           H  
ATOM    479  N   LEU X  31      27.038  18.275  16.788  1.00 29.92           N  
ATOM    480  CA  LEU X  31      26.581  18.149  18.188  1.00 29.67           C  
ATOM    481  C   LEU X  31      27.683  18.563  19.171  1.00 29.82           C  
ATOM    482  O   LEU X  31      28.847  18.734  18.742  1.00 29.47           O  
ATOM    483  CB  LEU X  31      26.061  16.725  18.458  1.00 29.22           C  
ATOM    484  CG  LEU X  31      24.751  16.367  17.737  1.00 27.78           C  
ATOM    485  CD1 LEU X  31      24.476  14.906  17.740  1.00 26.09           C  
ATOM    486  CD2 LEU X  31      23.534  17.155  18.308  1.00 25.86           C  
ATOM    487  H   LEU X  31      27.824  17.672  16.544  1.00 29.92           H  
ATOM    488  HA  LEU X  31      25.749  18.836  18.346  1.00 29.67           H  
ATOM    489  HB2 LEU X  31      26.829  16.011  18.161  1.00 29.22           H  
ATOM    490  HB3 LEU X  31      25.913  16.605  19.531  1.00 29.22           H  
ATOM    491  HG  LEU X  31      24.892  16.670  16.699  1.00 27.78           H  
ATOM    492 HD11 LEU X  31      23.539  14.711  17.218  1.00 26.09           H  
ATOM    493 HD12 LEU X  31      25.288  14.382  17.236  1.00 26.09           H  
ATOM    494 HD13 LEU X  31      24.398  14.552  18.768  1.00 26.09           H  
ATOM    495 HD21 LEU X  31      22.631  16.870  17.769  1.00 25.86           H  
ATOM    496 HD22 LEU X  31      23.414  16.922  19.366  1.00 25.86           H  
ATOM    497 HD23 LEU X  31      23.705  18.225  18.189  1.00 25.86           H  
ATOM    498  N   ALA X  32      27.326  18.730  20.464  1.00 29.93           N  
ATOM    499  CA  ALA X  32      28.281  19.161  21.547  1.00 29.63           C  
ATOM    500  C   ALA X  32      29.603  18.386  21.582  1.00 29.74           C  
ATOM    501  O   ALA X  32      29.620  17.193  21.924  1.00 29.90           O  
ATOM    502  CB  ALA X  32      27.635  19.083  22.907  1.00 29.47           C  
ATOM    503  H   ALA X  32      26.376  18.574  20.800  1.00 29.93           H  
ATOM    504  HA  ALA X  32      28.525  20.193  21.295  1.00 29.63           H  
ATOM    505  HB1 ALA X  32      28.349  19.400  23.667  1.00 29.47           H  
ATOM    506  HB2 ALA X  32      26.763  19.736  22.933  1.00 29.47           H  
ATOM    507  HB3 ALA X  32      27.326  18.057  23.105  1.00 29.47           H  
ATOM    508  N   ASP X  33      30.703  19.063  21.240  1.00 29.79           N  
ATOM    509  CA  ASP X  33      32.049  18.461  21.295  1.00 29.55           C  
ATOM    510  C   ASP X  33      32.308  17.749  22.639  1.00 29.99           C  
ATOM    511  O   ASP X  33      31.877  18.212  23.731  1.00 29.91           O  
ATOM    512  CB  ASP X  33      33.165  19.522  21.158  1.00 29.20           C  
ATOM    513  CG  ASP X  33      33.132  20.318  19.852  1.00 29.38           C  
ATOM    514  OD1 ASP X  33      32.358  20.075  18.889  1.00 27.32           O  
ATOM    515  OD2 ASP X  33      33.948  21.236  19.810  1.00 29.03           O  
ATOM    516  H   ASP X  33      30.693  20.032  20.920  1.00 29.79           H  
ATOM    517  HA  ASP X  33      32.074  17.756  20.464  1.00 29.55           H  
ATOM    518  HB2 ASP X  33      33.091  20.218  21.994  1.00 29.20           H  
ATOM    519  HB3 ASP X  33      34.132  19.026  21.241  1.00 29.20           H  
ATOM    520  N   LEU X  34      33.058  16.657  22.546  1.00 29.65           N  
ATOM    521  CA  LEU X  34      33.777  16.109  23.672  1.00 30.15           C  
ATOM    522  C   LEU X  34      34.449  17.173  24.541  1.00 30.55           C  
ATOM    523  O   LEU X  34      34.822  18.256  24.060  1.00 30.30           O  
ATOM    524  CB  LEU X  34      34.856  15.150  23.161  1.00 30.15           C  
ATOM    525  CG  LEU X  34      34.417  13.775  22.672  1.00 29.70           C  
ATOM    526  CD1 LEU X  34      35.405  13.250  21.576  1.00 29.87           C  
ATOM    527  CD2 LEU X  34      34.275  12.837  23.851  1.00 27.97           C  
ATOM    528  H   LEU X  34      33.180  16.131  21.681  1.00 29.65           H  
ATOM    529  HA  LEU X  34      33.041  15.598  24.293  1.00 30.15           H  
ATOM    530  HB2 LEU X  34      35.381  15.643  22.343  1.00 30.15           H  
ATOM    531  HB3 LEU X  34      35.580  15.004  23.963  1.00 30.15           H  
ATOM    532  HG  LEU X  34      33.438  13.838  22.197  1.00 29.70           H  
ATOM    533 HD11 LEU X  34      35.081  12.267  21.235  1.00 29.87           H  
ATOM    534 HD12 LEU X  34      35.415  13.942  20.734  1.00 29.87           H  
ATOM    535 HD13 LEU X  34      36.408  13.176  21.996  1.00 29.87           H  
ATOM    536 HD21 LEU X  34      33.961  11.855  23.499  1.00 27.97           H  
ATOM    537 HD22 LEU X  34      35.233  12.749  24.364  1.00 27.97           H  
ATOM    538 HD23 LEU X  34      33.529  13.230  24.541  1.00 27.97           H  
ATOM    539  N   GLN X  35      34.643  16.840  25.815  1.00 30.89           N  
ATOM    540  CA  GLN X  35      35.296  17.762  26.747  1.00 31.75           C  
ATOM    541  C   GLN X  35      36.784  17.824  26.505  1.00 32.07           C  
ATOM    542  O   GLN X  35      37.405  18.888  26.616  1.00 33.00           O  
ATOM    543  CB  GLN X  35      35.102  17.285  28.170  1.00 31.78           C  
ATOM    544  CG  GLN X  35      33.669  17.079  28.523  1.00 34.63           C  
ATOM    545  CD  GLN X  35      33.334  17.666  29.874  1.00 35.48           C  
ATOM    546  OE1 GLN X  35      34.001  17.376  30.872  1.00 34.83           O  
ATOM    547  NE2 GLN X  35      32.300  18.500  29.910  1.00 32.09           N  
ATOM    548  H   GLN X  35      34.362  15.949  26.224  1.00 30.89           H  
ATOM    549  HA  GLN X  35      34.848  18.744  26.591  1.00 31.75           H  
ATOM    550  HB2 GLN X  35      35.644  16.350  28.311  1.00 31.78           H  
ATOM    551  HB3 GLN X  35      35.538  18.013  28.854  1.00 31.78           H  
ATOM    552  HG2 GLN X  35      33.038  17.536  27.761  1.00 34.63           H  
ATOM    553  HG3 GLN X  35      33.445  16.012  28.524  1.00 34.63           H  
ATOM    554 HE21 GLN X  35      31.781  18.707  29.056  1.00 32.09           H  
ATOM    555 HE22 GLN X  35      32.025  18.934  30.791  1.00 32.09           H  
ATOM    556  N   VAL X  36      37.344  16.648  26.239  1.00 31.52           N  
ATOM    557  CA  VAL X  36      38.757  16.412  26.081  1.00 31.17           C  
ATOM    558  C   VAL X  36      38.826  15.752  24.679  1.00 31.08           C  
ATOM    559  O   VAL X  36      38.120  14.793  24.446  1.00 30.46           O  
ATOM    560  CB  VAL X  36      39.215  15.387  27.164  1.00 30.80           C  
ATOM    561  CG1 VAL X  36      40.652  14.984  26.999  1.00 32.44           C  
ATOM    562  CG2 VAL X  36      38.990  15.932  28.599  1.00 32.29           C  
ATOM    563  H   VAL X  36      36.790  15.799  26.124  1.00 31.52           H  
ATOM    564  HA  VAL X  36      39.379  17.302  26.178  1.00 31.17           H  
ATOM    565  HB  VAL X  36      38.595  14.502  27.020  1.00 30.80           H  
ATOM    566 HG11 VAL X  36      40.921  14.270  27.777  1.00 32.44           H  
ATOM    567 HG12 VAL X  36      40.791  14.524  26.021  1.00 32.44           H  
ATOM    568 HG13 VAL X  36      41.289  15.865  27.079  1.00 32.44           H  
ATOM    569 HG21 VAL X  36      39.321  15.190  29.326  1.00 32.29           H  
ATOM    570 HG22 VAL X  36      39.561  16.851  28.733  1.00 32.29           H  
ATOM    571 HG23 VAL X  36      37.930  16.138  28.748  1.00 32.29           H  
ATOM    572  N   PRO X  37      39.659  16.262  23.742  1.00 31.60           N  
ATOM    573  CA  PRO X  37      39.754  15.570  22.447  1.00 31.79           C  
ATOM    574  C   PRO X  37      40.342  14.151  22.603  1.00 32.37           C  
ATOM    575  O   PRO X  37      41.093  13.890  23.553  1.00 32.33           O  
ATOM    576  CB  PRO X  37      40.715  16.441  21.649  1.00 32.05           C  
ATOM    577  CG  PRO X  37      40.855  17.750  22.438  1.00 30.59           C  
ATOM    578  CD  PRO X  37      40.615  17.391  23.840  1.00 31.80           C  
ATOM    579  HA  PRO X  37      38.779  15.443  21.977  1.00 31.79           H  
ATOM    580  HB2 PRO X  37      41.681  15.950  21.533  1.00 32.05           H  
ATOM    581  HB3 PRO X  37      40.330  16.629  20.647  1.00 32.05           H  
ATOM    582  HG2 PRO X  37      41.847  18.182  22.308  1.00 30.59           H  
ATOM    583  HG3 PRO X  37      40.136  18.494  22.095  1.00 30.59           H  
ATOM    584  HD2 PRO X  37      41.536  17.096  24.343  1.00 31.80           H  
ATOM    585  HD3 PRO X  37      40.197  18.225  24.403  1.00 31.80           H  
ATOM    586  N   ARG X  38      39.963  13.233  21.709  1.00 32.23           N  
ATOM    587  CA  ARG X  38      40.530  11.874  21.715  1.00 31.75           C  
ATOM    588  C   ARG X  38      40.412  11.144  20.370  1.00 30.92           C  
ATOM    589  O   ARG X  38      39.396  11.278  19.698  1.00 30.29           O  
ATOM    590  CB  ARG X  38      39.928  11.015  22.823  1.00 31.72           C  
ATOM    591  CG  ARG X  38      38.422  10.888  22.818  1.00 32.95           C  
ATOM    592  CD  ARG X  38      37.888  11.045  24.250  1.00 34.71           C  
ATOM    593  NE  ARG X  38      37.682   9.772  24.955  1.00 34.41           N  
ATOM    594  CZ  ARG X  38      36.860   9.618  25.997  1.00 32.19           C  
ATOM    595  NH1 ARG X  38      36.165  10.648  26.492  1.00 28.94           N  
ATOM    596  NH2 ARG X  38      36.733   8.423  26.550  1.00 33.63           N  
ATOM    597  H   ARG X  38      39.273  13.400  20.977  1.00 32.23           H  
ATOM    598  HA  ARG X  38      41.593  12.018  21.906  1.00 31.75           H  
ATOM    599  HB2 ARG X  38      40.357  10.015  22.755  1.00 31.72           H  
ATOM    600  HB3 ARG X  38      40.235  11.429  23.784  1.00 31.72           H  
ATOM    601  HG2 ARG X  38      37.985  11.648  22.170  1.00 32.95           H  
ATOM    602  HG3 ARG X  38      38.130   9.919  22.414  1.00 32.95           H  
ATOM    603  HD2 ARG X  38      38.586  11.656  24.822  1.00 34.71           H  
ATOM    604  HD3 ARG X  38      36.943  11.587  24.217  1.00 34.71           H  
ATOM    605  HE  ARG X  38      38.199   8.955  24.629  1.00 34.41           H  
ATOM    606 HH11 ARG X  38      36.257  11.574  26.073  1.00 28.94           H  
ATOM    607 HH12 ARG X  38      35.543  10.508  27.288  1.00 28.94           H  
ATOM    608 HH21 ARG X  38      37.260   7.631  26.180  1.00 33.63           H  
ATOM    609 HH22 ARG X  38      36.109   8.293  27.346  1.00 33.63           H  
ATOM    610  N   SER X  39      41.459  10.399  19.999  1.00 29.56           N  
ATOM    611  CA  SER X  39      41.380   9.443  18.899  1.00 29.46           C  
ATOM    612  C   SER X  39      41.480   8.021  19.446  1.00 29.43           C  
ATOM    613  O   SER X  39      41.698   7.816  20.652  1.00 29.58           O  
ATOM    614  CB  SER X  39      42.471   9.704  17.833  1.00 29.89           C  
ATOM    615  OG  SER X  39      43.796   9.468  18.309  1.00 28.24           O  
ATOM    616  H   SER X  39      42.373  10.443  20.449  1.00 29.56           H  
ATOM    617  HA  SER X  39      40.417   9.569  18.405  1.00 29.46           H  
ATOM    618  HB2 SER X  39      42.284   9.066  16.969  1.00 29.89           H  
ATOM    619  HB3 SER X  39      42.394  10.736  17.490  1.00 29.89           H  
ATOM    620  HG  SER X  39      44.438   9.648  17.591  1.00 28.24           H  
ATOM    621  N   GLY X  40      41.331   7.023  18.578  1.00 29.33           N  
ATOM    622  CA  GLY X  40      41.499   5.624  19.006  1.00 28.43           C  
ATOM    623  C   GLY X  40      40.579   5.211  20.142  1.00 27.85           C  
ATOM    624  O   GLY X  40      40.767   4.178  20.758  1.00 27.55           O  
ATOM    625  H   GLY X  40      41.099   7.145  17.592  1.00 29.33           H  
ATOM    626  HA2 GLY X  40      41.322   4.970  18.152  1.00 28.43           H  
ATOM    627  HA3 GLY X  40      42.533   5.471  19.315  1.00 28.43           H  
ATOM    628  N   LEU X  41      39.584   6.047  20.413  1.00 27.64           N  
ATOM    629  CA  LEU X  41      38.512   5.740  21.332  1.00 27.06           C  
ATOM    630  C   LEU X  41      37.558   4.725  20.719  1.00 27.45           C  
ATOM    631  O   LEU X  41      37.686   4.360  19.539  1.00 26.43           O  
ATOM    632  CB  LEU X  41      37.753   7.022  21.650  1.00 26.67           C  
ATOM    633  CG  LEU X  41      36.823   7.591  20.592  1.00 25.54           C  
ATOM    634  CD1 LEU X  41      35.724   8.384  21.179  1.00 22.54           C  
ATOM    635  CD2 LEU X  41      37.615   8.465  19.675  1.00 29.72           C  
ATOM    636  H   LEU X  41      39.505   6.971  19.989  1.00 27.64           H  
ATOM    637  HA  LEU X  41      38.933   5.315  22.243  1.00 27.06           H  
ATOM    638  HB2 LEU X  41      37.164   6.845  22.550  1.00 26.67           H  
ATOM    639  HB3 LEU X  41      38.486   7.790  21.896  1.00 26.67           H  
ATOM    640  HG  LEU X  41      36.377   6.754  20.054  1.00 25.54           H  
ATOM    641 HD11 LEU X  41      35.087   8.769  20.382  1.00 22.54           H  
ATOM    642 HD12 LEU X  41      35.133   7.752  21.842  1.00 22.54           H  
ATOM    643 HD13 LEU X  41      36.139   9.217  21.746  1.00 22.54           H  
ATOM    644 HD21 LEU X  41      36.958   8.880  18.910  1.00 29.72           H  
ATOM    645 HD22 LEU X  41      38.066   9.277  20.246  1.00 29.72           H  
ATOM    646 HD23 LEU X  41      38.400   7.877  19.199  1.00 29.72           H  
ATOM    647  N   ALA X  42      36.587   4.268  21.525  1.00 27.91           N  
ATOM    648  CA  ALA X  42      35.461   3.490  20.985  1.00 27.08           C  
ATOM    649  C   ALA X  42      34.117   4.047  21.420  1.00 27.38           C  
ATOM    650  O   ALA X  42      33.999   4.710  22.468  1.00 26.72           O  
ATOM    651  CB  ALA X  42      35.574   2.038  21.345  1.00 27.17           C  
ATOM    652  H   ALA X  42      36.557   4.419  22.533  1.00 27.91           H  
ATOM    653  HA  ALA X  42      35.515   3.578  19.900  1.00 27.08           H  
ATOM    654  HB1 ALA X  42      34.726   1.493  20.930  1.00 27.17           H  
ATOM    655  HB2 ALA X  42      36.500   1.633  20.937  1.00 27.17           H  
ATOM    656  HB3 ALA X  42      35.578   1.931  22.430  1.00 27.17           H  
ATOM    657  N   GLY X  43      33.110   3.804  20.578  1.00 27.10           N  
ATOM    658  CA  GLY X  43      31.739   4.187  20.901  1.00 26.31           C  
ATOM    659  C   GLY X  43      30.904   2.952  21.129  1.00 25.98           C  
ATOM    660  O   GLY X  43      31.127   1.901  20.461  1.00 26.07           O  
ATOM    661  H   GLY X  43      33.220   3.346  19.673  1.00 27.10           H  
ATOM    662  HA2 GLY X  43      31.727   4.815  21.792  1.00 26.31           H  
ATOM    663  HA3 GLY X  43      31.316   4.778  20.089  1.00 26.31           H  
ATOM    664  N   CYS X  44      29.954   3.060  22.070  1.00 24.78           N  
ATOM    665  CA  CYS X  44      28.860   2.138  22.143  1.00 23.36           C  
ATOM    666  C   CYS X  44      27.663   2.900  22.628  1.00 23.50           C  
ATOM    667  O   CYS X  44      27.782   4.095  22.897  1.00 23.31           O  
ATOM    668  CB  CYS X  44      29.204   1.009  23.074  1.00 24.91           C  
ATOM    669  SG  CYS X  44      29.342   1.517  24.772  1.00 25.61           S  
ATOM    670  H   CYS X  44      29.940   3.788  22.785  1.00 24.78           H  
ATOM    671  HA  CYS X  44      28.648   1.700  21.168  1.00 23.36           H  
ATOM    672  HB2 CYS X  44      28.440   0.235  22.994  1.00 24.91           H  
ATOM    673  HB3 CYS X  44      30.146   0.561  22.758  1.00 24.91           H  
ATOM    674  HG  CYS X  44      29.006   0.530  25.549  1.00 25.61           H  
ATOM    675  N   VAL X  45      26.504   2.239  22.695  1.00 23.20           N  
ATOM    676  CA  VAL X  45      25.324   2.811  23.325  1.00 24.03           C  
ATOM    677  C   VAL X  45      24.721   1.838  24.372  1.00 25.11           C  
ATOM    678  O   VAL X  45      24.711   0.599  24.187  1.00 25.88           O  
ATOM    679  CB  VAL X  45      24.271   3.303  22.263  1.00 24.23           C  
ATOM    680  CG1 VAL X  45      22.848   2.889  22.587  1.00 23.19           C  
ATOM    681  CG2 VAL X  45      24.331   4.791  22.120  1.00 24.46           C  
ATOM    682  H   VAL X  45      26.364   1.302  22.317  1.00 23.20           H  
ATOM    683  HA  VAL X  45      25.634   3.703  23.870  1.00 24.03           H  
ATOM    684  HB  VAL X  45      24.542   2.819  21.325  1.00 24.23           H  
ATOM    685 HG11 VAL X  45      22.176   3.261  21.814  1.00 23.19           H  
ATOM    686 HG12 VAL X  45      22.786   1.802  22.629  1.00 23.19           H  
ATOM    687 HG13 VAL X  45      22.558   3.306  23.551  1.00 23.19           H  
ATOM    688 HG21 VAL X  45      23.597   5.116  21.382  1.00 24.46           H  
ATOM    689 HG22 VAL X  45      24.111   5.258  23.080  1.00 24.46           H  
ATOM    690 HG23 VAL X  45      25.328   5.085  21.793  1.00 24.46           H  
ATOM    691  N   VAL X  46      24.269   2.389  25.491  1.00 25.05           N  
ATOM    692  CA  VAL X  46      23.494   1.630  26.485  1.00 24.64           C  
ATOM    693  C   VAL X  46      22.356   2.537  26.845  1.00 24.06           C  
ATOM    694  O   VAL X  46      22.580   3.729  27.139  1.00 23.78           O  
ATOM    695  CB  VAL X  46      24.261   1.364  27.768  1.00 25.36           C  
ATOM    696  CG1 VAL X  46      23.534   0.343  28.610  1.00 25.41           C  
ATOM    697  CG2 VAL X  46      25.673   0.880  27.485  1.00 25.53           C  
ATOM    698  H   VAL X  46      24.423   3.366  25.741  1.00 25.05           H  
ATOM    699  HA  VAL X  46      23.215   0.663  26.066  1.00 24.64           H  
ATOM    700  HB  VAL X  46      24.327   2.306  28.312  1.00 25.36           H  
ATOM    701 HG11 VAL X  46      24.095   0.162  29.527  1.00 25.41           H  
ATOM    702 HG12 VAL X  46      22.541   0.718  28.860  1.00 25.41           H  
ATOM    703 HG13 VAL X  46      23.440  -0.589  28.052  1.00 25.41           H  
ATOM    704 HG21 VAL X  46      26.192   0.700  28.427  1.00 25.53           H  
ATOM    705 HG22 VAL X  46      25.632  -0.045  26.911  1.00 25.53           H  
ATOM    706 HG23 VAL X  46      26.210   1.638  26.914  1.00 25.53           H  
ATOM    707  N   GLY X  47      21.141   1.991  26.754  1.00 23.66           N  
ATOM    708  CA  GLY X  47      19.946   2.659  27.237  1.00 23.72           C  
ATOM    709  C   GLY X  47      19.712   4.059  26.709  1.00 24.36           C  
ATOM    710  O   GLY X  47      19.415   4.972  27.498  1.00 25.53           O  
ATOM    711  H   GLY X  47      20.966   1.074  26.343  1.00 23.66           H  
ATOM    712  HA2 GLY X  47      19.082   2.046  26.981  1.00 23.72           H  
ATOM    713  HA3 GLY X  47      19.993   2.705  28.325  1.00 23.72           H  
ATOM    714  N   GLY X  48      19.827   4.251  25.390  1.00 23.74           N  
ATOM    715  CA  GLY X  48      19.669   5.589  24.806  1.00 22.73           C  
ATOM    716  C   GLY X  48      20.779   6.569  25.221  1.00 22.64           C  
ATOM    717  O   GLY X  48      20.628   7.807  25.115  1.00 22.48           O  
ATOM    718  H   GLY X  48      20.025   3.511  24.716  1.00 23.74           H  
ATOM    719  HA2 GLY X  48      19.656   5.504  23.719  1.00 22.73           H  
ATOM    720  HA3 GLY X  48      18.703   5.997  25.105  1.00 22.73           H  
ATOM    721  N   LEU X  49      21.903   6.033  25.698  1.00 21.36           N  
ATOM    722  CA  LEU X  49      23.033   6.891  26.022  1.00 20.59           C  
ATOM    723  C   LEU X  49      24.262   6.434  25.241  1.00 19.94           C  
ATOM    724  O   LEU X  49      24.525   5.236  25.065  1.00 19.62           O  
ATOM    725  CB  LEU X  49      23.291   6.871  27.552  1.00 19.99           C  
ATOM    726  CG  LEU X  49      22.098   7.399  28.356  1.00 17.48           C  
ATOM    727  CD1 LEU X  49      22.304   7.300  29.965  1.00 16.22           C  
ATOM    728  CD2 LEU X  49      21.809   8.783  27.917  1.00 10.40           C  
ATOM    729  H   LEU X  49      22.050   5.037  25.864  1.00 21.36           H  
ATOM    730  HA  LEU X  49      22.811   7.919  25.735  1.00 20.59           H  
ATOM    731  HB2 LEU X  49      23.514   5.851  27.866  1.00 19.99           H  
ATOM    732  HB3 LEU X  49      24.171   7.473  27.777  1.00 19.99           H  
ATOM    733  HG  LEU X  49      21.240   6.759  28.152  1.00 17.48           H  
ATOM    734 HD11 LEU X  49      21.421   7.691  30.470  1.00 16.22           H  
ATOM    735 HD12 LEU X  49      22.453   6.258  30.249  1.00 16.22           H  
ATOM    736 HD13 LEU X  49      23.177   7.884  30.257  1.00 16.22           H  
ATOM    737 HD21 LEU X  49      20.962   9.174  28.480  1.00 10.40           H  
ATOM    738 HD22 LEU X  49      22.683   9.411  28.094  1.00 10.40           H  
ATOM    739 HD23 LEU X  49      21.570   8.785  26.854  1.00 10.40           H  
ATOM    740  N   LEU X  50      25.024   7.398  24.793  1.00 19.21           N  
ATOM    741  CA  LEU X  50      26.187   7.115  23.967  1.00 18.93           C  
ATOM    742  C   LEU X  50      27.430   7.337  24.799  1.00 19.09           C  
ATOM    743  O   LEU X  50      27.552   8.381  25.420  1.00 19.39           O  
ATOM    744  CB  LEU X  50      26.189   8.052  22.764  1.00 17.20           C  
ATOM    745  CG  LEU X  50      27.521   8.331  22.115  1.00 17.97           C  
ATOM    746  CD1 LEU X  50      27.911   7.142  21.272  1.00 20.34           C  
ATOM    747  CD2 LEU X  50      27.455   9.589  21.259  1.00 20.10           C  
ATOM    748  H   LEU X  50      24.867   8.388  24.982  1.00 19.21           H  
ATOM    749  HA  LEU X  50      26.162   6.085  23.612  1.00 18.93           H  
ATOM    750  HB2 LEU X  50      25.525   7.633  22.008  1.00 17.20           H  
ATOM    751  HB3 LEU X  50      25.758   9.004  23.075  1.00 17.20           H  
ATOM    752  HG  LEU X  50      28.270   8.496  22.889  1.00 17.97           H  
ATOM    753 HD11 LEU X  50      28.874   7.333  20.797  1.00 20.34           H  
ATOM    754 HD12 LEU X  50      27.987   6.257  21.904  1.00 20.34           H  
ATOM    755 HD13 LEU X  50      27.155   6.976  20.505  1.00 20.34           H  
ATOM    756 HD21 LEU X  50      28.428   9.769  20.801  1.00 20.10           H  
ATOM    757 HD22 LEU X  50      26.705   9.459  20.478  1.00 20.10           H  
ATOM    758 HD23 LEU X  50      27.185  10.440  21.884  1.00 20.10           H  
ATOM    759  N   TYR X  51      28.336   6.362  24.812  1.00 19.84           N  
ATOM    760  CA  TYR X  51      29.555   6.444  25.622  1.00 21.18           C  
ATOM    761  C   TYR X  51      30.795   6.459  24.761  1.00 21.15           C  
ATOM    762  O   TYR X  51      30.915   5.623  23.858  1.00 22.07           O  
ATOM    763  CB  TYR X  51      29.671   5.234  26.569  1.00 22.02           C  
ATOM    764  CG  TYR X  51      28.564   5.119  27.580  1.00 21.46           C  
ATOM    765  CD1 TYR X  51      27.364   4.529  27.237  1.00 22.13           C  
ATOM    766  CD2 TYR X  51      28.730   5.573  28.893  1.00 24.02           C  
ATOM    767  CE1 TYR X  51      26.338   4.416  28.128  1.00 20.91           C  
ATOM    768  CE2 TYR X  51      27.686   5.455  29.823  1.00 21.08           C  
ATOM    769  CZ  TYR X  51      26.507   4.878  29.425  1.00 20.29           C  
ATOM    770  OH  TYR X  51      25.450   4.764  30.272  1.00 20.10           O  
ATOM    771  H   TYR X  51      28.251   5.502  24.270  1.00 19.84           H  
ATOM    772  HA  TYR X  51      29.482   7.372  26.189  1.00 21.18           H  
ATOM    773  HB2 TYR X  51      29.695   4.323  25.971  1.00 22.02           H  
ATOM    774  HB3 TYR X  51      30.623   5.293  27.097  1.00 22.02           H  
ATOM    775  HD1 TYR X  51      27.234   4.146  26.235  1.00 22.13           H  
ATOM    776  HD2 TYR X  51      29.668   6.017  29.193  1.00 24.02           H  
ATOM    777  HE1 TYR X  51      25.402   3.970  27.826  1.00 20.91           H  
ATOM    778  HE2 TYR X  51      27.809   5.812  30.835  1.00 21.08           H  
ATOM    779  HH  TYR X  51      25.772   4.534  31.168  1.00 20.10           H  
ATOM    780  N   ALA X  52      31.709   7.386  25.045  1.00 20.61           N  
ATOM    781  CA  ALA X  52      33.015   7.402  24.428  1.00 20.75           C  
ATOM    782  C   ALA X  52      34.002   6.820  25.413  1.00 22.09           C  
ATOM    783  O   ALA X  52      34.142   7.300  26.584  1.00 22.47           O  
ATOM    784  CB  ALA X  52      33.411   8.796  24.055  1.00 20.75           C  
ATOM    785  H   ALA X  52      31.555   8.143  25.711  1.00 20.61           H  
ATOM    786  HA  ALA X  52      33.000   6.811  23.512  1.00 20.75           H  
ATOM    787  HB1 ALA X  52      34.398   8.782  23.592  1.00 20.75           H  
ATOM    788  HB2 ALA X  52      32.686   9.204  23.351  1.00 20.75           H  
ATOM    789  HB3 ALA X  52      33.438   9.418  24.950  1.00 20.75           H  
ATOM    790  N   VAL X  53      34.687   5.780  24.952  1.00 22.46           N  
ATOM    791  CA  VAL X  53      35.542   4.981  25.815  1.00 23.40           C  
ATOM    792  C   VAL X  53      36.994   4.913  25.365  1.00 24.40           C  
ATOM    793  O   VAL X  53      37.326   4.400  24.284  1.00 24.59           O  
ATOM    794  CB  VAL X  53      35.018   3.553  25.960  1.00 23.20           C  
ATOM    795  CG1 VAL X  53      35.437   2.993  27.321  1.00 24.07           C  
ATOM    796  CG2 VAL X  53      33.505   3.530  25.855  1.00 22.61           C  
ATOM    797  H   VAL X  53      34.665   5.471  23.980  1.00 22.46           H  
ATOM    798  HA  VAL X  53      35.514   5.499  26.773  1.00 23.40           H  
ATOM    799  HB  VAL X  53      35.438   2.943  25.160  1.00 23.20           H  
ATOM    800 HG11 VAL X  53      35.064   1.974  27.426  1.00 24.07           H  
ATOM    801 HG12 VAL X  53      36.525   2.990  27.394  1.00 24.07           H  
ATOM    802 HG13 VAL X  53      35.022   3.615  28.114  1.00 24.07           H  
ATOM    803 HG21 VAL X  53      33.149   2.505  25.960  1.00 22.61           H  
ATOM    804 HG22 VAL X  53      33.076   4.147  26.645  1.00 22.61           H  
ATOM    805 HG23 VAL X  53      33.202   3.922  24.884  1.00 22.61           H  
ATOM    806  N   GLY X  54      37.861   5.431  26.220  1.00 25.24           N  
ATOM    807  CA  GLY X  54      39.269   5.199  26.078  1.00 26.08           C  
ATOM    808  C   GLY X  54      39.806   6.155  25.063  1.00 27.07           C  
ATOM    809  O   GLY X  54      39.266   7.261  24.912  1.00 27.05           O  
ATOM    810  H   GLY X  54      37.603   6.014  27.017  1.00 25.24           H  
ATOM    811  HA2 GLY X  54      39.774   5.338  27.034  1.00 26.08           H  
ATOM    812  HA3 GLY X  54      39.454   4.171  25.766  1.00 26.08           H  
ATOM    813  N   GLY X  55      40.869   5.722  24.383  1.00 27.82           N  
ATOM    814  CA  GLY X  55      41.529   6.539  23.372  1.00 29.68           C  
ATOM    815  C   GLY X  55      42.695   7.374  23.876  1.00 30.71           C  
ATOM    816  O   GLY X  55      43.460   6.959  24.768  1.00 31.35           O  
ATOM    817  H   GLY X  55      41.291   4.803  24.518  1.00 27.82           H  
ATOM    818  HA2 GLY X  55      41.888   5.885  22.577  1.00 29.68           H  
ATOM    819  HA3 GLY X  55      40.790   7.206  22.928  1.00 29.68           H  
ATOM    820  N   ARG X  56      42.820   8.571  23.340  1.00 31.75           N  
ATOM    821  CA  ARG X  56      44.069   9.280  23.455  1.00 33.77           C  
ATOM    822  C   ARG X  56      43.950  10.699  22.977  1.00 35.39           C  
ATOM    823  O   ARG X  56      43.383  10.982  21.911  1.00 35.65           O  
ATOM    824  CB  ARG X  56      45.129   8.570  22.613  1.00 33.35           C  
ATOM    825  CG  ARG X  56      46.428   9.290  22.414  1.00 34.44           C  
ATOM    826  CD  ARG X  56      47.476   8.244  22.399  1.00 37.46           C  
ATOM    827  NE  ARG X  56      48.668   8.669  21.700  1.00 42.35           N  
ATOM    828  CZ  ARG X  56      49.902   8.243  21.987  1.00 45.57           C  
ATOM    829  NH1 ARG X  56      50.928   8.698  21.263  1.00 47.41           N  
ATOM    830  NH2 ARG X  56      50.123   7.388  22.992  1.00 43.03           N  
ATOM    831  H   ARG X  56      42.085   9.062  22.831  1.00 31.75           H  
ATOM    832  HA  ARG X  56      44.349   9.293  24.508  1.00 33.77           H  
ATOM    833  HB2 ARG X  56      45.342   7.607  23.077  1.00 33.35           H  
ATOM    834  HB3 ARG X  56      44.701   8.364  21.632  1.00 33.35           H  
ATOM    835  HG2 ARG X  56      46.424   9.852  21.480  1.00 34.44           H  
ATOM    836  HG3 ARG X  56      46.604  10.007  23.216  1.00 34.44           H  
ATOM    837  HD2 ARG X  56      47.734   7.978  23.424  1.00 37.46           H  
ATOM    838  HD3 ARG X  56      47.082   7.345  21.926  1.00 37.46           H  
ATOM    839  HE  ARG X  56      48.560   9.338  20.938  1.00 42.35           H  
ATOM    840 HH11 ARG X  56      50.763   9.360  20.505  1.00 47.41           H  
ATOM    841 HH12 ARG X  56      51.876   8.383  21.468  1.00 47.41           H  
ATOM    842 HH21 ARG X  56      49.342   7.050  23.555  1.00 43.03           H  
ATOM    843 HH22 ARG X  56      51.072   7.074  23.195  1.00 43.03           H  
ATOM    844  N   ASN X  57      44.532  11.586  23.767  1.00 37.28           N  
ATOM    845  CA  ASN X  57      44.706  12.944  23.344  1.00 39.51           C  
ATOM    846  C   ASN X  57      46.128  13.133  22.774  1.00 41.73           C  
ATOM    847  O   ASN X  57      47.083  13.324  23.522  1.00 41.31           O  
ATOM    848  CB  ASN X  57      44.445  13.894  24.500  1.00 38.56           C  
ATOM    849  CG  ASN X  57      44.237  15.291  24.034  1.00 38.58           C  
ATOM    850  OD1 ASN X  57      43.901  15.522  22.857  1.00 39.69           O  
ATOM    851  ND2 ASN X  57      44.420  16.244  24.932  1.00 34.48           N  
ATOM    852  H   ASN X  57      44.887  11.380  24.701  1.00 37.28           H  
ATOM    853  HA  ASN X  57      43.987  13.173  22.557  1.00 39.51           H  
ATOM    854  HB2 ASN X  57      43.566  13.561  25.052  1.00 38.56           H  
ATOM    855  HB3 ASN X  57      45.287  13.864  25.192  1.00 38.56           H  
ATOM    856 HD21 ASN X  57      44.286  17.221  24.673  1.00 34.48           H  
ATOM    857 HD22 ASN X  57      44.695  16.002  25.884  1.00 34.48           H  
ATOM    858  N   ASN X  58      46.249  13.043  21.447  1.00 44.60           N  
ATOM    859  CA  ASN X  58      47.477  13.400  20.727  1.00 47.27           C  
ATOM    860  C   ASN X  58      47.395  14.866  20.268  1.00 48.71           C  
ATOM    861  O   ASN X  58      46.740  15.173  19.268  1.00 49.29           O  
ATOM    862  CB  ASN X  58      47.664  12.456  19.538  1.00 47.43           C  
ATOM    863  CG  ASN X  58      49.001  12.610  18.885  1.00 48.41           C  
ATOM    864  OD1 ASN X  58      49.863  11.753  19.031  1.00 48.77           O  
ATOM    865  ND2 ASN X  58      49.189  13.707  18.145  1.00 49.78           N  
ATOM    866  H   ASN X  58      45.497  12.720  20.839  1.00 44.60           H  
ATOM    867  HA  ASN X  58      48.340  13.296  21.385  1.00 47.27           H  
ATOM    868  HB2 ASN X  58      47.545  11.426  19.874  1.00 47.43           H  
ATOM    869  HB3 ASN X  58      46.881  12.644  18.803  1.00 47.43           H  
ATOM    870 HD21 ASN X  58      50.081  13.857  17.673  1.00 49.78           H  
ATOM    871 HD22 ASN X  58      48.441  14.394  18.052  1.00 49.78           H  
ATOM    872  N   SER X  59      48.043  15.761  21.018  1.00 50.67           N  
ATOM    873  CA  SER X  59      47.871  17.210  20.863  1.00 52.58           C  
ATOM    874  C   SER X  59      49.213  17.918  20.590  1.00 54.22           C  
ATOM    875  O   SER X  59      50.250  17.235  20.536  1.00 54.10           O  
ATOM    876  CB  SER X  59      47.166  17.785  22.098  1.00 52.64           C  
ATOM    877  OG  SER X  59      47.937  17.633  23.277  1.00 52.51           O  
ATOM    878  H   SER X  59      48.703  15.502  21.751  1.00 50.67           H  
ATOM    879  HA  SER X  59      47.243  17.392  19.991  1.00 52.58           H  
ATOM    880  HB2 SER X  59      46.959  18.843  21.936  1.00 52.64           H  
ATOM    881  HB3 SER X  59      46.205  17.288  22.229  1.00 52.64           H  
ATOM    882  HG  SER X  59      48.741  17.109  23.077  1.00 52.51           H  
ATOM    883  N   PRO X  60      49.201  19.273  20.380  1.00 55.86           N  
ATOM    884  CA  PRO X  60      50.491  20.000  20.239  1.00 56.82           C  
ATOM    885  C   PRO X  60      51.243  20.121  21.579  1.00 57.54           C  
ATOM    886  O   PRO X  60      52.468  19.948  21.623  1.00 57.71           O  
ATOM    887  CB  PRO X  60      50.083  21.392  19.685  1.00 56.98           C  
ATOM    888  CG  PRO X  60      48.626  21.249  19.237  1.00 56.81           C  
ATOM    889  CD  PRO X  60      48.047  20.175  20.149  1.00 56.02           C  
ATOM    890  HA  PRO X  60      51.185  19.475  19.583  1.00 56.82           H  
ATOM    891  HB2 PRO X  60      50.184  22.162  20.449  1.00 56.98           H  
ATOM    892  HB3 PRO X  60      50.722  21.684  18.852  1.00 56.98           H  
ATOM    893  HG2 PRO X  60      48.086  22.190  19.340  1.00 56.81           H  
ATOM    894  HG3 PRO X  60      48.560  20.957  18.189  1.00 56.81           H  
ATOM    895  HD2 PRO X  60      47.672  20.597  21.081  1.00 56.02           H  
ATOM    896  HD3 PRO X  60      47.214  19.652  19.678  1.00 56.02           H  
ATOM    897  N   ASP X  61      50.505  20.394  22.656  1.00 58.31           N  
ATOM    898  CA  ASP X  61      51.074  20.467  24.012  1.00 59.01           C  
ATOM    899  C   ASP X  61      51.196  19.069  24.673  1.00 58.89           C  
ATOM    900  O   ASP X  61      50.945  18.906  25.880  1.00 59.34           O  
ATOM    901  CB  ASP X  61      50.252  21.421  24.913  1.00 59.36           C  
ATOM    902  CG  ASP X  61      50.123  22.847  24.338  1.00 60.40           C  
ATOM    903  OD1 ASP X  61      51.143  23.568  24.237  1.00 61.13           O  
ATOM    904  OD2 ASP X  61      48.980  23.257  24.021  1.00 60.70           O  
ATOM    905  H   ASP X  61      49.501  20.571  22.619  1.00 58.31           H  
ATOM    906  HA  ASP X  61      52.082  20.869  23.907  1.00 59.01           H  
ATOM    907  HB2 ASP X  61      49.255  21.004  25.057  1.00 59.36           H  
ATOM    908  HB3 ASP X  61      50.721  21.474  25.896  1.00 59.36           H  
ATOM    909  N   GLY X  62      51.576  18.062  23.887  1.00 58.36           N  
ATOM    910  CA  GLY X  62      51.773  16.718  24.430  1.00 57.64           C  
ATOM    911  C   GLY X  62      50.644  15.713  24.230  1.00 56.92           C  
ATOM    912  O   GLY X  62      49.573  16.040  23.717  1.00 57.05           O  
ATOM    913  H   GLY X  62      51.752  18.148  22.886  1.00 58.36           H  
ATOM    914  HA2 GLY X  62      52.677  16.303  23.985  1.00 57.64           H  
ATOM    915  HA3 GLY X  62      51.958  16.810  25.500  1.00 57.64           H  
ATOM    916  N   ASN X  63      50.880  14.485  24.678  1.00 55.81           N  
ATOM    917  CA  ASN X  63      50.086  13.353  24.218  1.00 54.67           C  
ATOM    918  C   ASN X  63      49.855  12.183  25.247  1.00 52.81           C  
ATOM    919  O   ASN X  63      50.813  11.551  25.727  1.00 52.41           O  
ATOM    920  CB  ASN X  63      50.648  12.906  22.865  1.00 55.08           C  
ATOM    921  CG  ASN X  63      50.405  11.462  22.591  1.00 57.72           C  
ATOM    922  OD1 ASN X  63      49.582  11.106  21.739  1.00 61.51           O  
ATOM    923  ND2 ASN X  63      51.107  10.599  23.322  1.00 60.09           N  
ATOM    924  H   ASN X  63      51.608  14.250  25.353  1.00 55.81           H  
ATOM    925  HA  ASN X  63      49.059  13.699  24.103  1.00 54.67           H  
ATOM    926  HB2 ASN X  63      50.196  13.503  22.073  1.00 55.08           H  
ATOM    927  HB3 ASN X  63      51.720  13.101  22.839  1.00 55.08           H  
ATOM    928 HD21 ASN X  63      50.977   9.596  23.191  1.00 60.09           H  
ATOM    929 HD22 ASN X  63      51.775  10.941  24.013  1.00 60.09           H  
ATOM    930  N   THR X  64      48.569  11.900  25.514  1.00 50.19           N  
ATOM    931  CA  THR X  64      48.086  11.259  26.748  1.00 48.13           C  
ATOM    932  C   THR X  64      46.968  10.197  26.545  1.00 46.56           C  
ATOM    933  O   THR X  64      45.857  10.520  26.109  1.00 46.22           O  
ATOM    934  CB  THR X  64      47.576  12.356  27.762  1.00 48.40           C  
ATOM    935  OG1 THR X  64      48.551  13.410  27.871  1.00 49.10           O  
ATOM    936  CG2 THR X  64      47.311  11.765  29.145  1.00 46.37           C  
ATOM    937  H   THR X  64      47.817  12.117  24.860  1.00 50.19           H  
ATOM    938  HA  THR X  64      48.947  10.719  27.142  1.00 48.13           H  
ATOM    939  HB  THR X  64      46.637  12.754  27.377  1.00 48.40           H  
ATOM    940  HG1 THR X  64      48.309  14.004  28.612  1.00 49.10           H  
ATOM    941 HG21 THR X  64      46.961  12.550  29.815  1.00 46.37           H  
ATOM    942 HG22 THR X  64      46.551  10.988  29.069  1.00 46.37           H  
ATOM    943 HG23 THR X  64      48.232  11.335  29.539  1.00 46.37           H  
ATOM    944  N   ASP X  65      47.269   8.947  26.907  1.00 44.37           N  
ATOM    945  CA  ASP X  65      46.334   7.830  26.802  1.00 42.42           C  
ATOM    946  C   ASP X  65      45.117   7.972  27.731  1.00 41.27           C  
ATOM    947  O   ASP X  65      45.249   8.383  28.876  1.00 40.14           O  
ATOM    948  CB  ASP X  65      47.068   6.496  27.031  1.00 42.23           C  
ATOM    949  CG  ASP X  65      47.887   6.084  25.823  1.00 42.03           C  
ATOM    950  OD1 ASP X  65      47.648   6.694  24.773  1.00 41.72           O  
ATOM    951  OD2 ASP X  65      48.750   5.173  25.891  1.00 42.01           O  
ATOM    952  H   ASP X  65      48.179   8.682  27.285  1.00 44.37           H  
ATOM    953  HA  ASP X  65      45.934   7.841  25.788  1.00 42.42           H  
ATOM    954  HB2 ASP X  65      47.722   6.586  27.899  1.00 42.23           H  
ATOM    955  HB3 ASP X  65      46.341   5.717  27.259  1.00 42.23           H  
ATOM    956  N   SER X  66      43.939   7.624  27.214  1.00 39.80           N  
ATOM    957  CA  SER X  66      42.682   7.833  27.945  1.00 38.82           C  
ATOM    958  C   SER X  66      42.255   6.631  28.752  1.00 37.35           C  
ATOM    959  O   SER X  66      42.150   5.539  28.200  1.00 36.99           O  
ATOM    960  CB  SER X  66      41.539   8.169  26.980  1.00 38.55           C  
ATOM    961  OG  SER X  66      40.709   9.179  27.513  1.00 39.33           O  
ATOM    962  H   SER X  66      43.825   7.197  26.295  1.00 39.80           H  
ATOM    963  HA  SER X  66      42.881   8.660  28.626  1.00 38.82           H  
ATOM    964  HB2 SER X  66      41.949   8.496  26.025  1.00 38.55           H  
ATOM    965  HB3 SER X  66      40.949   7.274  26.784  1.00 38.55           H  
ATOM    966  HG  SER X  66      39.904   9.267  26.960  1.00 39.33           H  
ATOM    967  N   SER X  67      41.995   6.830  30.043  1.00 35.89           N  
ATOM    968  CA  SER X  67      41.209   5.838  30.795  1.00 35.33           C  
ATOM    969  C   SER X  67      39.740   6.277  30.915  1.00 34.16           C  
ATOM    970  O   SER X  67      38.927   5.631  31.562  1.00 33.76           O  
ATOM    971  CB  SER X  67      41.823   5.521  32.170  1.00 35.32           C  
ATOM    972  OG  SER X  67      41.763   6.616  33.042  1.00 36.07           O  
ATOM    973  H   SER X  67      42.303   7.640  30.581  1.00 35.89           H  
ATOM    974  HA  SER X  67      41.237   4.908  30.226  1.00 35.33           H  
ATOM    975  HB2 SER X  67      41.298   4.676  32.614  1.00 35.32           H  
ATOM    976  HB3 SER X  67      42.862   5.218  32.041  1.00 35.32           H  
ATOM    977  HG  SER X  67      40.826   6.848  33.212  1.00 36.07           H  
ATOM    978  N   ALA X  68      39.420   7.375  30.253  1.00 33.38           N  
ATOM    979  CA  ALA X  68      38.159   8.054  30.458  1.00 32.60           C  
ATOM    980  C   ALA X  68      36.960   7.252  29.972  1.00 31.51           C  
ATOM    981  O   ALA X  68      37.063   6.404  29.079  1.00 31.30           O  
ATOM    982  CB  ALA X  68      38.189   9.428  29.779  1.00 32.35           C  
ATOM    983  H   ALA X  68      40.026   7.817  29.562  1.00 33.38           H  
ATOM    984  HA  ALA X  68      38.036   8.173  31.534  1.00 32.60           H  
ATOM    985  HB1 ALA X  68      37.236   9.933  29.938  1.00 32.35           H  
ATOM    986  HB2 ALA X  68      38.993  10.027  30.206  1.00 32.35           H  
ATOM    987  HB3 ALA X  68      38.359   9.302  28.710  1.00 32.35           H  
ATOM    988  N   LEU X  69      35.835   7.510  30.622  1.00 30.32           N  
ATOM    989  CA  LEU X  69      34.533   7.113  30.131  1.00 29.26           C  
ATOM    990  C   LEU X  69      33.709   8.351  30.316  1.00 29.04           C  
ATOM    991  O   LEU X  69      33.634   8.902  31.440  1.00 28.56           O  
ATOM    992  CB  LEU X  69      33.921   5.963  30.925  1.00 28.73           C  
ATOM    993  CG  LEU X  69      32.500   5.618  30.473  1.00 27.91           C  
ATOM    994  CD1 LEU X  69      32.478   5.187  29.042  1.00 30.68           C  
ATOM    995  CD2 LEU X  69      31.974   4.492  31.293  1.00 28.01           C  
ATOM    996  H   LEU X  69      35.805   8.006  31.513  1.00 30.32           H  
ATOM    997  HA  LEU X  69      34.586   6.751  29.104  1.00 29.26           H  
ATOM    998  HB2 LEU X  69      34.553   5.081  30.824  1.00 28.73           H  
ATOM    999  HB3 LEU X  69      33.907   6.225  31.983  1.00 28.73           H  
ATOM   1000  HG  LEU X  69      31.888   6.512  30.595  1.00 27.91           H  
ATOM   1001 HD11 LEU X  69      31.455   4.949  28.750  1.00 30.68           H  
ATOM   1002 HD12 LEU X  69      32.857   5.993  28.413  1.00 30.68           H  
ATOM   1003 HD13 LEU X  69      33.106   4.305  28.918  1.00 30.68           H  
ATOM   1004 HD21 LEU X  69      30.962   4.248  30.970  1.00 28.01           H  
ATOM   1005 HD22 LEU X  69      32.615   3.620  31.167  1.00 28.01           H  
ATOM   1006 HD23 LEU X  69      31.959   4.783  32.343  1.00 28.01           H  
ATOM   1007  N   ASP X  70      33.142   8.808  29.195  1.00 28.46           N  
ATOM   1008  CA  ASP X  70      32.246   9.960  29.145  1.00 27.03           C  
ATOM   1009  C   ASP X  70      30.960   9.524  28.469  1.00 26.68           C  
ATOM   1010  O   ASP X  70      30.979   8.690  27.572  1.00 26.92           O  
ATOM   1011  CB  ASP X  70      32.898  11.137  28.415  1.00 26.66           C  
ATOM   1012  CG  ASP X  70      34.187  11.574  29.070  1.00 25.48           C  
ATOM   1013  OD1 ASP X  70      34.246  12.643  29.712  1.00 24.68           O  
ATOM   1014  OD2 ASP X  70      35.168  10.828  28.949  1.00 25.82           O  
ATOM   1015  H   ASP X  70      33.298   8.378  28.283  1.00 28.46           H  
ATOM   1016  HA  ASP X  70      32.028  10.309  30.154  1.00 27.03           H  
ATOM   1017  HB2 ASP X  70      33.096  10.856  27.381  1.00 26.66           H  
ATOM   1018  HB3 ASP X  70      32.203  11.976  28.390  1.00 26.66           H  
ATOM   1019  N   CYS X  71      29.854  10.067  28.947  1.00 26.41           N  
ATOM   1020  CA  CYS X  71      28.538   9.708  28.511  1.00 26.79           C  
ATOM   1021  C   CYS X  71      27.820  10.932  27.976  1.00 26.60           C  
ATOM   1022  O   CYS X  71      27.879  12.021  28.558  1.00 25.82           O  
ATOM   1023  CB  CYS X  71      27.762   9.128  29.679  1.00 27.47           C  
ATOM   1024  SG  CYS X  71      26.022   8.672  29.322  1.00 32.59           S  
ATOM   1025  H   CYS X  71      29.859  10.788  29.668  1.00 26.41           H  
ATOM   1026  HA  CYS X  71      28.610   8.965  27.717  1.00 26.79           H  
ATOM   1027  HB2 CYS X  71      28.286   8.241  30.036  1.00 27.47           H  
ATOM   1028  HB3 CYS X  71      27.770   9.852  30.493  1.00 27.47           H  
ATOM   1029  HG  CYS X  71      25.935   7.385  29.161  1.00 32.59           H  
ATOM   1030  N   TYR X  72      27.169  10.747  26.834  1.00 26.69           N  
ATOM   1031  CA  TYR X  72      26.398  11.796  26.204  1.00 27.17           C  
ATOM   1032  C   TYR X  72      24.892  11.479  26.223  1.00 27.44           C  
ATOM   1033  O   TYR X  72      24.465  10.374  25.890  1.00 27.09           O  
ATOM   1034  CB  TYR X  72      26.886  11.931  24.775  1.00 27.33           C  
ATOM   1035  CG  TYR X  72      26.127  12.871  23.866  1.00 29.51           C  
ATOM   1036  CD1 TYR X  72      26.268  14.253  23.979  1.00 30.32           C  
ATOM   1037  CD2 TYR X  72      25.320  12.370  22.839  1.00 30.93           C  
ATOM   1038  CE1 TYR X  72      25.606  15.107  23.105  1.00 32.24           C  
ATOM   1039  CE2 TYR X  72      24.657  13.210  21.969  1.00 31.88           C  
ATOM   1040  CZ  TYR X  72      24.808  14.583  22.107  1.00 33.74           C  
ATOM   1041  OH  TYR X  72      24.152  15.431  21.232  1.00 36.53           O  
ATOM   1042  H   TYR X  72      27.165   9.864  26.324  1.00 26.69           H  
ATOM   1043  HA  TYR X  72      26.535  12.728  26.752  1.00 27.17           H  
ATOM   1044  HB2 TYR X  72      27.926  12.257  24.804  1.00 27.33           H  
ATOM   1045  HB3 TYR X  72      26.875  10.940  24.320  1.00 27.33           H  
ATOM   1046  HD1 TYR X  72      26.898  14.664  24.754  1.00 30.32           H  
ATOM   1047  HD2 TYR X  72      25.214  11.301  22.725  1.00 30.93           H  
ATOM   1048  HE1 TYR X  72      25.715  16.177  23.206  1.00 32.24           H  
ATOM   1049  HE2 TYR X  72      24.028  12.805  21.190  1.00 31.88           H  
ATOM   1050  HH  TYR X  72      24.608  16.298  21.214  1.00 36.53           H  
ATOM   1051  N   ASN X  73      24.100  12.463  26.629  1.00 27.68           N  
ATOM   1052  CA  ASN X  73      22.673  12.428  26.409  1.00 27.95           C  
ATOM   1053  C   ASN X  73      22.203  13.189  25.144  1.00 28.29           C  
ATOM   1054  O   ASN X  73      22.225  14.431  25.128  1.00 29.03           O  
ATOM   1055  CB  ASN X  73      22.010  13.061  27.627  1.00 28.49           C  
ATOM   1056  CG  ASN X  73      20.618  12.551  27.859  1.00 27.06           C  
ATOM   1057  OD1 ASN X  73      19.934  12.111  26.933  1.00 22.68           O  
ATOM   1058  ND2 ASN X  73      20.187  12.601  29.111  1.00 28.04           N  
ATOM   1059  H   ASN X  73      24.431  13.297  27.115  1.00 27.68           H  
ATOM   1060  HA  ASN X  73      22.393  11.385  26.258  1.00 27.95           H  
ATOM   1061  HB2 ASN X  73      22.617  12.863  28.510  1.00 28.49           H  
ATOM   1062  HB3 ASN X  73      21.979  14.143  27.498  1.00 28.49           H  
ATOM   1063 HD21 ASN X  73      19.252  12.266  29.342  1.00 28.04           H  
ATOM   1064 HD22 ASN X  73      20.791  12.974  29.844  1.00 28.04           H  
ATOM   1065  N   PRO X  74      21.725  12.480  24.104  1.00 27.95           N  
ATOM   1066  CA  PRO X  74      21.117  13.180  22.965  1.00 28.82           C  
ATOM   1067  C   PRO X  74      19.965  14.089  23.387  1.00 30.92           C  
ATOM   1068  O   PRO X  74      19.731  15.106  22.749  1.00 31.60           O  
ATOM   1069  CB  PRO X  74      20.542  12.048  22.114  1.00 28.46           C  
ATOM   1070  CG  PRO X  74      21.311  10.817  22.527  1.00 28.22           C  
ATOM   1071  CD  PRO X  74      21.577  11.027  24.005  1.00 27.82           C  
ATOM   1072  HA  PRO X  74      21.847  13.813  22.461  1.00 28.82           H  
ATOM   1073  HB2 PRO X  74      19.474  11.924  22.292  1.00 28.46           H  
ATOM   1074  HB3 PRO X  74      20.666  12.252  21.050  1.00 28.46           H  
ATOM   1075  HG2 PRO X  74      20.735   9.909  22.351  1.00 28.22           H  
ATOM   1076  HG3 PRO X  74      22.240  10.719  21.965  1.00 28.22           H  
ATOM   1077  HD2 PRO X  74      20.755  10.661  24.620  1.00 27.82           H  
ATOM   1078  HD3 PRO X  74      22.476  10.505  24.332  1.00 27.82           H  
ATOM   1079  N   MET X  75      19.253  13.713  24.455  1.00 32.36           N  
ATOM   1080  CA  MET X  75      18.119  14.475  25.001  1.00 33.53           C  
ATOM   1081  C   MET X  75      18.534  15.799  25.668  1.00 32.91           C  
ATOM   1082  O   MET X  75      17.684  16.671  25.908  1.00 32.74           O  
ATOM   1083  CB  MET X  75      17.324  13.595  26.004  1.00 34.24           C  
ATOM   1084  CG  MET X  75      15.860  13.404  25.689  1.00 36.81           C  
ATOM   1085  SD  MET X  75      15.528  13.029  23.949  1.00 44.38           S  
ATOM   1086  CE  MET X  75      15.483  11.226  23.980  1.00 43.13           C  
ATOM   1087  H   MET X  75      19.450  12.857  24.974  1.00 32.36           H  
ATOM   1088  HA  MET X  75      17.487  14.743  24.154  1.00 33.53           H  
ATOM   1089  HB2 MET X  75      17.797  12.614  26.053  1.00 34.24           H  
ATOM   1090  HB3 MET X  75      17.409  14.040  26.996  1.00 34.24           H  
ATOM   1091  HG2 MET X  75      15.468  12.596  26.306  1.00 36.81           H  
ATOM   1092  HG3 MET X  75      15.318  14.308  25.966  1.00 36.81           H  
ATOM   1093  HE1 MET X  75      15.287  10.850  22.976  1.00 43.13           H  
ATOM   1094  HE2 MET X  75      16.442  10.844  24.330  1.00 43.13           H  
ATOM   1095  HE3 MET X  75      14.693  10.893  24.653  1.00 43.13           H  
ATOM   1096  N   THR X  76      19.835  15.942  25.944  1.00 32.46           N  
ATOM   1097  CA  THR X  76      20.396  17.126  26.649  1.00 31.90           C  
ATOM   1098  C   THR X  76      21.609  17.757  25.936  1.00 31.41           C  
ATOM   1099  O   THR X  76      22.181  18.753  26.408  1.00 30.57           O  
ATOM   1100  CB  THR X  76      20.790  16.816  28.138  1.00 31.41           C  
ATOM   1101  OG1 THR X  76      21.992  16.040  28.195  1.00 30.87           O  
ATOM   1102  CG2 THR X  76      19.691  16.086  28.833  1.00 30.75           C  
ATOM   1103  H   THR X  76      20.537  15.247  25.690  1.00 32.46           H  
ATOM   1104  HA  THR X  76      19.580  17.848  26.635  1.00 31.90           H  
ATOM   1105  HB  THR X  76      20.959  17.768  28.642  1.00 31.41           H  
ATOM   1106  HG1 THR X  76      22.273  15.941  29.129  1.00 30.87           H  
ATOM   1107 HG21 THR X  76      19.984  15.881  29.863  1.00 30.75           H  
ATOM   1108 HG22 THR X  76      18.788  16.697  28.828  1.00 30.75           H  
ATOM   1109 HG23 THR X  76      19.496  15.146  28.317  1.00 30.75           H  
ATOM   1110  N   ASN X  77      21.968  17.173  24.791  1.00 31.05           N  
ATOM   1111  CA  ASN X  77      23.222  17.485  24.083  1.00 30.46           C  
ATOM   1112  C   ASN X  77      24.451  17.703  24.999  1.00 29.63           C  
ATOM   1113  O   ASN X  77      25.337  18.499  24.662  1.00 29.08           O  
ATOM   1114  CB  ASN X  77      23.053  18.663  23.123  1.00 30.29           C  
ATOM   1115  CG  ASN X  77      24.239  18.821  22.226  1.00 30.57           C  
ATOM   1116  OD1 ASN X  77      24.976  17.870  22.022  1.00 34.17           O  
ATOM   1117  ND2 ASN X  77      24.445  20.009  21.690  1.00 31.52           N  
ATOM   1118  H   ASN X  77      21.399  16.468  24.323  1.00 31.05           H  
ATOM   1119  HA  ASN X  77      23.438  16.583  23.510  1.00 30.46           H  
ATOM   1120  HB2 ASN X  77      22.158  18.515  22.519  1.00 30.29           H  
ATOM   1121  HB3 ASN X  77      22.904  19.579  23.694  1.00 30.29           H  
ATOM   1122 HD21 ASN X  77      25.247  20.160  21.078  1.00 31.52           H  
ATOM   1123 HD22 ASN X  77      23.803  20.776  21.888  1.00 31.52           H  
ATOM   1124  N   GLN X  78      24.495  16.969  26.127  1.00 28.64           N  
ATOM   1125  CA  GLN X  78      25.516  17.144  27.183  1.00 27.52           C  
ATOM   1126  C   GLN X  78      26.379  15.894  27.474  1.00 26.47           C  
ATOM   1127  O   GLN X  78      25.858  14.807  27.684  1.00 26.45           O  
ATOM   1128  CB  GLN X  78      24.843  17.604  28.470  1.00 27.12           C  
ATOM   1129  CG  GLN X  78      25.807  18.055  29.557  1.00 29.04           C  
ATOM   1130  CD  GLN X  78      25.081  18.385  30.868  1.00 31.17           C  
ATOM   1131  OE1 GLN X  78      24.249  17.609  31.361  1.00 31.35           O  
ATOM   1132  NE2 GLN X  78      25.366  19.557  31.408  1.00 32.66           N  
ATOM   1133  H   GLN X  78      23.820  16.233  26.335  1.00 28.64           H  
ATOM   1134  HA  GLN X  78      26.206  17.895  26.799  1.00 27.52           H  
ATOM   1135  HB2 GLN X  78      24.166  18.426  28.238  1.00 27.12           H  
ATOM   1136  HB3 GLN X  78      24.233  16.788  28.858  1.00 27.12           H  
ATOM   1137  HG2 GLN X  78      26.543  17.271  29.737  1.00 29.04           H  
ATOM   1138  HG3 GLN X  78      26.354  18.933  29.215  1.00 29.04           H  
ATOM   1139 HE21 GLN X  78      26.057  20.166  30.970  1.00 32.66           H  
ATOM   1140 HE22 GLN X  78      24.895  19.853  32.263  1.00 32.66           H  
ATOM   1141  N   TRP X  79      27.699  16.084  27.469  1.00 25.36           N  
ATOM   1142  CA  TRP X  79      28.646  15.099  27.964  1.00 24.47           C  
ATOM   1143  C   TRP X  79      28.766  15.220  29.492  1.00 24.45           C  
ATOM   1144  O   TRP X  79      28.935  16.340  30.025  1.00 23.41           O  
ATOM   1145  CB  TRP X  79      30.035  15.304  27.340  1.00 24.03           C  
ATOM   1146  CG  TRP X  79      30.087  14.984  25.863  1.00 23.64           C  
ATOM   1147  CD1 TRP X  79      29.938  15.868  24.833  1.00 20.75           C  
ATOM   1148  CD2 TRP X  79      30.262  13.690  25.257  1.00 23.97           C  
ATOM   1149  NE1 TRP X  79      29.999  15.213  23.623  1.00 23.64           N  
ATOM   1150  CE2 TRP X  79      30.212  13.877  23.845  1.00 25.35           C  
ATOM   1151  CE3 TRP X  79      30.464  12.402  25.757  1.00 24.28           C  
ATOM   1152  CZ2 TRP X  79      30.367  12.809  22.923  1.00 24.27           C  
ATOM   1153  CZ3 TRP X  79      30.620  11.333  24.841  1.00 26.78           C  
ATOM   1154  CH2 TRP X  79      30.577  11.556  23.432  1.00 22.97           C  
ATOM   1155  H   TRP X  79      28.139  16.934  27.117  1.00 25.36           H  
ATOM   1156  HA  TRP X  79      28.279  14.110  27.689  1.00 24.47           H  
ATOM   1157  HB2 TRP X  79      30.343  16.339  27.490  1.00 24.03           H  
ATOM   1158  HB3 TRP X  79      30.756  14.677  27.865  1.00 24.03           H  
ATOM   1159  HD1 TRP X  79      29.793  16.932  24.951  1.00 20.75           H  
ATOM   1160  HE1 TRP X  79      29.901  15.652  22.707  1.00 23.64           H  
ATOM   1161  HE3 TRP X  79      30.501  12.224  26.822  1.00 24.28           H  
ATOM   1162  HZ2 TRP X  79      30.321  12.979  21.857  1.00 24.27           H  
ATOM   1163  HZ3 TRP X  79      30.774  10.332  25.215  1.00 26.78           H  
ATOM   1164  HH2 TRP X  79      30.712  10.724  22.757  1.00 22.97           H  
ATOM   1165  N   SER X  80      28.671  14.065  30.159  1.00 23.78           N  
ATOM   1166  CA  SER X  80      29.012  13.903  31.577  1.00 23.99           C  
ATOM   1167  C   SER X  80      30.149  12.920  31.784  1.00 23.75           C  
ATOM   1168  O   SER X  80      30.108  11.810  31.239  1.00 21.58           O  
ATOM   1169  CB  SER X  80      27.807  13.364  32.364  1.00 24.01           C  
ATOM   1170  OG  SER X  80      26.844  14.376  32.536  1.00 24.47           O  
ATOM   1171  H   SER X  80      28.350  13.202  29.721  1.00 23.78           H  
ATOM   1172  HA  SER X  80      29.309  14.890  31.930  1.00 23.99           H  
ATOM   1173  HB2 SER X  80      27.366  12.519  31.834  1.00 24.01           H  
ATOM   1174  HB3 SER X  80      28.134  12.995  33.336  1.00 24.01           H  
ATOM   1175  HG  SER X  80      26.081  14.020  33.037  1.00 24.47           H  
ATOM   1176  N   PRO X  81      31.144  13.308  32.614  1.00 24.91           N  
ATOM   1177  CA  PRO X  81      32.193  12.392  33.146  1.00 25.67           C  
ATOM   1178  C   PRO X  81      31.595  11.151  33.769  1.00 26.23           C  
ATOM   1179  O   PRO X  81      30.449  11.153  34.169  1.00 26.39           O  
ATOM   1180  CB  PRO X  81      32.878  13.230  34.210  1.00 26.23           C  
ATOM   1181  CG  PRO X  81      32.847  14.661  33.543  1.00 26.39           C  
ATOM   1182  CD  PRO X  81      31.422  14.719  32.958  1.00 24.79           C  
ATOM   1183  HA  PRO X  81      32.863  12.034  32.364  1.00 25.67           H  
ATOM   1184  HB2 PRO X  81      32.343  13.207  35.159  1.00 26.23           H  
ATOM   1185  HB3 PRO X  81      33.895  12.891  34.409  1.00 26.23           H  
ATOM   1186  HG2 PRO X  81      33.020  15.453  34.271  1.00 26.39           H  
ATOM   1187  HG3 PRO X  81      33.609  14.766  32.770  1.00 26.39           H  
ATOM   1188  HD2 PRO X  81      30.705  15.107  33.681  1.00 24.79           H  
ATOM   1189  HD3 PRO X  81      31.372  15.365  32.082  1.00 24.79           H  
ATOM   1190  N   CYS X  82      32.353  10.075  33.759  1.00 27.34           N  
ATOM   1191  CA  CYS X  82      31.900   8.795  34.236  1.00 29.22           C  
ATOM   1192  C   CYS X  82      33.143   8.177  34.846  1.00 29.96           C  
ATOM   1193  O   CYS X  82      34.287   8.562  34.456  1.00 30.36           O  
ATOM   1194  CB  CYS X  82      31.392   7.899  33.095  1.00 28.76           C  
ATOM   1195  SG  CYS X  82      29.677   8.072  32.670  1.00 32.82           S  
ATOM   1196  H   CYS X  82      33.313  10.070  33.414  1.00 27.34           H  
ATOM   1197  HA  CYS X  82      31.067   8.900  34.931  1.00 29.22           H  
ATOM   1198  HB2 CYS X  82      31.988   8.105  32.206  1.00 28.76           H  
ATOM   1199  HB3 CYS X  82      31.575   6.860  33.368  1.00 28.76           H  
ATOM   1200  HG  CYS X  82      29.266   9.261  32.998  1.00 32.82           H  
ATOM   1201  N   ALA X  83      32.923   7.237  35.775  1.00 29.54           N  
ATOM   1202  CA  ALA X  83      34.012   6.497  36.422  1.00 30.23           C  
ATOM   1203  C   ALA X  83      35.039   6.045  35.409  1.00 30.33           C  
ATOM   1204  O   ALA X  83      34.701   5.281  34.513  1.00 31.28           O  
ATOM   1205  CB  ALA X  83      33.468   5.281  37.189  1.00 29.48           C  
ATOM   1206  H   ALA X  83      31.992   6.970  36.096  1.00 29.54           H  
ATOM   1207  HA  ALA X  83      34.493   7.173  37.129  1.00 30.23           H  
ATOM   1208  HB1 ALA X  83      34.294   4.748  37.660  1.00 29.48           H  
ATOM   1209  HB2 ALA X  83      32.769   5.617  37.955  1.00 29.48           H  
ATOM   1210  HB3 ALA X  83      32.954   4.614  36.497  1.00 29.48           H  
ATOM   1211  N   PRO X  84      36.295   6.477  35.566  1.00 30.64           N  
ATOM   1212  CA  PRO X  84      37.385   6.095  34.648  1.00 31.04           C  
ATOM   1213  C   PRO X  84      37.698   4.603  34.698  1.00 31.52           C  
ATOM   1214  O   PRO X  84      37.375   3.932  35.692  1.00 32.81           O  
ATOM   1215  CB  PRO X  84      38.586   6.879  35.180  1.00 30.20           C  
ATOM   1216  CG  PRO X  84      38.323   6.948  36.681  1.00 31.46           C  
ATOM   1217  CD  PRO X  84      36.803   7.123  36.792  1.00 31.18           C  
ATOM   1218  HA  PRO X  84      37.125   6.309  33.611  1.00 31.04           H  
ATOM   1219  HB2 PRO X  84      39.526   6.374  34.959  1.00 30.20           H  
ATOM   1220  HB3 PRO X  84      38.646   7.873  34.736  1.00 30.20           H  
ATOM   1221  HG2 PRO X  84      38.657   6.041  37.185  1.00 31.46           H  
ATOM   1222  HG3 PRO X  84      38.854   7.782  37.140  1.00 31.46           H  
ATOM   1223  HD2 PRO X  84      36.408   6.648  37.690  1.00 31.18           H  
ATOM   1224  HD3 PRO X  84      36.522   8.175  36.838  1.00 31.18           H  
ATOM   1225  N   MET X  85      38.333   4.083  33.652  1.00 31.48           N  
ATOM   1226  CA  MET X  85      38.753   2.687  33.656  1.00 31.55           C  
ATOM   1227  C   MET X  85      39.932   2.477  34.618  1.00 32.36           C  
ATOM   1228  O   MET X  85      40.617   3.447  34.987  1.00 33.11           O  
ATOM   1229  CB  MET X  85      39.115   2.235  32.247  1.00 29.78           C  
ATOM   1230  CG  MET X  85      37.895   2.013  31.396  1.00 29.55           C  
ATOM   1231  SD  MET X  85      38.196   1.577  29.663  1.00 23.21           S  
ATOM   1232  CE  MET X  85      39.232   2.937  29.172  1.00 23.82           C  
ATOM   1233  H   MET X  85      38.565   4.599  32.803  1.00 31.48           H  
ATOM   1234  HA  MET X  85      37.920   2.078  34.006  1.00 31.55           H  
ATOM   1235  HB2 MET X  85      39.753   2.985  31.778  1.00 29.78           H  
ATOM   1236  HB3 MET X  85      39.693   1.313  32.299  1.00 29.78           H  
ATOM   1237  HG2 MET X  85      37.300   1.221  31.850  1.00 29.55           H  
ATOM   1238  HG3 MET X  85      37.290   2.920  31.421  1.00 29.55           H  
ATOM   1239  HE1 MET X  85      39.510   2.823  28.124  1.00 23.82           H  
ATOM   1240  HE2 MET X  85      38.690   3.873  29.304  1.00 23.82           H  
ATOM   1241  HE3 MET X  85      40.132   2.949  29.787  1.00 23.82           H  
ATOM   1242  N   SER X  86      40.176   1.221  35.006  1.00 32.61           N  
ATOM   1243  CA  SER X  86      41.314   0.907  35.870  1.00 33.19           C  
ATOM   1244  C   SER X  86      42.641   1.305  35.178  1.00 33.69           C  
ATOM   1245  O   SER X  86      43.610   1.695  35.837  1.00 34.38           O  
ATOM   1246  CB  SER X  86      41.314  -0.574  36.258  1.00 32.79           C  
ATOM   1247  OG  SER X  86      41.401  -1.404  35.110  1.00 33.33           O  
ATOM   1248  H   SER X  86      39.608   0.417  34.739  1.00 32.61           H  
ATOM   1249  HA  SER X  86      41.222   1.487  36.788  1.00 33.19           H  
ATOM   1250  HB2 SER X  86      42.153  -0.779  36.923  1.00 32.79           H  
ATOM   1251  HB3 SER X  86      40.405  -0.808  36.811  1.00 32.79           H  
ATOM   1252  HG  SER X  86      42.155  -2.022  35.210  1.00 33.33           H  
ATOM   1253  N   VAL X  87      42.667   1.228  33.850  1.00 32.81           N  
ATOM   1254  CA  VAL X  87      43.872   1.481  33.103  1.00 31.81           C  
ATOM   1255  C   VAL X  87      43.499   2.341  31.904  1.00 31.36           C  
ATOM   1256  O   VAL X  87      42.315   2.444  31.561  1.00 30.48           O  
ATOM   1257  CB  VAL X  87      44.577   0.158  32.654  1.00 31.94           C  
ATOM   1258  CG1 VAL X  87      45.237  -0.550  33.840  1.00 34.28           C  
ATOM   1259  CG2 VAL X  87      43.639  -0.789  31.968  1.00 31.08           C  
ATOM   1260  H   VAL X  87      41.857   0.990  33.277  1.00 32.81           H  
ATOM   1261  HA  VAL X  87      44.591   2.000  33.736  1.00 31.81           H  
ATOM   1262  HB  VAL X  87      45.343   0.453  31.937  1.00 31.94           H  
ATOM   1263 HG11 VAL X  87      45.718  -1.465  33.495  1.00 34.28           H  
ATOM   1264 HG12 VAL X  87      45.984   0.107  34.286  1.00 34.28           H  
ATOM   1265 HG13 VAL X  87      44.480  -0.796  34.584  1.00 34.28           H  
ATOM   1266 HG21 VAL X  87      44.179  -1.690  31.678  1.00 31.08           H  
ATOM   1267 HG22 VAL X  87      42.829  -1.055  32.647  1.00 31.08           H  
ATOM   1268 HG23 VAL X  87      43.225  -0.312  31.080  1.00 31.08           H  
ATOM   1269  N   PRO X  88      44.495   3.014  31.285  1.00 30.59           N  
ATOM   1270  CA  PRO X  88      44.101   3.741  30.104  1.00 29.79           C  
ATOM   1271  C   PRO X  88      44.227   2.816  28.917  1.00 28.87           C  
ATOM   1272  O   PRO X  88      45.093   1.947  28.912  1.00 29.85           O  
ATOM   1273  CB  PRO X  88      45.109   4.889  30.072  1.00 30.07           C  
ATOM   1274  CG  PRO X  88      45.679   4.941  31.453  1.00 29.03           C  
ATOM   1275  CD  PRO X  88      45.780   3.517  31.784  1.00 30.36           C  
ATOM   1276  HA  PRO X  88      43.075   4.110  30.092  1.00 29.79           H  
ATOM   1277  HB2 PRO X  88      45.887   4.710  29.330  1.00 30.07           H  
ATOM   1278  HB3 PRO X  88      44.627   5.830  29.808  1.00 30.07           H  
ATOM   1279  HG2 PRO X  88      46.649   5.437  31.477  1.00 29.03           H  
ATOM   1280  HG3 PRO X  88      45.029   5.477  32.145  1.00 29.03           H  
ATOM   1281  HD2 PRO X  88      46.627   3.040  31.292  1.00 30.36           H  
ATOM   1282  HD3 PRO X  88      45.899   3.351  32.855  1.00 30.36           H  
ATOM   1283  N   ARG X  89      43.338   2.941  27.956  1.00 27.56           N  
ATOM   1284  CA  ARG X  89      43.330   2.015  26.840  1.00 27.47           C  
ATOM   1285  C   ARG X  89      43.088   2.751  25.555  1.00 26.96           C  
ATOM   1286  O   ARG X  89      41.936   2.986  25.217  1.00 27.91           O  
ATOM   1287  CB  ARG X  89      42.232   0.963  27.002  1.00 27.36           C  
ATOM   1288  CG  ARG X  89      42.055   0.394  28.414  1.00 27.47           C  
ATOM   1289  CD  ARG X  89      40.781  -0.419  28.506  1.00 22.84           C  
ATOM   1290  NE  ARG X  89      40.786  -1.278  29.689  1.00 21.76           N  
ATOM   1291  CZ  ARG X  89      41.284  -2.518  29.755  1.00 23.58           C  
ATOM   1292  NH1 ARG X  89      41.901  -3.103  28.697  1.00 20.73           N  
ATOM   1293  NH2 ARG X  89      41.193  -3.176  30.915  1.00 22.05           N  
ATOM   1294  H   ARG X  89      42.619   3.664  27.922  1.00 27.56           H  
ATOM   1295  HA  ARG X  89      44.303   1.524  26.819  1.00 27.47           H  
ATOM   1296  HB2 ARG X  89      41.285   1.402  26.687  1.00 27.36           H  
ATOM   1297  HB3 ARG X  89      42.443   0.138  26.322  1.00 27.36           H  
ATOM   1298  HG2 ARG X  89      42.911  -0.231  28.670  1.00 27.47           H  
ATOM   1299  HG3 ARG X  89      42.027   1.208  29.139  1.00 27.47           H  
ATOM   1300  HD2 ARG X  89      39.921   0.250  28.543  1.00 22.84           H  
ATOM   1301  HD3 ARG X  89      40.671  -1.030  27.610  1.00 22.84           H  
ATOM   1302  HE  ARG X  89      40.373  -0.898  30.540  1.00 21.76           H  
ATOM   1303 HH11 ARG X  89      41.996  -2.595  27.817  1.00 20.73           H  
ATOM   1304 HH12 ARG X  89      42.270  -4.050  28.781  1.00 20.73           H  
ATOM   1305 HH21 ARG X  89      40.753  -2.731  31.720  1.00 22.05           H  
ATOM   1306 HH22 ARG X  89      41.564  -4.123  30.995  1.00 22.05           H  
ATOM   1307  N   ASN X  90      44.170   3.139  24.878  1.00 26.49           N  
ATOM   1308  CA  ASN X  90      44.151   3.744  23.526  1.00 26.05           C  
ATOM   1309  C   ASN X  90      43.947   2.606  22.486  1.00 26.31           C  
ATOM   1310  O   ASN X  90      44.313   1.465  22.776  1.00 27.16           O  
ATOM   1311  CB  ASN X  90      45.463   4.527  23.297  1.00 25.25           C  
ATOM   1312  CG  ASN X  90      45.706   4.919  21.791  1.00 25.54           C  
ATOM   1313  OD1 ASN X  90      44.838   5.497  21.147  1.00 22.82           O  
ATOM   1314  ND2 ASN X  90      46.908   4.612  21.262  1.00 21.91           N  
ATOM   1315  H   ASN X  90      45.112   3.043  25.256  1.00 26.49           H  
ATOM   1316  HA  ASN X  90      43.331   4.454  23.419  1.00 26.05           H  
ATOM   1317  HB2 ASN X  90      45.446   5.434  23.902  1.00 25.25           H  
ATOM   1318  HB3 ASN X  90      46.302   3.925  23.648  1.00 25.25           H  
ATOM   1319 HD21 ASN X  90      47.119   4.862  20.296  1.00 21.91           H  
ATOM   1320 HD22 ASN X  90      47.606   4.130  21.828  1.00 21.91           H  
ATOM   1321  N   ARG X  91      43.338   2.871  21.321  1.00 25.88           N  
ATOM   1322  CA  ARG X  91      43.089   1.816  20.316  1.00 25.29           C  
ATOM   1323  C   ARG X  91      42.276   0.619  20.854  1.00 25.08           C  
ATOM   1324  O   ARG X  91      42.572  -0.552  20.594  1.00 24.89           O  
ATOM   1325  CB  ARG X  91      44.399   1.350  19.692  1.00 25.76           C  
ATOM   1326  CG  ARG X  91      45.134   2.443  18.929  1.00 28.84           C  
ATOM   1327  CD  ARG X  91      46.145   1.866  17.960  1.00 31.96           C  
ATOM   1328  NE  ARG X  91      47.070   2.892  17.465  1.00 34.17           N  
ATOM   1329  CZ  ARG X  91      48.332   2.646  17.114  1.00 35.08           C  
ATOM   1330  NH1 ARG X  91      48.805   1.404  17.220  1.00 35.56           N  
ATOM   1331  NH2 ARG X  91      49.111   3.626  16.666  1.00 32.35           N  
ATOM   1332  H   ARG X  91      43.010   3.797  21.049  1.00 25.88           H  
ATOM   1333  HA  ARG X  91      42.466   2.273  19.547  1.00 25.29           H  
ATOM   1334  HB2 ARG X  91      45.050   0.967  20.478  1.00 25.76           H  
ATOM   1335  HB3 ARG X  91      44.194   0.521  19.015  1.00 25.76           H  
ATOM   1336  HG2 ARG X  91      44.414   3.053  18.384  1.00 28.84           H  
ATOM   1337  HG3 ARG X  91      45.641   3.102  19.634  1.00 28.84           H  
ATOM   1338  HD2 ARG X  91      46.710   1.074  18.452  1.00 31.96           H  
ATOM   1339  HD3 ARG X  91      45.623   1.410  17.119  1.00 31.96           H  
ATOM   1340  HE  ARG X  91      46.727   3.849  17.385  1.00 34.17           H  
ATOM   1341 HH11 ARG X  91      48.203   0.657  17.566  1.00 35.56           H  
ATOM   1342 HH12 ARG X  91      49.769   1.201  16.955  1.00 35.56           H  
ATOM   1343 HH21 ARG X  91      48.744   4.575  16.589  1.00 32.35           H  
ATOM   1344 HH22 ARG X  91      50.076   3.429  16.399  1.00 32.35           H  
ATOM   1345  N   ILE X  92      41.205   0.953  21.562  1.00 24.76           N  
ATOM   1346  CA  ILE X  92      40.464   0.054  22.422  1.00 24.04           C  
ATOM   1347  C   ILE X  92      39.342  -0.549  21.596  1.00 24.53           C  
ATOM   1348  O   ILE X  92      38.869   0.078  20.672  1.00 24.74           O  
ATOM   1349  CB  ILE X  92      39.912   0.895  23.674  1.00 24.07           C  
ATOM   1350  CG1 ILE X  92      39.014   0.101  24.603  1.00 21.98           C  
ATOM   1351  CG2 ILE X  92      39.060   2.066  23.221  1.00 23.31           C  
ATOM   1352  CD1 ILE X  92      38.511   0.946  25.789  1.00 23.26           C  
ATOM   1353  H   ILE X  92      40.817   1.896  21.549  1.00 24.76           H  
ATOM   1354  HA  ILE X  92      41.082  -0.755  22.810  1.00 24.04           H  
ATOM   1355  HB  ILE X  92      40.818   1.203  24.195  1.00 24.07           H  
ATOM   1356 HG12 ILE X  92      38.160  -0.280  24.043  1.00 21.98           H  
ATOM   1357 HG13 ILE X  92      39.559  -0.764  24.981  1.00 21.98           H  
ATOM   1358 HG21 ILE X  92      38.702   2.614  24.092  1.00 23.31           H  
ATOM   1359 HG22 ILE X  92      39.657   2.729  22.595  1.00 23.31           H  
ATOM   1360 HG23 ILE X  92      38.208   1.697  22.650  1.00 23.31           H  
ATOM   1361 HD11 ILE X  92      37.872   0.335  26.426  1.00 23.26           H  
ATOM   1362 HD12 ILE X  92      39.363   1.305  26.367  1.00 23.26           H  
ATOM   1363 HD13 ILE X  92      37.942   1.797  25.414  1.00 23.26           H  
ATOM   1364  N   GLY X  93      38.925  -1.767  21.909  1.00 24.51           N  
ATOM   1365  CA  GLY X  93      37.654  -2.255  21.401  1.00 25.38           C  
ATOM   1366  C   GLY X  93      36.558  -2.295  22.465  1.00 25.54           C  
ATOM   1367  O   GLY X  93      36.840  -2.489  23.666  1.00 26.13           O  
ATOM   1368  H   GLY X  93      39.436  -2.423  22.500  1.00 24.51           H  
ATOM   1369  HA2 GLY X  93      37.330  -1.618  20.578  1.00 25.38           H  
ATOM   1370  HA3 GLY X  93      37.793  -3.256  20.993  1.00 25.38           H  
ATOM   1371  N   VAL X  94      35.300  -2.105  22.069  1.00 25.58           N  
ATOM   1372  CA  VAL X  94      34.216  -2.251  23.068  1.00 25.33           C  
ATOM   1373  C   VAL X  94      33.028  -2.965  22.471  1.00 25.89           C  
ATOM   1374  O   VAL X  94      32.780  -2.878  21.243  1.00 25.89           O  
ATOM   1375  CB  VAL X  94      33.812  -0.917  23.859  1.00 24.88           C  
ATOM   1376  CG1 VAL X  94      34.934   0.132  23.882  1.00 22.93           C  
ATOM   1377  CG2 VAL X  94      32.558  -0.299  23.341  1.00 24.44           C  
ATOM   1378  H   VAL X  94      35.005  -1.863  21.123  1.00 25.58           H  
ATOM   1379  HA  VAL X  94      34.636  -2.877  23.856  1.00 25.33           H  
ATOM   1380  HB  VAL X  94      33.637  -1.246  24.883  1.00 24.88           H  
ATOM   1381 HG11 VAL X  94      34.599   1.011  24.432  1.00 22.93           H  
ATOM   1382 HG12 VAL X  94      35.814  -0.287  24.370  1.00 22.93           H  
ATOM   1383 HG13 VAL X  94      35.186   0.417  22.861  1.00 22.93           H  
ATOM   1384 HG21 VAL X  94      32.332   0.601  23.913  1.00 24.44           H  
ATOM   1385 HG22 VAL X  94      32.688  -0.038  22.291  1.00 24.44           H  
ATOM   1386 HG23 VAL X  94      31.736  -1.007  23.440  1.00 24.44           H  
ATOM   1387  N   GLY X  95      32.335  -3.705  23.339  1.00 26.16           N  
ATOM   1388  CA  GLY X  95      31.019  -4.297  23.033  1.00 26.39           C  
ATOM   1389  C   GLY X  95      30.067  -4.083  24.195  1.00 26.69           C  
ATOM   1390  O   GLY X  95      30.483  -3.624  25.264  1.00 26.52           O  
ATOM   1391  H   GLY X  95      32.667  -3.915  24.280  1.00 26.16           H  
ATOM   1392  HA2 GLY X  95      30.610  -3.845  22.130  1.00 26.39           H  
ATOM   1393  HA3 GLY X  95      31.129  -5.363  22.834  1.00 26.39           H  
ATOM   1394  N   VAL X  96      28.794  -4.424  23.991  1.00 27.49           N  
ATOM   1395  CA  VAL X  96      27.735  -4.375  25.034  1.00 27.64           C  
ATOM   1396  C   VAL X  96      27.059  -5.762  25.184  1.00 29.13           C  
ATOM   1397  O   VAL X  96      26.640  -6.373  24.182  1.00 28.53           O  
ATOM   1398  CB  VAL X  96      26.643  -3.342  24.656  1.00 27.62           C  
ATOM   1399  CG1 VAL X  96      25.499  -3.213  25.726  1.00 25.03           C  
ATOM   1400  CG2 VAL X  96      27.269  -1.995  24.316  1.00 28.13           C  
ATOM   1401  H   VAL X  96      28.451  -4.749  23.087  1.00 27.49           H  
ATOM   1402  HA  VAL X  96      28.209  -4.086  25.972  1.00 27.64           H  
ATOM   1403  HB  VAL X  96      26.149  -3.724  23.762  1.00 27.62           H  
ATOM   1404 HG11 VAL X  96      24.772  -2.472  25.393  1.00 25.03           H  
ATOM   1405 HG12 VAL X  96      25.005  -4.177  25.849  1.00 25.03           H  
ATOM   1406 HG13 VAL X  96      25.926  -2.900  26.679  1.00 25.03           H  
ATOM   1407 HG21 VAL X  96      26.485  -1.285  24.054  1.00 28.13           H  
ATOM   1408 HG22 VAL X  96      27.822  -1.623  25.178  1.00 28.13           H  
ATOM   1409 HG23 VAL X  96      27.949  -2.112  23.472  1.00 28.13           H  
ATOM   1410  N   ILE X  97      26.970  -6.243  26.432  1.00 30.42           N  
ATOM   1411  CA  ILE X  97      26.118  -7.385  26.849  1.00 31.63           C  
ATOM   1412  C   ILE X  97      25.342  -6.981  28.111  1.00 32.92           C  
ATOM   1413  O   ILE X  97      25.939  -6.446  29.072  1.00 32.02           O  
ATOM   1414  CB  ILE X  97      26.961  -8.638  27.173  1.00 31.60           C  
ATOM   1415  CG1 ILE X  97      27.213  -9.476  25.922  1.00 29.90           C  
ATOM   1416  CG2 ILE X  97      26.259  -9.491  28.194  1.00 32.65           C  
ATOM   1417  CD1 ILE X  97      28.647 -10.011  25.847  1.00 30.16           C  
ATOM   1418  H   ILE X  97      27.500  -5.843  27.206  1.00 30.42           H  
ATOM   1419  HA  ILE X  97      25.445  -7.627  26.027  1.00 31.63           H  
ATOM   1420  HB  ILE X  97      27.917  -8.294  27.568  1.00 31.60           H  
ATOM   1421 HG12 ILE X  97      26.516 -10.314  25.904  1.00 29.90           H  
ATOM   1422 HG13 ILE X  97      27.008  -8.872  25.038  1.00 29.90           H  
ATOM   1423 HG21 ILE X  97      26.865 -10.370  28.412  1.00 32.65           H  
ATOM   1424 HG22 ILE X  97      26.111  -8.916  29.108  1.00 32.65           H  
ATOM   1425 HG23 ILE X  97      25.292  -9.805  27.802  1.00 32.65           H  
ATOM   1426 HD11 ILE X  97      28.769 -10.599  24.937  1.00 30.16           H  
ATOM   1427 HD12 ILE X  97      29.347  -9.175  25.835  1.00 30.16           H  
ATOM   1428 HD13 ILE X  97      28.847 -10.639  26.715  1.00 30.16           H  
ATOM   1429  N   ASP X  98      24.017  -7.221  28.093  1.00 34.47           N  
ATOM   1430  CA  ASP X  98      23.093  -6.790  29.154  1.00 35.03           C  
ATOM   1431  C   ASP X  98      23.365  -5.411  29.684  1.00 34.94           C  
ATOM   1432  O   ASP X  98      23.521  -5.221  30.905  1.00 35.05           O  
ATOM   1433  CB  ASP X  98      23.187  -7.722  30.352  1.00 36.16           C  
ATOM   1434  CG  ASP X  98      22.292  -8.867  30.222  1.00 38.70           C  
ATOM   1435  OD1 ASP X  98      21.428  -8.797  29.311  1.00 42.62           O  
ATOM   1436  OD2 ASP X  98      22.453  -9.813  31.015  1.00 40.57           O  
ATOM   1437  H   ASP X  98      23.556  -7.724  27.334  1.00 34.47           H  
ATOM   1438  HA  ASP X  98      22.111  -6.804  28.681  1.00 35.03           H  
ATOM   1439  HB2 ASP X  98      24.213  -8.074  30.459  1.00 36.16           H  
ATOM   1440  HB3 ASP X  98      22.943  -7.171  31.260  1.00 36.16           H  
ATOM   1441  N   GLY X  99      23.439  -4.453  28.787  1.00 34.55           N  
ATOM   1442  CA  GLY X  99      23.627  -3.061  29.194  1.00 34.83           C  
ATOM   1443  C   GLY X  99      24.912  -2.855  29.974  1.00 34.22           C  
ATOM   1444  O   GLY X  99      24.972  -2.005  30.849  1.00 34.54           O  
ATOM   1445  H   GLY X  99      23.374  -4.600  27.780  1.00 34.55           H  
ATOM   1446  HA2 GLY X  99      23.636  -2.425  28.309  1.00 34.83           H  
ATOM   1447  HA3 GLY X  99      22.780  -2.746  29.804  1.00 34.83           H  
ATOM   1448  N   HID X 100      25.934  -3.633  29.626  1.00 33.67           N  
ATOM   1449  CA  HID X 100      27.197  -3.656  30.350  1.00 33.31           C  
ATOM   1450  C   HID X 100      28.250  -3.456  29.301  1.00 31.45           C  
ATOM   1451  O   HID X 100      28.279  -4.161  28.313  1.00 30.54           O  
ATOM   1452  CB  HID X 100      27.414  -5.018  31.039  1.00 34.21           C  
ATOM   1453  CG  HID X 100      26.841  -5.131  32.427  1.00 37.32           C  
ATOM   1454  ND1 HID X 100      25.484  -5.143  32.684  1.00 40.32           N  
ATOM   1455  CD2 HID X 100      27.447  -5.296  33.627  1.00 39.02           C  
ATOM   1456  CE1 HID X 100      25.284  -5.282  33.984  1.00 40.08           C  
ATOM   1457  NE2 HID X 100      26.458  -5.370  34.578  1.00 38.68           N  
ATOM   1458  H   HID X 100      25.906  -4.268  28.828  1.00 33.67           H  
ATOM   1459  HA  HID X 100      27.223  -2.894  31.129  1.00 33.31           H  
ATOM   1460  HB2 HID X 100      26.973  -5.797  30.416  1.00 34.21           H  
ATOM   1461  HB3 HID X 100      28.485  -5.216  31.088  1.00 34.21           H  
ATOM   1462  HD1 HID X 100      24.750  -5.058  31.981  1.00 40.32           H  
ATOM   1463  HD2 HID X 100      28.511  -5.358  33.804  1.00 39.02           H  
ATOM   1464  HE1 HID X 100      24.323  -5.317  34.475  1.00 40.08           H  
ATOM   1465  N   ILE X 101      29.102  -2.470  29.505  1.00 30.25           N  
ATOM   1466  CA  ILE X 101      30.093  -2.139  28.514  1.00 28.70           C  
ATOM   1467  C   ILE X 101      31.368  -2.880  28.827  1.00 28.29           C  
ATOM   1468  O   ILE X 101      31.919  -2.738  29.905  1.00 28.82           O  
ATOM   1469  CB  ILE X 101      30.352  -0.657  28.491  1.00 28.83           C  
ATOM   1470  CG1 ILE X 101      29.030   0.102  28.474  1.00 26.33           C  
ATOM   1471  CG2 ILE X 101      31.260  -0.233  27.240  1.00 30.05           C  
ATOM   1472  CD1 ILE X 101      29.208   1.601  28.350  1.00 24.16           C  
ATOM   1473  H   ILE X 101      29.124  -1.891  30.344  1.00 30.25           H  
ATOM   1474  HA  ILE X 101      29.725  -2.433  27.531  1.00 28.70           H  
ATOM   1475  HB  ILE X 101      30.903  -0.398  29.395  1.00 28.83           H  
ATOM   1476 HG12 ILE X 101      28.423  -0.256  27.642  1.00 26.33           H  
ATOM   1477 HG13 ILE X 101      28.479  -0.118  29.389  1.00 26.33           H  
ATOM   1478 HG21 ILE X 101      31.425   0.844  27.258  1.00 30.05           H  
ATOM   1479 HG22 ILE X 101      32.219  -0.748  27.296  1.00 30.05           H  
ATOM   1480 HG23 ILE X 101      30.754  -0.507  26.314  1.00 30.05           H  
ATOM   1481 HD11 ILE X 101      28.231   2.084  28.344  1.00 24.16           H  
ATOM   1482 HD12 ILE X 101      29.789   1.969  29.195  1.00 24.16           H  
ATOM   1483 HD13 ILE X 101      29.732   1.830  27.422  1.00 24.16           H  
ATOM   1484  N   TYR X 102      31.799  -3.714  27.898  1.00 26.95           N  
ATOM   1485  CA  TYR X 102      33.074  -4.351  28.021  1.00 26.34           C  
ATOM   1486  C   TYR X 102      34.164  -3.516  27.384  1.00 26.65           C  
ATOM   1487  O   TYR X 102      34.141  -3.224  26.153  1.00 26.67           O  
ATOM   1488  CB  TYR X 102      33.035  -5.769  27.449  1.00 25.93           C  
ATOM   1489  CG  TYR X 102      32.203  -6.701  28.289  1.00 24.36           C  
ATOM   1490  CD1 TYR X 102      30.823  -6.731  28.157  1.00 24.86           C  
ATOM   1491  CD2 TYR X 102      32.797  -7.554  29.236  1.00 24.34           C  
ATOM   1492  CE1 TYR X 102      30.026  -7.589  28.953  1.00 26.59           C  
ATOM   1493  CE2 TYR X 102      32.015  -8.444  30.016  1.00 24.25           C  
ATOM   1494  CZ  TYR X 102      30.631  -8.438  29.867  1.00 25.46           C  
ATOM   1495  OH  TYR X 102      29.843  -9.251  30.631  1.00 27.94           O  
ATOM   1496  H   TYR X 102      31.278  -3.958  27.056  1.00 26.95           H  
ATOM   1497  HA  TYR X 102      33.311  -4.435  29.082  1.00 26.34           H  
ATOM   1498  HB2 TYR X 102      32.633  -5.739  26.436  1.00 25.93           H  
ATOM   1499  HB3 TYR X 102      34.051  -6.157  27.377  1.00 25.93           H  
ATOM   1500  HD1 TYR X 102      30.347  -6.087  27.433  1.00 24.86           H  
ATOM   1501  HD2 TYR X 102      33.868  -7.531  29.372  1.00 24.34           H  
ATOM   1502  HE1 TYR X 102      28.951  -7.582  28.849  1.00 26.59           H  
ATOM   1503  HE2 TYR X 102      32.487  -9.117  30.716  1.00 24.25           H  
ATOM   1504  HH  TYR X 102      29.642  -8.807  31.481  1.00 27.94           H  
ATOM   1505  N   ALA X 103      35.109  -3.097  28.223  1.00 26.20           N  
ATOM   1506  CA  ALA X 103      36.301  -2.421  27.708  1.00 26.64           C  
ATOM   1507  C   ALA X 103      37.387  -3.480  27.408  1.00 26.04           C  
ATOM   1508  O   ALA X 103      37.888  -4.116  28.314  1.00 25.54           O  
ATOM   1509  CB  ALA X 103      36.773  -1.347  28.686  1.00 26.26           C  
ATOM   1510  H   ALA X 103      35.078  -3.208  29.236  1.00 26.20           H  
ATOM   1511  HA  ALA X 103      36.071  -1.904  26.777  1.00 26.64           H  
ATOM   1512  HB1 ALA X 103      37.660  -0.855  28.286  1.00 26.26           H  
ATOM   1513  HB2 ALA X 103      35.982  -0.610  28.827  1.00 26.26           H  
ATOM   1514  HB3 ALA X 103      37.014  -1.808  29.644  1.00 26.26           H  
ATOM   1515  N   VAL X 104      37.711  -3.687  26.134  1.00 25.91           N  
ATOM   1516  CA  VAL X 104      38.633  -4.778  25.722  1.00 25.60           C  
ATOM   1517  C   VAL X 104      40.026  -4.327  25.210  1.00 25.58           C  
ATOM   1518  O   VAL X 104      40.133  -3.557  24.256  1.00 25.01           O  
ATOM   1519  CB  VAL X 104      37.958  -5.665  24.670  1.00 25.77           C  
ATOM   1520  CG1 VAL X 104      38.815  -6.839  24.295  1.00 26.34           C  
ATOM   1521  CG2 VAL X 104      36.620  -6.168  25.193  1.00 26.22           C  
ATOM   1522  H   VAL X 104      37.358  -3.123  25.361  1.00 25.91           H  
ATOM   1523  HA  VAL X 104      38.835  -5.331  26.639  1.00 25.60           H  
ATOM   1524  HB  VAL X 104      37.807  -5.055  23.779  1.00 25.77           H  
ATOM   1525 HG11 VAL X 104      38.300  -7.442  23.547  1.00 26.34           H  
ATOM   1526 HG12 VAL X 104      39.760  -6.483  23.886  1.00 26.34           H  
ATOM   1527 HG13 VAL X 104      39.008  -7.446  25.180  1.00 26.34           H  
ATOM   1528 HG21 VAL X 104      36.148  -6.797  24.439  1.00 26.22           H  
ATOM   1529 HG22 VAL X 104      36.779  -6.748  26.102  1.00 26.22           H  
ATOM   1530 HG23 VAL X 104      35.973  -5.319  25.414  1.00 26.22           H  
ATOM   1531  N   GLY X 105      41.086  -4.843  25.838  1.00 25.57           N  
ATOM   1532  CA  GLY X 105      42.467  -4.608  25.411  1.00 25.75           C  
ATOM   1533  C   GLY X 105      42.865  -3.130  25.386  1.00 26.33           C  
ATOM   1534  O   GLY X 105      42.640  -2.417  26.378  1.00 26.98           O  
ATOM   1535  H   GLY X 105      41.009  -5.439  26.662  1.00 25.57           H  
ATOM   1536  HA2 GLY X 105      43.140  -5.144  26.080  1.00 25.75           H  
ATOM   1537  HA3 GLY X 105      42.606  -5.029  24.415  1.00 25.75           H  
ATOM   1538  N   GLY X 106      43.436  -2.674  24.258  1.00 25.81           N  
ATOM   1539  CA  GLY X 106      43.921  -1.298  24.120  1.00 25.60           C  
ATOM   1540  C   GLY X 106      45.365  -1.174  24.584  1.00 25.80           C  
ATOM   1541  O   GLY X 106      45.947  -2.150  25.058  1.00 25.86           O  
ATOM   1542  H   GLY X 106      43.572  -3.247  23.425  1.00 25.81           H  
ATOM   1543  HA2 GLY X 106      43.843  -0.985  23.079  1.00 25.60           H  
ATOM   1544  HA3 GLY X 106      43.290  -0.627  24.703  1.00 25.60           H  
ATOM   1545  N   SER X 107      45.962   0.009  24.423  1.00 26.51           N  
ATOM   1546  CA  SER X 107      47.369   0.256  24.848  1.00 27.02           C  
ATOM   1547  C   SER X 107      47.498   1.395  25.859  1.00 26.96           C  
ATOM   1548  O   SER X 107      46.708   2.344  25.825  1.00 26.79           O  
ATOM   1549  CB  SER X 107      48.285   0.529  23.652  1.00 26.76           C  
ATOM   1550  OG  SER X 107      47.885   1.715  22.991  1.00 27.27           O  
ATOM   1551  H   SER X 107      45.506   0.819  24.003  1.00 26.51           H  
ATOM   1552  HA  SER X 107      47.686  -0.664  25.339  1.00 27.02           H  
ATOM   1553  HB2 SER X 107      49.317   0.622  23.989  1.00 26.76           H  
ATOM   1554  HB3 SER X 107      48.251  -0.312  22.959  1.00 26.76           H  
ATOM   1555  HG  SER X 107      47.545   2.357  23.649  1.00 27.27           H  
ATOM   1556  N   HIE X 108      48.460   1.255  26.777  1.00 27.32           N  
ATOM   1557  CA  HIE X 108      48.925   2.353  27.646  1.00 27.27           C  
ATOM   1558  C   HIE X 108      50.428   2.430  27.380  1.00 27.35           C  
ATOM   1559  O   HIE X 108      51.143   1.477  27.653  1.00 26.54           O  
ATOM   1560  CB  HIE X 108      48.615   2.031  29.113  1.00 26.54           C  
ATOM   1561  CG  HIE X 108      48.997   3.110  30.096  1.00 26.96           C  
ATOM   1562  ND1 HIE X 108      49.132   2.862  31.449  1.00 21.86           N  
ATOM   1563  CD2 HIE X 108      49.238   4.443  29.933  1.00 27.53           C  
ATOM   1564  CE1 HIE X 108      49.437   3.988  32.074  1.00 24.40           C  
ATOM   1565  NE2 HIE X 108      49.488   4.967  31.181  1.00 24.90           N  
ATOM   1566  H   HIE X 108      48.944   0.373  26.943  1.00 27.32           H  
ATOM   1567  HA  HIE X 108      48.434   3.305  27.442  1.00 27.27           H  
ATOM   1568  HB2 HIE X 108      47.547   1.835  29.209  1.00 26.54           H  
ATOM   1569  HB3 HIE X 108      49.134   1.112  29.385  1.00 26.54           H  
ATOM   1570  HD2 HIE X 108      49.233   4.986  28.999  1.00 27.53           H  
ATOM   1571  HE1 HIE X 108      49.615   4.092  33.134  1.00 24.40           H  
ATOM   1572  HE2 HIE X 108      49.681   5.948  31.385  1.00 24.90           H  
ATOM   1573  N   GLY X 109      50.895   3.522  26.775  1.00 28.26           N  
ATOM   1574  CA  GLY X 109      52.325   3.649  26.426  1.00 29.38           C  
ATOM   1575  C   GLY X 109      52.516   2.585  25.390  1.00 30.26           C  
ATOM   1576  O   GLY X 109      51.733   2.512  24.480  1.00 31.07           O  
ATOM   1577  H   GLY X 109      50.321   4.324  26.516  1.00 28.26           H  
ATOM   1578  HA2 GLY X 109      52.558   4.639  26.035  1.00 29.38           H  
ATOM   1579  HA3 GLY X 109      52.967   3.489  27.292  1.00 29.38           H  
ATOM   1580  N   CYS X 110      53.516   1.724  25.519  1.00 31.26           N  
ATOM   1581  CA  CYS X 110      53.416   0.460  24.772  1.00 30.87           C  
ATOM   1582  C   CYS X 110      53.166  -0.724  25.753  1.00 30.49           C  
ATOM   1583  O   CYS X 110      53.546  -1.860  25.519  1.00 29.73           O  
ATOM   1584  CB  CYS X 110      54.562   0.236  23.704  1.00 31.18           C  
ATOM   1585  SG  CYS X 110      55.099   1.613  22.264  1.00 29.80           S  
ATOM   1586  H   CYS X 110      54.353   1.852  26.088  1.00 31.26           H  
ATOM   1587  HA  CYS X 110      52.538   0.519  24.129  1.00 30.87           H  
ATOM   1588  HB2 CYS X 110      55.468   0.024  24.272  1.00 31.18           H  
ATOM   1589  HB3 CYS X 110      54.301  -0.676  23.168  1.00 31.18           H  
ATOM   1590  HG  CYS X 110      56.071   1.133  21.546  1.00 29.80           H  
ATOM   1591  N   ILE X 111      52.469  -0.444  26.845  1.00 30.85           N  
ATOM   1592  CA  ILE X 111      51.800  -1.529  27.583  1.00 31.69           C  
ATOM   1593  C   ILE X 111      50.473  -1.942  26.888  1.00 31.92           C  
ATOM   1594  O   ILE X 111      49.463  -1.239  27.018  1.00 31.93           O  
ATOM   1595  CB  ILE X 111      51.553  -1.181  29.077  1.00 31.81           C  
ATOM   1596  CG1 ILE X 111      52.880  -1.072  29.839  1.00 31.45           C  
ATOM   1597  CG2 ILE X 111      50.614  -2.201  29.731  1.00 31.56           C  
ATOM   1598  CD1 ILE X 111      52.746  -0.433  31.217  1.00 35.34           C  
ATOM   1599  H   ILE X 111      52.348   0.490  27.237  1.00 30.85           H  
ATOM   1600  HA  ILE X 111      52.483  -2.378  27.567  1.00 31.69           H  
ATOM   1601  HB  ILE X 111      51.064  -0.208  29.122  1.00 31.81           H  
ATOM   1602 HG12 ILE X 111      53.307  -2.068  29.951  1.00 31.45           H  
ATOM   1603 HG13 ILE X 111      53.583  -0.488  29.245  1.00 31.45           H  
ATOM   1604 HG21 ILE X 111      50.458  -1.934  30.776  1.00 31.56           H  
ATOM   1605 HG22 ILE X 111      49.657  -2.201  29.210  1.00 31.56           H  
ATOM   1606 HG23 ILE X 111      51.059  -3.194  29.673  1.00 31.56           H  
ATOM   1607 HD11 ILE X 111      53.725  -0.390  31.695  1.00 35.34           H  
ATOM   1608 HD12 ILE X 111      52.349   0.577  31.113  1.00 35.34           H  
ATOM   1609 HD13 ILE X 111      52.069  -1.028  31.830  1.00 35.34           H  
ATOM   1610  N   HID X 112      50.522  -3.072  26.169  1.00 31.64           N  
ATOM   1611  CA  HID X 112      49.412  -3.653  25.423  1.00 31.84           C  
ATOM   1612  C   HID X 112      48.505  -4.524  26.305  1.00 31.74           C  
ATOM   1613  O   HID X 112      48.923  -5.545  26.875  1.00 31.32           O  
ATOM   1614  CB  HID X 112      49.931  -4.497  24.253  1.00 32.37           C  
ATOM   1615  CG  HID X 112      50.787  -3.731  23.299  1.00 34.81           C  
ATOM   1616  ND1 HID X 112      52.132  -3.518  23.515  1.00 35.55           N  
ATOM   1617  CD2 HID X 112      50.486  -3.109  22.137  1.00 35.36           C  
ATOM   1618  CE1 HID X 112      52.619  -2.791  22.528  1.00 36.13           C  
ATOM   1619  NE2 HID X 112      51.647  -2.547  21.668  1.00 35.53           N  
ATOM   1620  H   HID X 112      51.376  -3.625  26.092  1.00 31.64           H  
ATOM   1621  HA  HID X 112      48.820  -2.818  25.048  1.00 31.84           H  
ATOM   1622  HB2 HID X 112      50.502  -5.337  24.647  1.00 32.37           H  
ATOM   1623  HB3 HID X 112      49.082  -4.915  23.712  1.00 32.37           H  
ATOM   1624  HD1 HID X 112      52.665  -3.867  24.311  1.00 35.55           H  
ATOM   1625  HD2 HID X 112      49.515  -3.063  21.666  1.00 35.36           H  
ATOM   1626  HE1 HID X 112      53.641  -2.452  22.438  1.00 36.13           H  
ATOM   1627  N   HID X 113      47.248  -4.134  26.420  1.00 30.81           N  
ATOM   1628  CA  HID X 113      46.445  -4.762  27.424  1.00 30.37           C  
ATOM   1629  C   HID X 113      45.885  -6.060  26.862  1.00 30.95           C  
ATOM   1630  O   HID X 113      45.485  -6.115  25.669  1.00 30.87           O  
ATOM   1631  CB  HID X 113      45.346  -3.817  27.819  1.00 29.88           C  
ATOM   1632  CG  HID X 113      45.815  -2.635  28.599  1.00 29.46           C  
ATOM   1633  ND1 HID X 113      46.432  -2.753  29.832  1.00 29.03           N  
ATOM   1634  CD2 HID X 113      45.696  -1.306  28.360  1.00 27.82           C  
ATOM   1635  CE1 HID X 113      46.686  -1.547  30.312  1.00 26.03           C  
ATOM   1636  NE2 HID X 113      46.238  -0.653  29.444  1.00 27.22           N  
ATOM   1637  H   HID X 113      46.788  -3.420  25.856  1.00 30.81           H  
ATOM   1638  HA  HID X 113      47.035  -4.997  28.310  1.00 30.37           H  
ATOM   1639  HB2 HID X 113      44.840  -3.468  26.919  1.00 29.88           H  
ATOM   1640  HB3 HID X 113      44.608  -4.360  28.410  1.00 29.88           H  
ATOM   1641  HD1 HID X 113      46.656  -3.632  30.298  1.00 29.03           H  
ATOM   1642  HD2 HID X 113      45.259  -0.847  27.486  1.00 27.82           H  
ATOM   1643  HE1 HID X 113      47.175  -1.329  31.250  1.00 26.03           H  
ATOM   1644  N   ASN X 114      45.899  -7.118  27.676  1.00 30.27           N  
ATOM   1645  CA  ASN X 114      45.079  -8.268  27.345  1.00 30.19           C  
ATOM   1646  C   ASN X 114      43.817  -8.274  28.187  1.00 30.29           C  
ATOM   1647  O   ASN X 114      42.879  -9.004  27.907  1.00 29.89           O  
ATOM   1648  CB  ASN X 114      45.850  -9.595  27.397  1.00 30.67           C  
ATOM   1649  CG  ASN X 114      46.374  -9.943  28.784  1.00 30.13           C  
ATOM   1650  OD1 ASN X 114      46.238  -9.182  29.745  1.00 28.57           O  
ATOM   1651  ND2 ASN X 114      47.013 -11.100  28.873  1.00 27.19           N  
ATOM   1652  H   ASN X 114      46.447  -7.197  28.533  1.00 30.27           H  
ATOM   1653  HA  ASN X 114      44.778  -8.172  26.302  1.00 30.19           H  
ATOM   1654  HB2 ASN X 114      45.198 -10.398  27.052  1.00 30.67           H  
ATOM   1655  HB3 ASN X 114      46.689  -9.545  26.703  1.00 30.67           H  
ATOM   1656 HD21 ASN X 114      47.416 -11.393  29.763  1.00 27.19           H  
ATOM   1657 HD22 ASN X 114      47.101 -11.698  28.052  1.00 27.19           H  
ATOM   1658  N   SER X 115      43.806  -7.372  29.161  1.00 30.88           N  
ATOM   1659  CA  SER X 115      42.802  -7.294  30.211  1.00 31.41           C  
ATOM   1660  C   SER X 115      41.489  -6.714  29.718  1.00 31.88           C  
ATOM   1661  O   SER X 115      41.456  -5.974  28.719  1.00 32.17           O  
ATOM   1662  CB  SER X 115      43.343  -6.446  31.385  1.00 31.42           C  
ATOM   1663  OG  SER X 115      43.562  -5.094  31.024  1.00 30.77           O  
ATOM   1664  H   SER X 115      44.522  -6.650  29.243  1.00 30.88           H  
ATOM   1665  HA  SER X 115      42.599  -8.312  30.544  1.00 31.41           H  
ATOM   1666  HB2 SER X 115      42.636  -6.487  32.214  1.00 31.42           H  
ATOM   1667  HB3 SER X 115      44.278  -6.879  31.741  1.00 31.42           H  
ATOM   1668  HG  SER X 115      43.147  -4.916  30.154  1.00 30.77           H  
ATOM   1669  N   VAL X 116      40.406  -7.041  30.429  1.00 31.28           N  
ATOM   1670  CA  VAL X 116      39.053  -6.631  30.028  1.00 30.13           C  
ATOM   1671  C   VAL X 116      38.361  -6.189  31.287  1.00 29.96           C  
ATOM   1672  O   VAL X 116      38.501  -6.857  32.310  1.00 31.17           O  
ATOM   1673  CB  VAL X 116      38.276  -7.829  29.486  1.00 29.48           C  
ATOM   1674  CG1 VAL X 116      37.052  -7.405  28.730  1.00 28.96           C  
ATOM   1675  CG2 VAL X 116      39.144  -8.668  28.623  1.00 28.86           C  
ATOM   1676  H   VAL X 116      40.438  -7.590  31.288  1.00 31.28           H  
ATOM   1677  HA  VAL X 116      39.102  -5.854  29.265  1.00 30.13           H  
ATOM   1678  HB  VAL X 116      37.950  -8.418  30.344  1.00 29.48           H  
ATOM   1679 HG11 VAL X 116      36.528  -8.287  28.361  1.00 28.96           H  
ATOM   1680 HG12 VAL X 116      36.393  -6.841  29.391  1.00 28.96           H  
ATOM   1681 HG13 VAL X 116      37.344  -6.778  27.888  1.00 28.96           H  
ATOM   1682 HG21 VAL X 116      38.572  -9.516  28.247  1.00 28.86           H  
ATOM   1683 HG22 VAL X 116      39.506  -8.074  27.784  1.00 28.86           H  
ATOM   1684 HG23 VAL X 116      39.992  -9.031  29.203  1.00 28.86           H  
ATOM   1685  N   GLU X 117      37.632  -5.078  31.240  1.00 29.45           N  
ATOM   1686  CA  GLU X 117      36.783  -4.675  32.377  1.00 29.30           C  
ATOM   1687  C   GLU X 117      35.348  -4.304  31.976  1.00 29.41           C  
ATOM   1688  O   GLU X 117      35.111  -3.797  30.871  1.00 29.14           O  
ATOM   1689  CB  GLU X 117      37.430  -3.548  33.187  1.00 29.60           C  
ATOM   1690  CG  GLU X 117      37.794  -2.290  32.426  1.00 26.81           C  
ATOM   1691  CD  GLU X 117      38.841  -1.536  33.156  1.00 28.65           C  
ATOM   1692  OE1 GLU X 117      38.486  -0.934  34.202  1.00 26.87           O  
ATOM   1693  OE2 GLU X 117      40.042  -1.570  32.726  1.00 30.47           O  
ATOM   1694  H   GLU X 117      37.605  -4.443  30.443  1.00 29.45           H  
ATOM   1695  HA  GLU X 117      36.703  -5.560  33.009  1.00 29.30           H  
ATOM   1696  HB2 GLU X 117      36.750  -3.274  33.993  1.00 29.60           H  
ATOM   1697  HB3 GLU X 117      38.335  -3.939  33.652  1.00 29.60           H  
ATOM   1698  HG2 GLU X 117      38.150  -2.549  31.429  1.00 26.81           H  
ATOM   1699  HG3 GLU X 117      36.910  -1.666  32.296  1.00 26.81           H  
ATOM   1700  N   ARG X 118      34.401  -4.592  32.876  1.00 29.18           N  
ATOM   1701  CA  ARG X 118      32.946  -4.452  32.602  1.00 28.48           C  
ATOM   1702  C   ARG X 118      32.426  -3.229  33.299  1.00 28.13           C  
ATOM   1703  O   ARG X 118      32.594  -3.083  34.497  1.00 28.80           O  
ATOM   1704  CB  ARG X 118      32.220  -5.696  33.086  1.00 28.26           C  
ATOM   1705  CG  ARG X 118      30.720  -5.870  32.792  1.00 29.81           C  
ATOM   1706  CD  ARG X 118      30.239  -7.087  33.552  1.00 33.65           C  
ATOM   1707  NE  ARG X 118      30.613  -6.886  34.963  1.00 40.11           N  
ATOM   1708  CZ  ARG X 118      30.876  -7.847  35.852  1.00 41.12           C  
ATOM   1709  NH1 ARG X 118      30.781  -9.132  35.501  1.00 41.59           N  
ATOM   1710  NH2 ARG X 118      31.220  -7.516  37.104  1.00 40.20           N  
ATOM   1711  H   ARG X 118      34.610  -4.929  33.816  1.00 29.18           H  
ATOM   1712  HA  ARG X 118      32.775  -4.344  31.531  1.00 28.48           H  
ATOM   1713  HB2 ARG X 118      32.736  -6.558  32.664  1.00 28.26           H  
ATOM   1714  HB3 ARG X 118      32.347  -5.746  34.167  1.00 28.26           H  
ATOM   1715  HG2 ARG X 118      30.165  -4.984  33.099  1.00 29.81           H  
ATOM   1716  HG3 ARG X 118      30.552  -5.996  31.722  1.00 29.81           H  
ATOM   1717  HD2 ARG X 118      29.160  -7.203  33.451  1.00 33.65           H  
ATOM   1718  HD3 ARG X 118      30.696  -7.994  33.157  1.00 33.65           H  
ATOM   1719  HE  ARG X 118      30.677  -5.922  35.291  1.00 40.11           H  
ATOM   1720 HH11 ARG X 118      30.507  -9.382  34.551  1.00 41.59           H  
ATOM   1721 HH12 ARG X 118      30.983  -9.863  36.183  1.00 41.59           H  
ATOM   1722 HH21 ARG X 118      31.280  -6.534  37.374  1.00 40.20           H  
ATOM   1723 HH22 ARG X 118      31.422  -8.246  37.787  1.00 40.20           H  
ATOM   1724  N   TYR X 119      31.855  -2.302  32.552  1.00 27.95           N  
ATOM   1725  CA  TYR X 119      31.228  -1.146  33.199  1.00 28.13           C  
ATOM   1726  C   TYR X 119      29.743  -1.428  33.446  1.00 28.61           C  
ATOM   1727  O   TYR X 119      29.067  -1.986  32.602  1.00 28.74           O  
ATOM   1728  CB  TYR X 119      31.419   0.152  32.394  1.00 27.29           C  
ATOM   1729  CG  TYR X 119      30.745   1.352  32.980  1.00 24.34           C  
ATOM   1730  CD1 TYR X 119      31.286   2.010  34.087  1.00 26.68           C  
ATOM   1731  CD2 TYR X 119      29.558   1.832  32.452  1.00 25.45           C  
ATOM   1732  CE1 TYR X 119      30.654   3.150  34.662  1.00 23.62           C  
ATOM   1733  CE2 TYR X 119      28.929   2.970  32.993  1.00 25.25           C  
ATOM   1734  CZ  TYR X 119      29.480   3.604  34.105  1.00 26.36           C  
ATOM   1735  OH  TYR X 119      28.858   4.701  34.640  1.00 28.03           O  
ATOM   1736  H   TYR X 119      31.808  -2.315  31.533  1.00 27.95           H  
ATOM   1737  HA  TYR X 119      31.726  -0.992  34.156  1.00 28.13           H  
ATOM   1738  HB2 TYR X 119      32.486   0.357  32.307  1.00 27.29           H  
ATOM   1739  HB3 TYR X 119      31.041  -0.004  31.383  1.00 27.29           H  
ATOM   1740  HD1 TYR X 119      32.207   1.645  34.518  1.00 26.68           H  
ATOM   1741  HD2 TYR X 119      29.107   1.325  31.611  1.00 25.45           H  
ATOM   1742  HE1 TYR X 119      31.087   3.648  35.517  1.00 23.62           H  
ATOM   1743  HE2 TYR X 119      28.022   3.350  32.547  1.00 25.25           H  
ATOM   1744  HH  TYR X 119      29.361   5.014  35.420  1.00 28.03           H  
ATOM   1745  N   GLU X 120      29.253  -1.066  34.618  1.00 30.01           N  
ATOM   1746  CA  GLU X 120      27.825  -1.160  34.887  1.00 31.71           C  
ATOM   1747  C   GLU X 120      27.161   0.208  35.213  1.00 32.25           C  
ATOM   1748  O   GLU X 120      27.349   0.757  36.328  1.00 32.61           O  
ATOM   1749  CB  GLU X 120      27.536  -2.299  35.884  1.00 31.76           C  
ATOM   1750  CG  GLU X 120      27.410  -1.967  37.332  1.00 34.45           C  
ATOM   1751  CD  GLU X 120      26.156  -2.626  37.911  1.00 37.42           C  
ATOM   1752  OE1 GLU X 120      25.044  -2.061  37.762  1.00 35.22           O  
ATOM   1753  OE2 GLU X 120      26.290  -3.725  38.484  1.00 37.48           O  
ATOM   1754  H   GLU X 120      29.813  -0.708  35.392  1.00 30.01           H  
ATOM   1755  HA  GLU X 120      27.321  -1.442  33.963  1.00 31.71           H  
ATOM   1756  HB2 GLU X 120      26.610  -2.783  35.574  1.00 31.76           H  
ATOM   1757  HB3 GLU X 120      28.331  -3.038  35.782  1.00 31.76           H  
ATOM   1758  HG2 GLU X 120      28.293  -2.310  37.871  1.00 34.45           H  
ATOM   1759  HG3 GLU X 120      27.357  -0.886  37.463  1.00 34.45           H  
ATOM   1760  N   PRO X 121      26.410   0.763  34.231  1.00 32.39           N  
ATOM   1761  CA  PRO X 121      25.822   2.109  34.213  1.00 33.31           C  
ATOM   1762  C   PRO X 121      25.069   2.559  35.469  1.00 34.70           C  
ATOM   1763  O   PRO X 121      25.277   3.695  35.914  1.00 35.23           O  
ATOM   1764  CB  PRO X 121      24.889   2.065  33.001  1.00 32.88           C  
ATOM   1765  CG  PRO X 121      25.562   1.117  32.107  1.00 32.73           C  
ATOM   1766  CD  PRO X 121      26.088   0.035  32.993  1.00 32.03           C  
ATOM   1767  HA  PRO X 121      26.620   2.850  34.167  1.00 33.31           H  
ATOM   1768  HB2 PRO X 121      23.889   1.725  33.272  1.00 32.88           H  
ATOM   1769  HB3 PRO X 121      24.778   3.047  32.540  1.00 32.88           H  
ATOM   1770  HG2 PRO X 121      24.869   0.716  31.367  1.00 32.73           H  
ATOM   1771  HG3 PRO X 121      26.369   1.601  31.558  1.00 32.73           H  
ATOM   1772  HD2 PRO X 121      25.347  -0.746  33.163  1.00 32.03           H  
ATOM   1773  HD3 PRO X 121      26.967  -0.447  32.566  1.00 32.03           H  
ATOM   1774  N   GLU X 122      24.224   1.685  36.024  1.00 35.99           N  
ATOM   1775  CA  GLU X 122      23.397   1.953  37.206  1.00 37.25           C  
ATOM   1776  C   GLU X 122      24.243   2.313  38.409  1.00 37.17           C  
ATOM   1777  O   GLU X 122      23.839   3.097  39.262  1.00 37.19           O  
ATOM   1778  CB  GLU X 122      22.623   0.688  37.633  1.00 37.48           C  
ATOM   1779  CG  GLU X 122      21.645   0.117  36.666  1.00 42.02           C  
ATOM   1780  CD  GLU X 122      20.220   0.643  36.815  1.00 48.72           C  
ATOM   1781  OE1 GLU X 122      20.009   1.726  37.431  1.00 51.59           O  
ATOM   1782  OE2 GLU X 122      19.302  -0.040  36.275  1.00 50.61           O  
ATOM   1783  H   GLU X 122      24.092   0.744  35.653  1.00 35.99           H  
ATOM   1784  HA  GLU X 122      22.734   2.770  36.922  1.00 37.25           H  
ATOM   1785  HB2 GLU X 122      23.352  -0.087  37.871  1.00 37.48           H  
ATOM   1786  HB3 GLU X 122      22.089   0.917  38.555  1.00 37.48           H  
ATOM   1787  HG2 GLU X 122      21.991   0.326  35.654  1.00 42.02           H  
ATOM   1788  HG3 GLU X 122      21.632  -0.967  36.781  1.00 42.02           H  
ATOM   1789  N   ARG X 123      25.400   1.670  38.504  1.00 36.97           N  
ATOM   1790  CA  ARG X 123      26.168   1.674  39.730  1.00 36.17           C  
ATOM   1791  C   ARG X 123      27.366   2.564  39.439  1.00 35.44           C  
ATOM   1792  O   ARG X 123      28.019   3.050  40.345  1.00 35.60           O  
ATOM   1793  CB  ARG X 123      26.550   0.219  40.070  1.00 36.47           C  
ATOM   1794  CG  ARG X 123      26.271  -0.320  41.528  1.00 37.88           C  
ATOM   1795  CD  ARG X 123      24.804  -0.608  41.862  1.00 37.99           C  
ATOM   1796  NE  ARG X 123      24.419  -2.025  41.961  1.00 38.08           N  
ATOM   1797  CZ  ARG X 123      23.139  -2.442  41.978  1.00 39.02           C  
ATOM   1798  NH1 ARG X 123      22.152  -1.567  41.897  1.00 37.50           N  
ATOM   1799  NH2 ARG X 123      22.823  -3.733  42.065  1.00 39.95           N  
ATOM   1800  H   ARG X 123      25.823   1.140  37.742  1.00 36.97           H  
ATOM   1801  HA  ARG X 123      25.632   2.057  40.599  1.00 36.17           H  
ATOM   1802  HB2 ARG X 123      26.025  -0.432  39.371  1.00 36.47           H  
ATOM   1803  HB3 ARG X 123      27.616   0.103  39.874  1.00 36.47           H  
ATOM   1804  HG2 ARG X 123      26.844  -1.236  41.672  1.00 37.88           H  
ATOM   1805  HG3 ARG X 123      26.651   0.409  42.244  1.00 37.88           H  
ATOM   1806  HD2 ARG X 123      24.568  -0.123  42.810  1.00 37.99           H  
ATOM   1807  HD3 ARG X 123      24.182  -0.138  41.100  1.00 37.99           H  
ATOM   1808  HE  ARG X 123      25.158  -2.725  42.020  1.00 38.08           H  
ATOM   1809 HH11 ARG X 123      22.358  -0.571  41.821  1.00 37.50           H  
ATOM   1810 HH12 ARG X 123      21.184  -1.888  41.910  1.00 37.50           H  
ATOM   1811 HH21 ARG X 123      23.560  -4.436  42.121  1.00 39.95           H  
ATOM   1812 HH22 ARG X 123      21.844  -4.019  42.076  1.00 39.95           H  
ATOM   1813  N   ASP X 124      27.603   2.805  38.146  1.00 34.98           N  
ATOM   1814  CA  ASP X 124      28.760   3.569  37.617  1.00 34.33           C  
ATOM   1815  C   ASP X 124      30.181   3.037  37.995  1.00 34.35           C  
ATOM   1816  O   ASP X 124      31.082   3.838  38.254  1.00 33.82           O  
ATOM   1817  CB  ASP X 124      28.602   5.079  37.905  1.00 34.23           C  
ATOM   1818  CG  ASP X 124      29.792   5.902  37.450  1.00 33.09           C  
ATOM   1819  OD1 ASP X 124      30.219   5.721  36.295  1.00 33.08           O  
ATOM   1820  OD2 ASP X 124      30.290   6.739  38.241  1.00 31.47           O  
ATOM   1821  H   ASP X 124      26.983   2.468  37.409  1.00 34.98           H  
ATOM   1822  HA  ASP X 124      28.723   3.401  36.541  1.00 34.33           H  
ATOM   1823  HB2 ASP X 124      27.704   5.445  37.408  1.00 34.23           H  
ATOM   1824  HB3 ASP X 124      28.456   5.225  38.975  1.00 34.23           H  
ATOM   1825  N   GLU X 125      30.378   1.707  37.953  1.00 34.07           N  
ATOM   1826  CA  GLU X 125      31.626   1.073  38.408  1.00 34.11           C  
ATOM   1827  C   GLU X 125      32.220   0.188  37.359  1.00 33.93           C  
ATOM   1828  O   GLU X 125      31.471  -0.461  36.624  1.00 34.48           O  
ATOM   1829  CB  GLU X 125      31.376   0.140  39.604  1.00 34.30           C  
ATOM   1830  CG  GLU X 125      30.583   0.713  40.775  1.00 35.61           C  
ATOM   1831  CD  GLU X 125      30.345  -0.314  41.891  1.00 36.58           C  
ATOM   1832  OE1 GLU X 125      30.408   0.091  43.067  1.00 35.54           O  
ATOM   1833  OE2 GLU X 125      30.098  -1.517  41.603  1.00 36.13           O  
ATOM   1834  H   GLU X 125      29.682   1.047  37.606  1.00 34.07           H  
ATOM   1835  HA  GLU X 125      32.288   1.902  38.659  1.00 34.11           H  
ATOM   1836  HB2 GLU X 125      30.852  -0.744  39.240  1.00 34.30           H  
ATOM   1837  HB3 GLU X 125      32.343  -0.195  39.981  1.00 34.30           H  
ATOM   1838  HG2 GLU X 125      31.117   1.571  41.184  1.00 35.61           H  
ATOM   1839  HG3 GLU X 125      29.622   1.079  40.413  1.00 35.61           H  
ATOM   1840  N   TRP X 126      33.553   0.081  37.342  1.00 32.86           N  
ATOM   1841  CA  TRP X 126      34.203  -0.907  36.496  1.00 32.27           C  
ATOM   1842  C   TRP X 126      34.647  -2.047  37.348  1.00 32.47           C  
ATOM   1843  O   TRP X 126      35.073  -1.835  38.478  1.00 33.12           O  
ATOM   1844  CB  TRP X 126      35.431  -0.319  35.780  1.00 32.48           C  
ATOM   1845  CG  TRP X 126      35.119   0.692  34.685  1.00 29.64           C  
ATOM   1846  CD1 TRP X 126      35.028   2.040  34.828  1.00 29.04           C  
ATOM   1847  CD2 TRP X 126      34.840   0.411  33.314  1.00 24.85           C  
ATOM   1848  NE1 TRP X 126      34.717   2.624  33.618  1.00 28.63           N  
ATOM   1849  CE2 TRP X 126      34.612   1.636  32.673  1.00 26.17           C  
ATOM   1850  CE3 TRP X 126      34.792  -0.763  32.557  1.00 28.97           C  
ATOM   1851  CZ2 TRP X 126      34.324   1.725  31.310  1.00 26.60           C  
ATOM   1852  CZ3 TRP X 126      34.505  -0.677  31.182  1.00 26.08           C  
ATOM   1853  CH2 TRP X 126      34.265   0.552  30.585  1.00 25.49           C  
ATOM   1854  H   TRP X 126      34.187   0.658  37.896  1.00 32.86           H  
ATOM   1855  HA  TRP X 126      33.489  -1.234  35.740  1.00 32.27           H  
ATOM   1856  HB2 TRP X 126      36.071   0.159  36.522  1.00 32.48           H  
ATOM   1857  HB3 TRP X 126      36.004  -1.137  35.345  1.00 32.48           H  
ATOM   1858  HD1 TRP X 126      35.177   2.576  35.754  1.00 29.04           H  
ATOM   1859  HE1 TRP X 126      34.587   3.622  33.454  1.00 28.63           H  
ATOM   1860  HE3 TRP X 126      34.972  -1.722  33.020  1.00 28.97           H  
ATOM   1861  HZ2 TRP X 126      34.153   2.681  30.838  1.00 26.60           H  
ATOM   1862  HZ3 TRP X 126      34.471  -1.577  30.586  1.00 26.08           H  
ATOM   1863  HH2 TRP X 126      34.027   0.592  29.532  1.00 25.49           H  
ATOM   1864  N   HIE X 127      34.545  -3.261  36.821  1.00 32.77           N  
ATOM   1865  CA  HIE X 127      35.196  -4.417  37.430  1.00 32.57           C  
ATOM   1866  C   HIE X 127      35.951  -5.156  36.358  1.00 32.76           C  
ATOM   1867  O   HIE X 127      35.500  -5.207  35.194  1.00 32.92           O  
ATOM   1868  CB  HIE X 127      34.187  -5.317  38.140  1.00 32.39           C  
ATOM   1869  CG  HIE X 127      33.534  -4.636  39.302  1.00 34.42           C  
ATOM   1870  ND1 HIE X 127      34.162  -4.481  40.526  1.00 34.83           N  
ATOM   1871  CD2 HIE X 127      32.350  -3.991  39.402  1.00 34.08           C  
ATOM   1872  CE1 HIE X 127      33.378  -3.790  41.332  1.00 34.33           C  
ATOM   1873  NE2 HIE X 127      32.270  -3.489  40.677  1.00 34.00           N  
ATOM   1874  H   HIE X 127      34.018  -3.472  35.973  1.00 32.77           H  
ATOM   1875  HA  HIE X 127      35.895  -4.084  38.197  1.00 32.57           H  
ATOM   1876  HB2 HIE X 127      33.422  -5.632  37.430  1.00 32.39           H  
ATOM   1877  HB3 HIE X 127      34.690  -6.219  38.487  1.00 32.39           H  
ATOM   1878  HD2 HIE X 127      31.607  -3.890  38.625  1.00 34.08           H  
ATOM   1879  HE1 HIE X 127      33.603  -3.517  42.352  1.00 34.33           H  
ATOM   1880  HE2 HIE X 127      31.481  -2.967  41.058  1.00 34.00           H  
ATOM   1881  N   LEU X 128      37.115  -5.689  36.746  1.00 32.17           N  
ATOM   1882  CA  LEU X 128      37.900  -6.552  35.885  1.00 31.54           C  
ATOM   1883  C   LEU X 128      37.197  -7.922  35.717  1.00 30.74           C  
ATOM   1884  O   LEU X 128      36.750  -8.513  36.706  1.00 29.63           O  
ATOM   1885  CB  LEU X 128      39.338  -6.723  36.436  1.00 31.72           C  
ATOM   1886  CG  LEU X 128      40.561  -5.881  35.953  1.00 33.48           C  
ATOM   1887  CD1 LEU X 128      40.772  -5.971  34.445  1.00 33.52           C  
ATOM   1888  CD2 LEU X 128      40.538  -4.399  36.364  1.00 33.53           C  
ATOM   1889  H   LEU X 128      37.530  -5.529  37.664  1.00 32.17           H  
ATOM   1890  HA  LEU X 128      37.978  -6.085  34.903  1.00 31.54           H  
ATOM   1891  HB2 LEU X 128      39.271  -6.574  37.514  1.00 31.72           H  
ATOM   1892  HB3 LEU X 128      39.604  -7.768  36.275  1.00 31.72           H  
ATOM   1893  HG  LEU X 128      41.398  -6.344  36.476  1.00 33.48           H  
ATOM   1894 HD11 LEU X 128      41.634  -5.368  34.162  1.00 33.52           H  
ATOM   1895 HD12 LEU X 128      40.947  -7.009  34.163  1.00 33.52           H  
ATOM   1896 HD13 LEU X 128      39.885  -5.600  33.931  1.00 33.52           H  
ATOM   1897 HD21 LEU X 128      41.429  -3.901  35.981  1.00 33.53           H  
ATOM   1898 HD22 LEU X 128      39.650  -3.921  35.951  1.00 33.53           H  
ATOM   1899 HD23 LEU X 128      40.519  -4.323  37.451  1.00 33.53           H  
ATOM   1900  N   VAL X 129      37.084  -8.398  34.468  1.00 29.33           N  
ATOM   1901  CA  VAL X 129      36.694  -9.787  34.215  1.00 28.85           C  
ATOM   1902  C   VAL X 129      37.937 -10.629  33.781  1.00 29.36           C  
ATOM   1903  O   VAL X 129      39.059 -10.105  33.793  1.00 29.36           O  
ATOM   1904  CB  VAL X 129      35.504  -9.867  33.202  1.00 29.31           C  
ATOM   1905  CG1 VAL X 129      34.266  -9.114  33.744  1.00 27.69           C  
ATOM   1906  CG2 VAL X 129      35.910  -9.311  31.819  1.00 27.03           C  
ATOM   1907  H   VAL X 129      37.256  -7.846  33.628  1.00 29.33           H  
ATOM   1908  HA  VAL X 129      36.324 -10.228  35.140  1.00 28.85           H  
ATOM   1909  HB  VAL X 129      35.243 -10.918  33.082  1.00 29.31           H  
ATOM   1910 HG11 VAL X 129      33.453  -9.184  33.022  1.00 27.69           H  
ATOM   1911 HG12 VAL X 129      33.953  -9.560  34.688  1.00 27.69           H  
ATOM   1912 HG13 VAL X 129      34.519  -8.066  33.905  1.00 27.69           H  
ATOM   1913 HG21 VAL X 129      35.063  -9.380  31.136  1.00 27.03           H  
ATOM   1914 HG22 VAL X 129      36.211  -8.268  31.920  1.00 27.03           H  
ATOM   1915 HG23 VAL X 129      36.743  -9.892  31.423  1.00 27.03           H  
ATOM   1916  N   ALA X 130      37.748 -11.901  33.399  1.00 28.94           N  
ATOM   1917  CA  ALA X 130      38.853 -12.743  32.915  1.00 29.24           C  
ATOM   1918  C   ALA X 130      39.589 -12.117  31.713  1.00 29.51           C  
ATOM   1919  O   ALA X 130      38.935 -11.647  30.780  1.00 29.62           O  
ATOM   1920  CB  ALA X 130      38.364 -14.122  32.542  1.00 28.82           C  
ATOM   1921  H   ALA X 130      36.842 -12.369  33.416  1.00 28.94           H  
ATOM   1922  HA  ALA X 130      39.561 -12.820  33.741  1.00 29.24           H  
ATOM   1923  HB1 ALA X 130      39.202 -14.722  32.188  1.00 28.82           H  
ATOM   1924  HB2 ALA X 130      37.920 -14.599  33.416  1.00 28.82           H  
ATOM   1925  HB3 ALA X 130      37.616 -14.042  31.753  1.00 28.82           H  
ATOM   1926  N   PRO X 131      40.941 -12.111  31.736  1.00 29.02           N  
ATOM   1927  CA  PRO X 131      41.665 -11.463  30.649  1.00 29.45           C  
ATOM   1928  C   PRO X 131      41.640 -12.281  29.361  1.00 29.77           C  
ATOM   1929  O   PRO X 131      41.475 -13.512  29.398  1.00 30.49           O  
ATOM   1930  CB  PRO X 131      43.094 -11.369  31.180  1.00 29.25           C  
ATOM   1931  CG  PRO X 131      43.153 -12.438  32.266  1.00 29.73           C  
ATOM   1932  CD  PRO X 131      41.816 -12.400  32.883  1.00 29.23           C  
ATOM   1933  HA  PRO X 131      41.223 -10.501  30.388  1.00 29.45           H  
ATOM   1934  HB2 PRO X 131      43.825 -11.557  30.394  1.00 29.25           H  
ATOM   1935  HB3 PRO X 131      43.306 -10.379  31.582  1.00 29.25           H  
ATOM   1936  HG2 PRO X 131      43.370 -13.420  31.847  1.00 29.73           H  
ATOM   1937  HG3 PRO X 131      43.934 -12.223  32.995  1.00 29.73           H  
ATOM   1938  HD2 PRO X 131      41.562 -13.348  33.358  1.00 29.23           H  
ATOM   1939  HD3 PRO X 131      41.746 -11.629  33.651  1.00 29.23           H  
ATOM   1940  N   MET X 132      41.829 -11.615  28.230  1.00 28.85           N  
ATOM   1941  CA  MET X 132      41.912 -12.341  26.966  1.00 28.61           C  
ATOM   1942  C   MET X 132      43.122 -13.299  26.938  1.00 28.57           C  
ATOM   1943  O   MET X 132      44.045 -13.217  27.772  1.00 26.93           O  
ATOM   1944  CB  MET X 132      41.979 -11.379  25.763  1.00 28.32           C  
ATOM   1945  CG  MET X 132      40.893 -10.336  25.706  1.00 26.02           C  
ATOM   1946  SD  MET X 132      40.747  -9.482  24.109  1.00 27.62           S  
ATOM   1947  CE  MET X 132      41.956  -8.182  24.338  1.00 17.22           C  
ATOM   1948  H   MET X 132      41.926 -10.602  28.158  1.00 28.85           H  
ATOM   1949  HA  MET X 132      41.000 -12.933  26.886  1.00 28.61           H  
ATOM   1950  HB2 MET X 132      42.944 -10.873  25.778  1.00 28.32           H  
ATOM   1951  HB3 MET X 132      41.942 -11.968  24.846  1.00 28.32           H  
ATOM   1952  HG2 MET X 132      39.939 -10.810  25.938  1.00 26.02           H  
ATOM   1953  HG3 MET X 132      41.078  -9.595  26.484  1.00 26.02           H  
ATOM   1954  HE1 MET X 132      41.995  -7.560  23.444  1.00 17.22           H  
ATOM   1955  HE2 MET X 132      41.674  -7.570  25.194  1.00 17.22           H  
ATOM   1956  HE3 MET X 132      42.936  -8.624  24.515  1.00 17.22           H  
ATOM   1957  N   LEU X 133      43.127 -14.193  25.958  1.00 28.64           N  
ATOM   1958  CA  LEU X 133      44.284 -15.028  25.801  1.00 29.70           C  
ATOM   1959  C   LEU X 133      45.429 -14.255  25.094  1.00 29.86           C  
ATOM   1960  O   LEU X 133      46.570 -14.722  25.033  1.00 30.14           O  
ATOM   1961  CB  LEU X 133      43.925 -16.333  25.089  1.00 29.94           C  
ATOM   1962  CG  LEU X 133      42.716 -17.140  25.579  1.00 29.64           C  
ATOM   1963  CD1 LEU X 133      42.279 -18.140  24.487  1.00 28.13           C  
ATOM   1964  CD2 LEU X 133      42.977 -17.859  26.903  1.00 28.39           C  
ATOM   1965  H   LEU X 133      42.371 -14.347  25.291  1.00 28.64           H  
ATOM   1966  HA  LEU X 133      44.653 -15.304  26.789  1.00 29.70           H  
ATOM   1967  HB2 LEU X 133      43.760 -16.099  24.037  1.00 29.94           H  
ATOM   1968  HB3 LEU X 133      44.797 -16.985  25.138  1.00 29.94           H  
ATOM   1969  HG  LEU X 133      41.909 -16.433  25.771  1.00 29.64           H  
ATOM   1970 HD11 LEU X 133      41.420 -18.711  24.839  1.00 28.13           H  
ATOM   1971 HD12 LEU X 133      42.007 -17.595  23.583  1.00 28.13           H  
ATOM   1972 HD13 LEU X 133      43.101 -18.821  24.267  1.00 28.13           H  
ATOM   1973 HD21 LEU X 133      42.086 -18.413  27.198  1.00 28.39           H  
ATOM   1974 HD22 LEU X 133      43.811 -18.551  26.783  1.00 28.39           H  
ATOM   1975 HD23 LEU X 133      43.221 -17.127  27.673  1.00 28.39           H  
ATOM   1976  N   THR X 134      45.141 -13.050  24.610  1.00 29.69           N  
ATOM   1977  CA  THR X 134      46.075 -12.377  23.713  1.00 29.53           C  
ATOM   1978  C   THR X 134      45.983 -10.891  23.967  1.00 29.59           C  
ATOM   1979  O   THR X 134      44.882 -10.366  24.058  1.00 30.44           O  
ATOM   1980  CB  THR X 134      45.678 -12.700  22.267  1.00 29.22           C  
ATOM   1981  OG1 THR X 134      45.316 -14.080  22.205  1.00 29.83           O  
ATOM   1982  CG2 THR X 134      46.814 -12.452  21.283  1.00 30.06           C  
ATOM   1983  H   THR X 134      44.289 -12.529  24.817  1.00 29.69           H  
ATOM   1984  HA  THR X 134      47.099 -12.710  23.884  1.00 29.53           H  
ATOM   1985  HB  THR X 134      44.851 -12.047  21.988  1.00 29.22           H  
ATOM   1986  HG1 THR X 134      44.387 -14.188  22.497  1.00 29.83           H  
ATOM   1987 HG21 THR X 134      46.481 -12.696  20.274  1.00 30.06           H  
ATOM   1988 HG22 THR X 134      47.109 -11.403  21.324  1.00 30.06           H  
ATOM   1989 HG23 THR X 134      47.666 -13.079  21.545  1.00 30.06           H  
ATOM   1990  N   ARG X 135      47.120 -10.228  24.151  1.00 29.18           N  
ATOM   1991  CA  ARG X 135      47.157  -8.767  24.224  1.00 29.11           C  
ATOM   1992  C   ARG X 135      46.735  -8.176  22.890  1.00 28.91           C  
ATOM   1993  O   ARG X 135      47.157  -8.660  21.848  1.00 29.04           O  
ATOM   1994  CB  ARG X 135      48.553  -8.303  24.584  1.00 28.62           C  
ATOM   1995  CG  ARG X 135      49.109  -9.126  25.731  1.00 32.00           C  
ATOM   1996  CD  ARG X 135      50.314  -8.446  26.348  1.00 32.72           C  
ATOM   1997  NE  ARG X 135      50.754  -9.201  27.502  1.00 34.06           N  
ATOM   1998  CZ  ARG X 135      50.642  -8.795  28.769  1.00 35.88           C  
ATOM   1999  NH1 ARG X 135      50.109  -7.624  29.078  1.00 32.11           N  
ATOM   2000  NH2 ARG X 135      51.099  -9.577  29.740  1.00 38.49           N  
ATOM   2001  H   ARG X 135      48.030 -10.677  24.253  1.00 29.18           H  
ATOM   2002  HA  ARG X 135      46.466  -8.428  24.996  1.00 29.11           H  
ATOM   2003  HB2 ARG X 135      49.206  -8.391  23.716  1.00 28.62           H  
ATOM   2004  HB3 ARG X 135      48.532  -7.249  24.862  1.00 28.62           H  
ATOM   2005  HG2 ARG X 135      48.339  -9.268  26.489  1.00 32.00           H  
ATOM   2006  HG3 ARG X 135      49.389 -10.116  25.371  1.00 32.00           H  
ATOM   2007  HD2 ARG X 135      51.120  -8.376  25.617  1.00 32.72           H  
ATOM   2008  HD3 ARG X 135      50.060  -7.427  26.641  1.00 32.72           H  
ATOM   2009  HE  ARG X 135      51.182 -10.112  27.335  1.00 34.06           H  
ATOM   2010 HH11 ARG X 135      49.771  -7.007  28.340  1.00 32.11           H  
ATOM   2011 HH12 ARG X 135      50.036  -7.339  30.055  1.00 32.11           H  
ATOM   2012 HH21 ARG X 135      51.528 -10.474  29.513  1.00 38.49           H  
ATOM   2013 HH22 ARG X 135      51.021  -9.281  30.713  1.00 38.49           H  
ATOM   2014  N   ARG X 136      45.903  -7.136  22.921  1.00 28.61           N  
ATOM   2015  CA  ARG X 136      45.280  -6.643  21.712  1.00 28.77           C  
ATOM   2016  C   ARG X 136      44.972  -5.160  21.755  1.00 29.31           C  
ATOM   2017  O   ARG X 136      44.143  -4.677  22.555  1.00 29.78           O  
ATOM   2018  CB  ARG X 136      43.970  -7.394  21.418  1.00 28.61           C  
ATOM   2019  CG  ARG X 136      44.084  -8.856  21.027  1.00 27.15           C  
ATOM   2020  CD  ARG X 136      42.697  -9.522  21.012  1.00 28.20           C  
ATOM   2021  NE  ARG X 136      42.749 -10.989  20.865  1.00 30.11           N  
ATOM   2022  CZ  ARG X 136      42.769 -11.633  19.694  1.00 30.43           C  
ATOM   2023  NH1 ARG X 136      42.748 -10.938  18.537  1.00 28.74           N  
ATOM   2024  NH2 ARG X 136      42.824 -12.969  19.683  1.00 27.62           N  
ATOM   2025  H   ARG X 136      45.651  -6.627  23.768  1.00 28.61           H  
ATOM   2026  HA  ARG X 136      46.012  -6.819  20.923  1.00 28.77           H  
ATOM   2027  HB2 ARG X 136      43.337  -7.329  22.303  1.00 28.61           H  
ATOM   2028  HB3 ARG X 136      43.452  -6.869  20.616  1.00 28.61           H  
ATOM   2029  HG2 ARG X 136      44.544  -8.940  20.043  1.00 27.15           H  
ATOM   2030  HG3 ARG X 136      44.736  -9.376  21.729  1.00 27.15           H  
ATOM   2031  HD2 ARG X 136      42.175  -9.276  21.937  1.00 28.20           H  
ATOM   2032  HD3 ARG X 136      42.111  -9.104  20.194  1.00 28.20           H  
ATOM   2033  HE  ARG X 136      42.771 -11.551  21.716  1.00 30.11           H  
ATOM   2034 HH11 ARG X 136      42.717  -9.919  18.555  1.00 28.74           H  
ATOM   2035 HH12 ARG X 136      42.763 -11.432  17.645  1.00 28.74           H  
ATOM   2036 HH21 ARG X 136      42.850 -13.486  20.562  1.00 27.62           H  
ATOM   2037 HH22 ARG X 136      42.840 -13.471  18.795  1.00 27.62           H  
ATOM   2038  N   ILE X 137      45.629  -4.445  20.859  1.00 28.72           N  
ATOM   2039  CA  ILE X 137      45.283  -3.080  20.583  1.00 29.19           C  
ATOM   2040  C   ILE X 137      44.893  -3.012  19.109  1.00 28.36           C  
ATOM   2041  O   ILE X 137      45.261  -3.903  18.348  1.00 28.42           O  
ATOM   2042  CB  ILE X 137      46.451  -2.161  20.938  1.00 29.95           C  
ATOM   2043  CG1 ILE X 137      47.611  -2.349  19.958  1.00 29.74           C  
ATOM   2044  CG2 ILE X 137      46.925  -2.525  22.332  1.00 30.35           C  
ATOM   2045  CD1 ILE X 137      48.398  -1.057  19.647  1.00 31.61           C  
ATOM   2046  H   ILE X 137      46.412  -4.800  20.310  1.00 28.72           H  
ATOM   2047  HA  ILE X 137      44.444  -2.738  21.189  1.00 29.19           H  
ATOM   2048  HB  ILE X 137      46.121  -1.123  20.888  1.00 29.95           H  
ATOM   2049 HG12 ILE X 137      48.299  -3.090  20.366  1.00 29.74           H  
ATOM   2050 HG13 ILE X 137      47.221  -2.756  19.025  1.00 29.74           H  
ATOM   2051 HG21 ILE X 137      47.760  -1.883  22.612  1.00 30.35           H  
ATOM   2052 HG22 ILE X 137      46.109  -2.388  23.041  1.00 30.35           H  
ATOM   2053 HG23 ILE X 137      47.247  -3.566  22.346  1.00 30.35           H  
ATOM   2054 HD11 ILE X 137      49.201  -1.280  18.945  1.00 31.61           H  
ATOM   2055 HD12 ILE X 137      47.727  -0.319  19.208  1.00 31.61           H  
ATOM   2056 HD13 ILE X 137      48.822  -0.658  20.569  1.00 31.61           H  
ATOM   2057  N   GLY X 138      44.129  -1.998  18.701  1.00 27.46           N  
ATOM   2058  CA  GLY X 138      43.618  -1.946  17.310  1.00 26.24           C  
ATOM   2059  C   GLY X 138      42.655  -3.078  17.034  1.00 25.50           C  
ATOM   2060  O   GLY X 138      42.467  -3.499  15.886  1.00 25.55           O  
ATOM   2061  H   GLY X 138      43.849  -1.213  19.290  1.00 27.46           H  
ATOM   2062  HA2 GLY X 138      43.119  -0.992  17.139  1.00 26.24           H  
ATOM   2063  HA3 GLY X 138      44.453  -1.998  16.612  1.00 26.24           H  
ATOM   2064  N   VAL X 139      42.022  -3.528  18.116  1.00 24.60           N  
ATOM   2065  CA  VAL X 139      41.143  -4.713  18.207  1.00 23.98           C  
ATOM   2066  C   VAL X 139      39.713  -4.375  17.831  1.00 23.80           C  
ATOM   2067  O   VAL X 139      39.182  -3.374  18.289  1.00 24.44           O  
ATOM   2068  CB  VAL X 139      41.165  -5.277  19.734  1.00 24.30           C  
ATOM   2069  CG1 VAL X 139      40.818  -4.193  20.754  1.00 21.68           C  
ATOM   2070  CG2 VAL X 139      40.322  -6.534  19.926  1.00 22.00           C  
ATOM   2071  H   VAL X 139      42.109  -3.051  19.014  1.00 24.60           H  
ATOM   2072  HA  VAL X 139      41.514  -5.465  17.510  1.00 23.98           H  
ATOM   2073  HB  VAL X 139      42.196  -5.578  19.922  1.00 24.30           H  
ATOM   2074 HG11 VAL X 139      40.845  -4.616  21.758  1.00 21.68           H  
ATOM   2075 HG12 VAL X 139      41.542  -3.381  20.682  1.00 21.68           H  
ATOM   2076 HG13 VAL X 139      39.819  -3.808  20.550  1.00 21.68           H  
ATOM   2077 HG21 VAL X 139      40.381  -6.856  20.966  1.00 22.00           H  
ATOM   2078 HG22 VAL X 139      39.284  -6.319  19.671  1.00 22.00           H  
ATOM   2079 HG23 VAL X 139      40.698  -7.326  19.279  1.00 22.00           H  
ATOM   2080  N   GLY X 140      39.072  -5.206  17.027  1.00 23.41           N  
ATOM   2081  CA  GLY X 140      37.659  -5.019  16.772  1.00 22.79           C  
ATOM   2082  C   GLY X 140      36.812  -5.902  17.681  1.00 22.97           C  
ATOM   2083  O   GLY X 140      37.219  -7.007  18.018  1.00 21.63           O  
ATOM   2084  H   GLY X 140      39.499  -6.000  16.550  1.00 23.41           H  
ATOM   2085  HA2 GLY X 140      37.394  -3.973  16.927  1.00 22.79           H  
ATOM   2086  HA3 GLY X 140      37.441  -5.251  15.730  1.00 22.79           H  
ATOM   2087  N   VAL X 141      35.628  -5.417  18.066  1.00 23.62           N  
ATOM   2088  CA  VAL X 141      34.746  -6.169  18.970  1.00 24.24           C  
ATOM   2089  C   VAL X 141      33.325  -6.313  18.451  1.00 24.91           C  
ATOM   2090  O   VAL X 141      32.762  -5.393  17.857  1.00 26.75           O  
ATOM   2091  CB  VAL X 141      34.772  -5.586  20.384  1.00 24.33           C  
ATOM   2092  CG1 VAL X 141      33.843  -6.354  21.281  1.00 23.52           C  
ATOM   2093  CG2 VAL X 141      36.195  -5.645  20.931  1.00 22.55           C  
ATOM   2094  H   VAL X 141      35.258  -4.514  17.770  1.00 23.62           H  
ATOM   2095  HA  VAL X 141      35.149  -7.181  19.011  1.00 24.24           H  
ATOM   2096  HB  VAL X 141      34.440  -4.548  20.349  1.00 24.33           H  
ATOM   2097 HG11 VAL X 141      33.871  -5.929  22.284  1.00 23.52           H  
ATOM   2098 HG12 VAL X 141      32.827  -6.294  20.890  1.00 23.52           H  
ATOM   2099 HG13 VAL X 141      34.155  -7.398  21.321  1.00 23.52           H  
ATOM   2100 HG21 VAL X 141      36.215  -5.230  21.939  1.00 22.55           H  
ATOM   2101 HG22 VAL X 141      36.531  -6.681  20.959  1.00 22.55           H  
ATOM   2102 HG23 VAL X 141      36.857  -5.066  20.287  1.00 22.55           H  
ATOM   2103  N   ALA X 142      32.770  -7.497  18.651  1.00 25.39           N  
ATOM   2104  CA  ALA X 142      31.500  -7.896  18.082  1.00 25.84           C  
ATOM   2105  C   ALA X 142      30.757  -8.730  19.101  1.00 26.94           C  
ATOM   2106  O   ALA X 142      31.266  -9.742  19.596  1.00 27.49           O  
ATOM   2107  CB  ALA X 142      31.729  -8.713  16.832  1.00 25.49           C  
ATOM   2108  H   ALA X 142      33.202  -8.220  19.226  1.00 25.39           H  
ATOM   2109  HA  ALA X 142      30.918  -7.012  17.823  1.00 25.84           H  
ATOM   2110  HB1 ALA X 142      30.769  -9.009  16.410  1.00 25.49           H  
ATOM   2111  HB2 ALA X 142      32.277  -8.117  16.103  1.00 25.49           H  
ATOM   2112  HB3 ALA X 142      32.307  -9.604  17.080  1.00 25.49           H  
ATOM   2113  N   VAL X 143      29.555  -8.305  19.437  1.00 28.54           N  
ATOM   2114  CA  VAL X 143      28.733  -9.081  20.353  1.00 29.86           C  
ATOM   2115  C   VAL X 143      27.783  -9.900  19.518  1.00 31.30           C  
ATOM   2116  O   VAL X 143      27.214  -9.387  18.527  1.00 32.44           O  
ATOM   2117  CB  VAL X 143      27.944  -8.193  21.261  1.00 29.62           C  
ATOM   2118  CG1 VAL X 143      27.093  -9.054  22.211  1.00 29.58           C  
ATOM   2119  CG2 VAL X 143      28.913  -7.276  21.998  1.00 29.29           C  
ATOM   2120  H   VAL X 143      29.129  -7.442  19.098  1.00 28.54           H  
ATOM   2121  HA  VAL X 143      29.372  -9.709  20.974  1.00 29.86           H  
ATOM   2122  HB  VAL X 143      27.251  -7.566  20.700  1.00 29.62           H  
ATOM   2123 HG11 VAL X 143      26.518  -8.406  22.873  1.00 29.58           H  
ATOM   2124 HG12 VAL X 143      26.412  -9.674  21.628  1.00 29.58           H  
ATOM   2125 HG13 VAL X 143      27.746  -9.693  22.806  1.00 29.58           H  
ATOM   2126 HG21 VAL X 143      28.356  -6.620  22.666  1.00 29.29           H  
ATOM   2127 HG22 VAL X 143      29.612  -7.877  22.579  1.00 29.29           H  
ATOM   2128 HG23 VAL X 143      29.465  -6.675  21.276  1.00 29.29           H  
ATOM   2129  N   LEU X 144      27.646 -11.174  19.867  1.00 31.64           N  
ATOM   2130  CA  LEU X 144      26.813 -12.053  19.084  1.00 32.66           C  
ATOM   2131  C   LEU X 144      26.400 -13.213  19.934  1.00 32.99           C  
ATOM   2132  O   LEU X 144      27.268 -13.896  20.480  1.00 33.69           O  
ATOM   2133  CB  LEU X 144      27.578 -12.558  17.850  1.00 33.39           C  
ATOM   2134  CG  LEU X 144      26.825 -13.478  16.901  1.00 33.00           C  
ATOM   2135  CD1 LEU X 144      25.528 -12.804  16.448  1.00 34.92           C  
ATOM   2136  CD2 LEU X 144      27.708 -13.755  15.739  1.00 31.06           C  
ATOM   2137  H   LEU X 144      28.096 -11.607  20.674  1.00 31.64           H  
ATOM   2138  HA  LEU X 144      25.932 -11.508  18.744  1.00 32.66           H  
ATOM   2139  HB2 LEU X 144      27.918 -11.691  17.283  1.00 33.39           H  
ATOM   2140  HB3 LEU X 144      28.469 -13.082  18.195  1.00 33.39           H  
ATOM   2141  HG  LEU X 144      26.562 -14.413  17.396  1.00 33.00           H  
ATOM   2142 HD11 LEU X 144      24.992 -13.466  15.768  1.00 34.92           H  
ATOM   2143 HD12 LEU X 144      24.904 -12.594  17.317  1.00 34.92           H  
ATOM   2144 HD13 LEU X 144      25.763 -11.871  15.935  1.00 34.92           H  
ATOM   2145 HD21 LEU X 144      27.193 -14.414  15.040  1.00 31.06           H  
ATOM   2146 HD22 LEU X 144      27.956 -12.819  15.239  1.00 31.06           H  
ATOM   2147 HD23 LEU X 144      28.623 -14.236  16.084  1.00 31.06           H  
ATOM   2148  N   ASN X 145      25.078 -13.434  20.025  1.00 33.26           N  
ATOM   2149  CA  ASN X 145      24.474 -14.447  20.912  1.00 32.88           C  
ATOM   2150  C   ASN X 145      25.009 -14.264  22.310  1.00 33.11           C  
ATOM   2151  O   ASN X 145      25.425 -15.235  22.950  1.00 33.47           O  
ATOM   2152  CB  ASN X 145      24.794 -15.867  20.462  1.00 32.26           C  
ATOM   2153  CG  ASN X 145      24.149 -16.206  19.161  1.00 33.31           C  
ATOM   2154  OD1 ASN X 145      22.924 -16.144  19.038  1.00 33.69           O  
ATOM   2155  ND2 ASN X 145      24.962 -16.584  18.174  1.00 30.29           N  
ATOM   2156  H   ASN X 145      24.391 -12.911  19.481  1.00 33.26           H  
ATOM   2157  HA  ASN X 145      23.393 -14.309  20.878  1.00 32.88           H  
ATOM   2158  HB2 ASN X 145      25.874 -15.982  20.371  1.00 32.26           H  
ATOM   2159  HB3 ASN X 145      24.461 -16.571  21.225  1.00 32.26           H  
ATOM   2160 HD21 ASN X 145      24.576 -16.839  17.265  1.00 30.29           H  
ATOM   2161 HD22 ASN X 145      25.970 -16.618  18.328  1.00 30.29           H  
ATOM   2162  N   ARG X 146      25.051 -13.013  22.765  1.00 32.99           N  
ATOM   2163  CA  ARG X 146      25.532 -12.725  24.106  1.00 32.69           C  
ATOM   2164  C   ARG X 146      26.922 -13.367  24.315  1.00 31.55           C  
ATOM   2165  O   ARG X 146      27.271 -13.753  25.416  1.00 30.69           O  
ATOM   2166  CB  ARG X 146      24.522 -13.237  25.114  1.00 32.87           C  
ATOM   2167  CG  ARG X 146      23.065 -12.773  24.879  1.00 37.78           C  
ATOM   2168  CD  ARG X 146      22.321 -12.761  26.242  1.00 45.11           C  
ATOM   2169  NE  ARG X 146      23.241 -12.304  27.298  1.00 47.88           N  
ATOM   2170  CZ  ARG X 146      23.202 -12.668  28.585  1.00 51.55           C  
ATOM   2171  NH1 ARG X 146      22.252 -13.499  29.033  1.00 50.91           N  
ATOM   2172  NH2 ARG X 146      24.130 -12.195  29.433  1.00 51.44           N  
ATOM   2173  H   ARG X 146      24.761 -12.195  22.229  1.00 32.99           H  
ATOM   2174  HA  ARG X 146      25.642 -11.649  24.244  1.00 32.69           H  
ATOM   2175  HB2 ARG X 146      24.545 -14.327  25.106  1.00 32.87           H  
ATOM   2176  HB3 ARG X 146      24.832 -12.918  26.109  1.00 32.87           H  
ATOM   2177  HG2 ARG X 146      23.052 -11.779  24.433  1.00 37.78           H  
ATOM   2178  HG3 ARG X 146      22.563 -13.442  24.180  1.00 37.78           H  
ATOM   2179  HD2 ARG X 146      21.454 -12.102  26.190  1.00 45.11           H  
ATOM   2180  HD3 ARG X 146      21.950 -13.759  26.475  1.00 45.11           H  
ATOM   2181  HE  ARG X 146      23.974 -11.651  27.023  1.00 47.88           H  
ATOM   2182 HH11 ARG X 146      21.548 -13.862  28.391  1.00 50.91           H  
ATOM   2183 HH12 ARG X 146      22.233 -13.769  30.016  1.00 50.91           H  
ATOM   2184 HH21 ARG X 146      24.856 -11.564  29.094  1.00 51.44           H  
ATOM   2185 HH22 ARG X 146      24.108 -12.467  30.416  1.00 51.44           H  
ATOM   2186  N   LEU X 147      27.676 -13.531  23.221  1.00 30.13           N  
ATOM   2187  CA  LEU X 147      29.078 -13.864  23.322  1.00 28.83           C  
ATOM   2188  C   LEU X 147      29.843 -12.660  22.863  1.00 28.26           C  
ATOM   2189  O   LEU X 147      29.357 -11.907  22.036  1.00 28.49           O  
ATOM   2190  CB  LEU X 147      29.409 -15.065  22.473  1.00 28.73           C  
ATOM   2191  CG  LEU X 147      28.795 -16.416  22.835  1.00 28.04           C  
ATOM   2192  CD1 LEU X 147      29.479 -17.453  21.993  1.00 28.90           C  
ATOM   2193  CD2 LEU X 147      29.009 -16.740  24.287  1.00 29.21           C  
ATOM   2194  H   LEU X 147      27.329 -13.436  22.266  1.00 30.13           H  
ATOM   2195  HA  LEU X 147      29.341 -14.123  24.348  1.00 28.83           H  
ATOM   2196  HB2 LEU X 147      29.118 -14.835  21.448  1.00 28.73           H  
ATOM   2197  HB3 LEU X 147      30.493 -15.183  22.478  1.00 28.73           H  
ATOM   2198  HG  LEU X 147      27.720 -16.392  22.654  1.00 28.04           H  
ATOM   2199 HD11 LEU X 147      29.068 -18.436  22.222  1.00 28.90           H  
ATOM   2200 HD12 LEU X 147      29.319 -17.229  20.938  1.00 28.90           H  
ATOM   2201 HD13 LEU X 147      30.548 -17.448  22.207  1.00 28.90           H  
ATOM   2202 HD21 LEU X 147      28.561 -17.707  24.514  1.00 29.21           H  
ATOM   2203 HD22 LEU X 147      30.078 -16.777  24.498  1.00 29.21           H  
ATOM   2204 HD23 LEU X 147      28.544 -15.971  24.904  1.00 29.21           H  
ATOM   2205  N   LEU X 148      31.014 -12.427  23.434  1.00 27.99           N  
ATOM   2206  CA  LEU X 148      31.806 -11.273  23.020  1.00 28.24           C  
ATOM   2207  C   LEU X 148      33.042 -11.778  22.301  1.00 28.09           C  
ATOM   2208  O   LEU X 148      33.827 -12.537  22.868  1.00 28.70           O  
ATOM   2209  CB  LEU X 148      32.175 -10.356  24.195  1.00 27.95           C  
ATOM   2210  CG  LEU X 148      32.831  -9.054  23.744  1.00 27.33           C  
ATOM   2211  CD1 LEU X 148      32.190  -7.853  24.370  1.00 27.52           C  
ATOM   2212  CD2 LEU X 148      34.313  -9.038  23.993  1.00 27.13           C  
ATOM   2213  H   LEU X 148      31.431 -13.002  24.166  1.00 27.99           H  
ATOM   2214  HA  LEU X 148      31.207 -10.658  22.348  1.00 28.24           H  
ATOM   2215  HB2 LEU X 148      31.276 -10.126  24.767  1.00 27.95           H  
ATOM   2216  HB3 LEU X 148      32.852 -10.886  24.865  1.00 27.95           H  
ATOM   2217  HG  LEU X 148      32.674  -9.004  22.667  1.00 27.33           H  
ATOM   2218 HD11 LEU X 148      32.690  -6.950  24.020  1.00 27.52           H  
ATOM   2219 HD12 LEU X 148      31.137  -7.816  24.092  1.00 27.52           H  
ATOM   2220 HD13 LEU X 148      32.277  -7.918  25.455  1.00 27.52           H  
ATOM   2221 HD21 LEU X 148      34.729  -8.089  23.654  1.00 27.13           H  
ATOM   2222 HD22 LEU X 148      34.504  -9.157  25.059  1.00 27.13           H  
ATOM   2223 HD23 LEU X 148      34.783  -9.856  23.447  1.00 27.13           H  
ATOM   2224  N   TYR X 149      33.163 -11.356  21.043  1.00 27.56           N  
ATOM   2225  CA  TYR X 149      34.249 -11.700  20.138  1.00 25.90           C  
ATOM   2226  C   TYR X 149      35.233 -10.535  19.977  1.00 25.82           C  
ATOM   2227  O   TYR X 149      34.845  -9.437  19.552  1.00 25.23           O  
ATOM   2228  CB  TYR X 149      33.628 -12.039  18.785  1.00 25.75           C  
ATOM   2229  CG  TYR X 149      32.779 -13.320  18.799  1.00 25.77           C  
ATOM   2230  CD1 TYR X 149      31.493 -13.350  19.385  1.00 23.95           C  
ATOM   2231  CD2 TYR X 149      33.275 -14.503  18.248  1.00 22.98           C  
ATOM   2232  CE1 TYR X 149      30.735 -14.523  19.390  1.00 19.98           C  
ATOM   2233  CE2 TYR X 149      32.540 -15.672  18.283  1.00 24.24           C  
ATOM   2234  CZ  TYR X 149      31.265 -15.680  18.842  1.00 21.35           C  
ATOM   2235  OH  TYR X 149      30.557 -16.874  18.825  1.00 21.01           O  
ATOM   2236  H   TYR X 149      32.475 -10.739  20.612  1.00 27.56           H  
ATOM   2237  HA  TYR X 149      34.807 -12.545  20.541  1.00 25.90           H  
ATOM   2238  HB2 TYR X 149      33.006 -11.205  18.461  1.00 25.75           H  
ATOM   2239  HB3 TYR X 149      34.423 -12.149  18.047  1.00 25.75           H  
ATOM   2240  HD1 TYR X 149      31.091 -12.454  19.835  1.00 23.95           H  
ATOM   2241  HD2 TYR X 149      34.251 -14.504  17.786  1.00 22.98           H  
ATOM   2242  HE1 TYR X 149      29.743 -14.528  19.818  1.00 19.98           H  
ATOM   2243  HE2 TYR X 149      32.955 -16.582  17.876  1.00 24.24           H  
ATOM   2244  HH  TYR X 149      29.596 -16.684  18.826  1.00 21.01           H  
ATOM   2245  N   ALA X 150      36.502 -10.771  20.323  1.00 25.89           N  
ATOM   2246  CA  ALA X 150      37.602  -9.790  20.073  1.00 25.68           C  
ATOM   2247  C   ALA X 150      38.412 -10.269  18.906  1.00 25.40           C  
ATOM   2248  O   ALA X 150      38.918 -11.405  18.937  1.00 26.27           O  
ATOM   2249  CB  ALA X 150      38.514  -9.645  21.290  1.00 24.25           C  
ATOM   2250  H   ALA X 150      36.810 -11.630  20.779  1.00 25.89           H  
ATOM   2251  HA  ALA X 150      37.158  -8.816  19.868  1.00 25.68           H  
ATOM   2252  HB1 ALA X 150      39.301  -8.924  21.071  1.00 24.25           H  
ATOM   2253  HB2 ALA X 150      37.931  -9.297  22.143  1.00 24.25           H  
ATOM   2254  HB3 ALA X 150      38.962 -10.610  21.526  1.00 24.25           H  
ATOM   2255  N   VAL X 151      38.592  -9.392  17.921  1.00 25.38           N  
ATOM   2256  CA  VAL X 151      39.053  -9.778  16.560  1.00 24.45           C  
ATOM   2257  C   VAL X 151      40.301  -9.004  16.147  1.00 24.62           C  
ATOM   2258  O   VAL X 151      40.276  -7.774  16.069  1.00 24.73           O  
ATOM   2259  CB  VAL X 151      37.905  -9.601  15.506  1.00 24.18           C  
ATOM   2260  CG1 VAL X 151      38.425  -9.791  14.039  1.00 25.04           C  
ATOM   2261  CG2 VAL X 151      36.759 -10.554  15.801  1.00 21.06           C  
ATOM   2262  H   VAL X 151      38.427  -8.391  18.029  1.00 25.38           H  
ATOM   2263  HA  VAL X 151      39.321 -10.834  16.594  1.00 24.45           H  
ATOM   2264  HB  VAL X 151      37.538  -8.578  15.588  1.00 24.18           H  
ATOM   2265 HG11 VAL X 151      37.599  -9.660  13.340  1.00 25.04           H  
ATOM   2266 HG12 VAL X 151      39.198  -9.052  13.829  1.00 25.04           H  
ATOM   2267 HG13 VAL X 151      38.840 -10.793  13.927  1.00 25.04           H  
ATOM   2268 HG21 VAL X 151      35.972 -10.417  15.060  1.00 21.06           H  
ATOM   2269 HG22 VAL X 151      37.121 -11.581  15.761  1.00 21.06           H  
ATOM   2270 HG23 VAL X 151      36.361 -10.348  16.795  1.00 21.06           H  
ATOM   2271  N   GLY X 152      41.398  -9.719  15.909  1.00 25.20           N  
ATOM   2272  CA  GLY X 152      42.655  -9.075  15.546  1.00 25.83           C  
ATOM   2273  C   GLY X 152      43.201  -8.009  16.498  1.00 27.43           C  
ATOM   2274  O   GLY X 152      43.103  -8.114  17.766  1.00 28.01           O  
ATOM   2275  H   GLY X 152      41.441 -10.737  15.961  1.00 25.20           H  
ATOM   2276  HA2 GLY X 152      43.413  -9.851  15.440  1.00 25.83           H  
ATOM   2277  HA3 GLY X 152      42.528  -8.617  14.565  1.00 25.83           H  
ATOM   2278  N   GLY X 153      43.791  -6.982  15.896  1.00 27.41           N  
ATOM   2279  CA  GLY X 153      44.637  -6.064  16.623  1.00 28.52           C  
ATOM   2280  C   GLY X 153      46.134  -6.341  16.464  1.00 29.49           C  
ATOM   2281  O   GLY X 153      46.581  -6.916  15.463  1.00 29.01           O  
ATOM   2282  H   GLY X 153      43.694  -6.770  14.903  1.00 27.41           H  
ATOM   2283  HA2 GLY X 153      44.428  -5.049  16.287  1.00 28.52           H  
ATOM   2284  HA3 GLY X 153      44.380  -6.109  17.681  1.00 28.52           H  
ATOM   2285  N   PHE X 154      46.901  -5.937  17.468  1.00 29.62           N  
ATOM   2286  CA  PHE X 154      48.330  -5.958  17.400  1.00 31.31           C  
ATOM   2287  C   PHE X 154      48.877  -6.223  18.778  1.00 31.91           C  
ATOM   2288  O   PHE X 154      48.832  -5.340  19.615  1.00 32.51           O  
ATOM   2289  CB  PHE X 154      48.822  -4.578  16.961  1.00 31.43           C  
ATOM   2290  CG  PHE X 154      50.312  -4.437  17.005  1.00 34.87           C  
ATOM   2291  CD1 PHE X 154      51.109  -4.959  15.965  1.00 37.42           C  
ATOM   2292  CD2 PHE X 154      50.932  -3.804  18.068  1.00 34.64           C  
ATOM   2293  CE1 PHE X 154      52.518  -4.839  16.002  1.00 38.12           C  
ATOM   2294  CE2 PHE X 154      52.325  -3.680  18.110  1.00 38.00           C  
ATOM   2295  CZ  PHE X 154      53.120  -4.201  17.084  1.00 37.87           C  
ATOM   2296  H   PHE X 154      46.533  -5.586  18.352  1.00 29.62           H  
ATOM   2297  HA  PHE X 154      48.656  -6.727  16.699  1.00 31.31           H  
ATOM   2298  HB2 PHE X 154      48.476  -4.383  15.946  1.00 31.43           H  
ATOM   2299  HB3 PHE X 154      48.373  -3.819  17.602  1.00 31.43           H  
ATOM   2300  HD1 PHE X 154      50.638  -5.456  15.130  1.00 37.42           H  
ATOM   2301  HD2 PHE X 154      50.335  -3.402  18.873  1.00 34.64           H  
ATOM   2302  HE1 PHE X 154      53.121  -5.238  15.200  1.00 38.12           H  
ATOM   2303  HE2 PHE X 154      52.791  -3.176  18.944  1.00 38.00           H  
ATOM   2304  HZ  PHE X 154      54.195  -4.109  17.130  1.00 37.87           H  
ATOM   2305  N   ASP X 155      49.447  -7.402  19.011  1.00 33.21           N  
ATOM   2306  CA  ASP X 155      49.734  -7.900  20.395  1.00 33.26           C  
ATOM   2307  C   ASP X 155      50.944  -7.299  21.145  1.00 34.87           C  
ATOM   2308  O   ASP X 155      51.209  -7.614  22.316  1.00 35.01           O  
ATOM   2309  CB  ASP X 155      49.756  -9.432  20.418  1.00 31.51           C  
ATOM   2310  CG  ASP X 155      51.020 -10.028  19.862  1.00 28.87           C  
ATOM   2311  OD1 ASP X 155      51.964  -9.277  19.491  1.00 28.60           O  
ATOM   2312  OD2 ASP X 155      51.064 -11.281  19.805  1.00 20.77           O  
ATOM   2313  H   ASP X 155      49.728  -8.047  18.272  1.00 33.21           H  
ATOM   2314  HA  ASP X 155      48.898  -7.516  20.979  1.00 33.26           H  
ATOM   2315  HB2 ASP X 155      49.626  -9.773  21.445  1.00 31.51           H  
ATOM   2316  HB3 ASP X 155      48.906  -9.807  19.847  1.00 31.51           H  
ATOM   2317  N   GLY X 156      51.668  -6.429  20.448  1.00 36.26           N  
ATOM   2318  CA  GLY X 156      52.877  -5.849  20.991  1.00 37.62           C  
ATOM   2319  C   GLY X 156      54.086  -6.208  20.157  1.00 38.14           C  
ATOM   2320  O   GLY X 156      55.089  -5.498  20.219  1.00 38.50           O  
ATOM   2321  H   GLY X 156      51.433  -6.114  19.507  1.00 36.26           H  
ATOM   2322  HA2 GLY X 156      52.773  -4.765  21.036  1.00 37.62           H  
ATOM   2323  HA3 GLY X 156      53.022  -6.198  22.013  1.00 37.62           H  
ATOM   2324  N   THR X 157      53.971  -7.300  19.388  1.00 38.17           N  
ATOM   2325  CA  THR X 157      55.058  -7.861  18.567  1.00 38.34           C  
ATOM   2326  C   THR X 157      54.584  -8.210  17.151  1.00 38.26           C  
ATOM   2327  O   THR X 157      55.170  -7.738  16.174  1.00 38.65           O  
ATOM   2328  CB  THR X 157      55.775  -9.049  19.272  1.00 38.59           C  
ATOM   2329  OG1 THR X 157      56.796  -8.526  20.114  1.00 38.82           O  
ATOM   2330  CG2 THR X 157      56.432  -9.988  18.303  1.00 38.15           C  
ATOM   2331  H   THR X 157      53.103  -7.830  19.317  1.00 38.17           H  
ATOM   2332  HA  THR X 157      55.809  -7.079  18.456  1.00 38.34           H  
ATOM   2333  HB  THR X 157      55.016  -9.601  19.826  1.00 38.59           H  
ATOM   2334  HG1 THR X 157      57.357  -9.259  20.442  1.00 38.82           H  
ATOM   2335 HG21 THR X 157      56.916 -10.796  18.851  1.00 38.15           H  
ATOM   2336 HG22 THR X 157      55.680 -10.404  17.632  1.00 38.15           H  
ATOM   2337 HG23 THR X 157      57.178  -9.447  17.721  1.00 38.15           H  
ATOM   2338  N   ASN X 158      53.519  -8.987  17.013  1.00 37.69           N  
ATOM   2339  CA  ASN X 158      52.934  -9.116  15.666  1.00 37.76           C  
ATOM   2340  C   ASN X 158      51.457  -8.680  15.543  1.00 37.12           C  
ATOM   2341  O   ASN X 158      50.661  -8.821  16.497  1.00 35.62           O  
ATOM   2342  CB  ASN X 158      53.095 -10.540  15.056  1.00 38.45           C  
ATOM   2343  CG  ASN X 158      53.952 -11.474  15.902  1.00 38.97           C  
ATOM   2344  OD1 ASN X 158      55.131 -11.223  16.129  1.00 40.42           O  
ATOM   2345  ND2 ASN X 158      53.359 -12.573  16.346  1.00 39.98           N  
ATOM   2346  H   ASN X 158      53.059  -9.511  17.757  1.00 37.69           H  
ATOM   2347  HA  ASN X 158      53.528  -8.407  15.090  1.00 37.76           H  
ATOM   2348  HB2 ASN X 158      52.108 -10.984  14.926  1.00 38.45           H  
ATOM   2349  HB3 ASN X 158      53.538 -10.453  14.064  1.00 38.45           H  
ATOM   2350 HD21 ASN X 158      53.886 -13.249  16.900  1.00 39.98           H  
ATOM   2351 HD22 ASN X 158      52.376 -12.743  16.134  1.00 39.98           H  
ATOM   2352  N   ARG X 159      51.112  -8.195  14.340  1.00 35.84           N  
ATOM   2353  CA  ARG X 159      49.726  -7.996  13.943  1.00 34.66           C  
ATOM   2354  C   ARG X 159      48.936  -9.308  13.957  1.00 34.00           C  
ATOM   2355  O   ARG X 159      49.489 -10.388  13.818  1.00 34.08           O  
ATOM   2356  CB  ARG X 159      49.660  -7.323  12.578  1.00 35.01           C  
ATOM   2357  CG  ARG X 159      49.289  -5.890  12.654  1.00 35.89           C  
ATOM   2358  CD  ARG X 159      50.093  -5.103  11.709  1.00 35.56           C  
ATOM   2359  NE  ARG X 159      50.360  -3.779  12.263  1.00 38.01           N  
ATOM   2360  CZ  ARG X 159      51.550  -3.382  12.720  1.00 39.68           C  
ATOM   2361  NH1 ARG X 159      52.594  -4.210  12.709  1.00 40.71           N  
ATOM   2362  NH2 ARG X 159      51.712  -2.141  13.168  1.00 40.19           N  
ATOM   2363  H   ARG X 159      51.790  -7.933  13.624  1.00 35.84           H  
ATOM   2364  HA  ARG X 159      49.257  -7.338  14.675  1.00 34.66           H  
ATOM   2365  HB2 ARG X 159      50.628  -7.416  12.086  1.00 35.01           H  
ATOM   2366  HB3 ARG X 159      48.935  -7.847  11.956  1.00 35.01           H  
ATOM   2367  HG2 ARG X 159      48.229  -5.769  12.428  1.00 35.89           H  
ATOM   2368  HG3 ARG X 159      49.443  -5.521  13.668  1.00 35.89           H  
ATOM   2369  HD2 ARG X 159      51.032  -5.616  11.503  1.00 35.56           H  
ATOM   2370  HD3 ARG X 159      49.565  -5.010  10.760  1.00 35.56           H  
ATOM   2371  HE  ARG X 159      49.587  -3.114  12.304  1.00 38.01           H  
ATOM   2372 HH11 ARG X 159      52.489  -5.158  12.349  1.00 40.71           H  
ATOM   2373 HH12 ARG X 159      53.498  -3.895  13.061  1.00 40.71           H  
ATOM   2374 HH21 ARG X 159      50.926  -1.490  13.163  1.00 40.19           H  
ATOM   2375 HH22 ARG X 159      52.622  -1.839  13.517  1.00 40.19           H  
ATOM   2376  N   LEU X 160      47.628  -9.219  14.133  1.00 33.28           N  
ATOM   2377  CA  LEU X 160      46.862 -10.395  14.513  1.00 32.17           C  
ATOM   2378  C   LEU X 160      45.825 -10.718  13.483  1.00 31.29           C  
ATOM   2379  O   LEU X 160      45.103  -9.827  13.032  1.00 31.03           O  
ATOM   2380  CB  LEU X 160      46.239 -10.194  15.903  1.00 31.88           C  
ATOM   2381  CG  LEU X 160      47.311 -10.209  16.996  1.00 32.53           C  
ATOM   2382  CD1 LEU X 160      46.753  -9.924  18.394  1.00 34.86           C  
ATOM   2383  CD2 LEU X 160      48.068 -11.560  16.998  1.00 33.26           C  
ATOM   2384  H   LEU X 160      47.083  -8.364  14.022  1.00 33.28           H  
ATOM   2385  HA  LEU X 160      47.537 -11.250  14.566  1.00 32.17           H  
ATOM   2386  HB2 LEU X 160      45.701  -9.246  15.930  1.00 31.88           H  
ATOM   2387  HB3 LEU X 160      45.509 -10.980  16.095  1.00 31.88           H  
ATOM   2388  HG  LEU X 160      48.000  -9.399  16.757  1.00 32.53           H  
ATOM   2389 HD11 LEU X 160      47.564  -9.949  19.122  1.00 34.86           H  
ATOM   2390 HD12 LEU X 160      46.286  -8.939  18.406  1.00 34.86           H  
ATOM   2391 HD13 LEU X 160      46.011 -10.680  18.651  1.00 34.86           H  
ATOM   2392 HD21 LEU X 160      48.826 -11.551  17.782  1.00 33.26           H  
ATOM   2393 HD22 LEU X 160      47.364 -12.371  17.183  1.00 33.26           H  
ATOM   2394 HD23 LEU X 160      48.548 -11.710  16.031  1.00 33.26           H  
ATOM   2395  N   ASN X 161      45.809 -11.985  13.059  1.00 30.87           N  
ATOM   2396  CA  ASN X 161      44.712 -12.532  12.255  1.00 29.45           C  
ATOM   2397  C   ASN X 161      43.757 -13.379  13.105  1.00 28.35           C  
ATOM   2398  O   ASN X 161      42.689 -13.763  12.654  1.00 27.45           O  
ATOM   2399  CB  ASN X 161      45.226 -13.297  11.033  1.00 30.03           C  
ATOM   2400  CG  ASN X 161      45.955 -14.569  11.384  1.00 30.43           C  
ATOM   2401  OD1 ASN X 161      45.865 -15.547  10.660  1.00 31.01           O  
ATOM   2402  ND2 ASN X 161      46.706 -14.556  12.472  1.00 33.98           N  
ATOM   2403  H   ASN X 161      46.550 -12.656  13.261  1.00 30.87           H  
ATOM   2404  HA  ASN X 161      44.138 -11.687  11.876  1.00 29.45           H  
ATOM   2405  HB2 ASN X 161      44.384 -13.537  10.384  1.00 30.03           H  
ATOM   2406  HB3 ASN X 161      45.893 -12.650  10.463  1.00 30.03           H  
ATOM   2407 HD21 ASN X 161      47.239 -15.385  12.734  1.00 33.98           H  
ATOM   2408 HD22 ASN X 161      46.753 -13.717  13.049  1.00 33.98           H  
ATOM   2409  N   SER X 162      44.153 -13.600  14.351  1.00 27.31           N  
ATOM   2410  CA  SER X 162      43.427 -14.406  15.294  1.00 27.75           C  
ATOM   2411  C   SER X 162      42.210 -13.726  15.950  1.00 27.81           C  
ATOM   2412  O   SER X 162      42.149 -12.498  16.088  1.00 28.41           O  
ATOM   2413  CB  SER X 162      44.396 -14.857  16.374  1.00 27.28           C  
ATOM   2414  OG  SER X 162      44.967 -13.728  16.961  1.00 27.84           O  
ATOM   2415  H   SER X 162      45.013 -13.208  14.734  1.00 27.31           H  
ATOM   2416  HA  SER X 162      43.010 -15.238  14.727  1.00 27.75           H  
ATOM   2417  HB2 SER X 162      43.875 -15.451  17.125  1.00 27.28           H  
ATOM   2418  HB3 SER X 162      45.171 -15.493  15.945  1.00 27.28           H  
ATOM   2419  HG  SER X 162      44.405 -12.946  16.781  1.00 27.84           H  
ATOM   2420  N   ALA X 163      41.235 -14.528  16.363  1.00 27.50           N  
ATOM   2421  CA  ALA X 163      40.079 -13.982  17.102  1.00 27.55           C  
ATOM   2422  C   ALA X 163      39.778 -14.897  18.258  1.00 27.48           C  
ATOM   2423  O   ALA X 163      40.087 -16.089  18.237  1.00 28.06           O  
ATOM   2424  CB  ALA X 163      38.847 -13.858  16.200  1.00 26.87           C  
ATOM   2425  H   ALA X 163      41.211 -15.536  16.209  1.00 27.50           H  
ATOM   2426  HA  ALA X 163      40.326 -12.982  17.460  1.00 27.55           H  
ATOM   2427  HB1 ALA X 163      38.014 -13.453  16.775  1.00 26.87           H  
ATOM   2428  HB2 ALA X 163      39.071 -13.191  15.367  1.00 26.87           H  
ATOM   2429  HB3 ALA X 163      38.578 -14.841  15.815  1.00 26.87           H  
ATOM   2430  N   GLU X 164      39.178 -14.347  19.289  1.00 28.02           N  
ATOM   2431  CA  GLU X 164      38.787 -15.163  20.436  1.00 27.45           C  
ATOM   2432  C   GLU X 164      37.419 -14.724  20.962  1.00 27.72           C  
ATOM   2433  O   GLU X 164      36.973 -13.589  20.731  1.00 26.97           O  
ATOM   2434  CB  GLU X 164      39.868 -15.104  21.508  1.00 27.32           C  
ATOM   2435  CG  GLU X 164      40.234 -13.704  21.946  1.00 28.04           C  
ATOM   2436  CD  GLU X 164      41.284 -13.706  23.009  1.00 28.92           C  
ATOM   2437  OE1 GLU X 164      40.966 -14.178  24.103  1.00 28.38           O  
ATOM   2438  OE2 GLU X 164      42.428 -13.241  22.755  1.00 31.47           O  
ATOM   2439  H   GLU X 164      38.949 -13.356  19.366  1.00 28.02           H  
ATOM   2440  HA  GLU X 164      38.689 -16.204  20.127  1.00 27.45           H  
ATOM   2441  HB2 GLU X 164      39.532 -15.668  22.378  1.00 27.32           H  
ATOM   2442  HB3 GLU X 164      40.763 -15.600  21.133  1.00 27.32           H  
ATOM   2443  HG2 GLU X 164      40.590 -13.137  21.086  1.00 28.04           H  
ATOM   2444  HG3 GLU X 164      39.344 -13.196  22.317  1.00 28.04           H  
ATOM   2445  N   CYS X 165      36.772 -15.637  21.678  1.00 28.79           N  
ATOM   2446  CA  CYS X 165      35.397 -15.484  22.119  1.00 28.93           C  
ATOM   2447  C   CYS X 165      35.353 -15.448  23.635  1.00 28.84           C  
ATOM   2448  O   CYS X 165      35.981 -16.288  24.298  1.00 28.92           O  
ATOM   2449  CB  CYS X 165      34.603 -16.682  21.619  1.00 27.88           C  
ATOM   2450  SG  CYS X 165      32.827 -16.585  21.807  1.00 32.55           S  
ATOM   2451  H   CYS X 165      37.198 -16.516  21.971  1.00 28.79           H  
ATOM   2452  HA  CYS X 165      34.975 -14.558  21.728  1.00 28.93           H  
ATOM   2453  HB2 CYS X 165      34.828 -16.826  20.562  1.00 27.88           H  
ATOM   2454  HB3 CYS X 165      34.955 -17.570  22.144  1.00 27.88           H  
ATOM   2455  HG  CYS X 165      32.438 -17.445  22.701  1.00 32.55           H  
ATOM   2456  N   TYR X 166      34.589 -14.507  24.190  1.00 28.86           N  
ATOM   2457  CA  TYR X 166      34.343 -14.485  25.642  1.00 29.35           C  
ATOM   2458  C   TYR X 166      32.974 -15.045  25.997  1.00 30.08           C  
ATOM   2459  O   TYR X 166      31.986 -14.697  25.356  1.00 31.38           O  
ATOM   2460  CB  TYR X 166      34.443 -13.063  26.173  1.00 28.86           C  
ATOM   2461  CG  TYR X 166      34.227 -12.892  27.674  1.00 26.35           C  
ATOM   2462  CD1 TYR X 166      35.120 -13.411  28.592  1.00 22.49           C  
ATOM   2463  CD2 TYR X 166      33.142 -12.149  28.157  1.00 23.85           C  
ATOM   2464  CE1 TYR X 166      34.934 -13.197  29.921  1.00 22.32           C  
ATOM   2465  CE2 TYR X 166      32.950 -11.946  29.462  1.00 18.76           C  
ATOM   2466  CZ  TYR X 166      33.841 -12.466  30.340  1.00 21.88           C  
ATOM   2467  OH  TYR X 166      33.631 -12.269  31.674  1.00 24.59           O  
ATOM   2468  H   TYR X 166      34.133 -13.758  23.670  1.00 28.86           H  
ATOM   2469  HA  TYR X 166      35.104 -15.115  26.102  1.00 29.35           H  
ATOM   2470  HB2 TYR X 166      35.428 -12.671  25.921  1.00 28.86           H  
ATOM   2471  HB3 TYR X 166      33.711 -12.448  25.649  1.00 28.86           H  
ATOM   2472  HD1 TYR X 166      35.968 -13.988  28.253  1.00 22.49           H  
ATOM   2473  HD2 TYR X 166      32.440 -11.728  27.452  1.00 23.85           H  
ATOM   2474  HE1 TYR X 166      35.634 -13.595  30.641  1.00 22.32           H  
ATOM   2475  HE2 TYR X 166      32.100 -11.378  29.811  1.00 18.76           H  
ATOM   2476  HH  TYR X 166      34.264 -12.813  32.189  1.00 24.59           H  
ATOM   2477  N   TYR X 167      32.925 -15.896  27.014  1.00 29.80           N  
ATOM   2478  CA  TYR X 167      31.689 -16.435  27.515  1.00 30.19           C  
ATOM   2479  C   TYR X 167      31.373 -15.728  28.828  1.00 31.10           C  
ATOM   2480  O   TYR X 167      31.821 -16.183  29.894  1.00 31.69           O  
ATOM   2481  CB  TYR X 167      31.828 -17.941  27.722  1.00 29.93           C  
ATOM   2482  CG  TYR X 167      32.215 -18.633  26.454  1.00 30.80           C  
ATOM   2483  CD1 TYR X 167      31.282 -19.391  25.743  1.00 28.56           C  
ATOM   2484  CD2 TYR X 167      33.513 -18.477  25.918  1.00 31.71           C  
ATOM   2485  CE1 TYR X 167      31.634 -20.002  24.545  1.00 31.91           C  
ATOM   2486  CE2 TYR X 167      33.872 -19.066  24.711  1.00 33.01           C  
ATOM   2487  CZ  TYR X 167      32.931 -19.840  24.030  1.00 33.37           C  
ATOM   2488  OH  TYR X 167      33.272 -20.434  22.831  1.00 32.94           O  
ATOM   2489  H   TYR X 167      33.752 -16.227  27.510  1.00 29.80           H  
ATOM   2490  HA  TYR X 167      30.877 -16.273  26.806  1.00 30.19           H  
ATOM   2491  HB2 TYR X 167      32.578 -18.137  28.488  1.00 29.93           H  
ATOM   2492  HB3 TYR X 167      30.885 -18.348  28.087  1.00 29.93           H  
ATOM   2493  HD1 TYR X 167      30.279 -19.503  26.127  1.00 28.56           H  
ATOM   2494  HD2 TYR X 167      34.241 -17.888  26.457  1.00 31.71           H  
ATOM   2495  HE1 TYR X 167      30.911 -20.601  24.011  1.00 31.91           H  
ATOM   2496  HE2 TYR X 167      34.864 -18.927  24.306  1.00 33.01           H  
ATOM   2497  HH  TYR X 167      32.523 -20.980  22.512  1.00 32.94           H  
ATOM   2498  N   PRO X 168      30.583 -14.634  28.773  1.00 31.12           N  
ATOM   2499  CA  PRO X 168      30.389 -13.827  29.974  1.00 32.08           C  
ATOM   2500  C   PRO X 168      29.937 -14.631  31.181  1.00 32.79           C  
ATOM   2501  O   PRO X 168      30.499 -14.470  32.257  1.00 33.08           O  
ATOM   2502  CB  PRO X 168      29.342 -12.783  29.552  1.00 31.15           C  
ATOM   2503  CG  PRO X 168      28.769 -13.291  28.316  1.00 29.67           C  
ATOM   2504  CD  PRO X 168      29.793 -14.114  27.655  1.00 31.02           C  
ATOM   2505  HA  PRO X 168      31.325 -13.381  30.309  1.00 32.08           H  
ATOM   2506  HB2 PRO X 168      28.577 -12.661  30.319  1.00 31.15           H  
ATOM   2507  HB3 PRO X 168      29.800 -11.806  29.400  1.00 31.15           H  
ATOM   2508  HG2 PRO X 168      27.877 -13.883  28.522  1.00 29.67           H  
ATOM   2509  HG3 PRO X 168      28.463 -12.468  27.670  1.00 29.67           H  
ATOM   2510  HD2 PRO X 168      29.346 -14.918  27.070  1.00 31.02           H  
ATOM   2511  HD3 PRO X 168      30.404 -13.524  26.972  1.00 31.02           H  
ATOM   2512  N   GLU X 169      28.983 -15.532  30.996  1.00 33.80           N  
ATOM   2513  CA  GLU X 169      28.432 -16.282  32.126  1.00 35.08           C  
ATOM   2514  C   GLU X 169      29.439 -17.292  32.734  1.00 35.01           C  
ATOM   2515  O   GLU X 169      29.380 -17.580  33.908  1.00 35.32           O  
ATOM   2516  CB  GLU X 169      27.133 -16.957  31.671  1.00 35.84           C  
ATOM   2517  CG  GLU X 169      27.356 -18.113  30.635  1.00 39.18           C  
ATOM   2518  CD  GLU X 169      28.032 -17.722  29.280  1.00 38.71           C  
ATOM   2519  OE1 GLU X 169      27.697 -16.642  28.766  1.00 40.85           O  
ATOM   2520  OE2 GLU X 169      28.850 -18.519  28.732  1.00 33.66           O  
ATOM   2521  H   GLU X 169      28.576 -15.763  30.090  1.00 33.80           H  
ATOM   2522  HA  GLU X 169      28.218 -15.587  32.938  1.00 35.08           H  
ATOM   2523  HB2 GLU X 169      26.616 -17.357  32.543  1.00 35.84           H  
ATOM   2524  HB3 GLU X 169      26.478 -16.206  31.229  1.00 35.84           H  
ATOM   2525  HG2 GLU X 169      27.965 -18.882  31.110  1.00 39.18           H  
ATOM   2526  HG3 GLU X 169      26.388 -18.564  30.415  1.00 39.18           H  
ATOM   2527  N   ARG X 170      30.353 -17.831  31.923  1.00 35.04           N  
ATOM   2528  CA  ARG X 170      31.457 -18.688  32.419  1.00 34.02           C  
ATOM   2529  C   ARG X 170      32.706 -17.881  32.779  1.00 33.62           C  
ATOM   2530  O   ARG X 170      33.637 -18.416  33.383  1.00 32.86           O  
ATOM   2531  CB  ARG X 170      31.911 -19.676  31.342  1.00 33.67           C  
ATOM   2532  CG  ARG X 170      31.133 -20.949  31.202  1.00 32.02           C  
ATOM   2533  CD  ARG X 170      31.554 -21.613  29.873  1.00 32.10           C  
ATOM   2534  NE  ARG X 170      30.689 -22.720  29.493  1.00 30.68           N  
ATOM   2535  CZ  ARG X 170      29.484 -22.576  28.950  1.00 34.68           C  
ATOM   2536  NH1 ARG X 170      28.974 -21.369  28.712  1.00 35.44           N  
ATOM   2537  NH2 ARG X 170      28.762 -23.650  28.662  1.00 38.24           N  
ATOM   2538  H   ARG X 170      30.358 -17.694  30.912  1.00 35.04           H  
ATOM   2539  HA  ARG X 170      31.054 -19.191  33.298  1.00 34.02           H  
ATOM   2540  HB2 ARG X 170      31.890 -19.161  30.382  1.00 33.67           H  
ATOM   2541  HB3 ARG X 170      32.951 -19.937  31.541  1.00 33.67           H  
ATOM   2542  HG2 ARG X 170      31.333 -21.614  32.042  1.00 32.02           H  
ATOM   2543  HG3 ARG X 170      30.062 -20.745  31.205  1.00 32.02           H  
ATOM   2544  HD2 ARG X 170      31.547 -20.865  29.081  1.00 32.10           H  
ATOM   2545  HD3 ARG X 170      32.579 -21.973  29.962  1.00 32.10           H  
ATOM   2546  HE  ARG X 170      31.029 -23.668  29.654  1.00 30.68           H  
ATOM   2547 HH11 ARG X 170      29.510 -20.534  28.947  1.00 35.44           H  
ATOM   2548 HH12 ARG X 170      28.048 -21.280  28.295  1.00 35.44           H  
ATOM   2549 HH21 ARG X 170      29.132 -24.580  28.857  1.00 38.24           H  
ATOM   2550 HH22 ARG X 170      27.837 -23.546  28.245  1.00 38.24           H  
ATOM   2551  N   ASN X 171      32.754 -16.618  32.359  1.00 32.82           N  
ATOM   2552  CA  ASN X 171      33.965 -15.795  32.506  1.00 32.50           C  
ATOM   2553  C   ASN X 171      35.227 -16.463  31.871  1.00 32.74           C  
ATOM   2554  O   ASN X 171      36.245 -16.666  32.546  1.00 32.75           O  
ATOM   2555  CB  ASN X 171      34.166 -15.388  33.990  1.00 31.99           C  
ATOM   2556  CG  ASN X 171      35.126 -14.211  34.168  1.00 31.75           C  
ATOM   2557  OD1 ASN X 171      35.296 -13.345  33.283  1.00 30.19           O  
ATOM   2558  ND2 ASN X 171      35.758 -14.172  35.329  1.00 29.98           N  
ATOM   2559  H   ASN X 171      31.972 -16.138  31.914  1.00 32.82           H  
ATOM   2560  HA  ASN X 171      33.820 -14.877  31.936  1.00 32.50           H  
ATOM   2561  HB2 ASN X 171      33.200 -15.129  34.423  1.00 31.99           H  
ATOM   2562  HB3 ASN X 171      34.545 -16.245  34.547  1.00 31.99           H  
ATOM   2563 HD21 ASN X 171      36.412 -13.415  35.528  1.00 29.98           H  
ATOM   2564 HD22 ASN X 171      35.591 -14.899  36.025  1.00 29.98           H  
ATOM   2565  N   GLU X 172      35.151 -16.806  30.574  1.00 32.31           N  
ATOM   2566  CA  GLU X 172      36.250 -17.510  29.892  1.00 32.14           C  
ATOM   2567  C   GLU X 172      36.391 -17.102  28.421  1.00 31.58           C  
ATOM   2568  O   GLU X 172      35.454 -16.649  27.777  1.00 31.30           O  
ATOM   2569  CB  GLU X 172      36.146 -19.045  30.043  1.00 31.90           C  
ATOM   2570  CG  GLU X 172      35.183 -19.747  29.075  1.00 33.95           C  
ATOM   2571  CD  GLU X 172      35.040 -21.263  29.352  1.00 39.95           C  
ATOM   2572  OE1 GLU X 172      35.250 -21.680  30.524  1.00 39.90           O  
ATOM   2573  OE2 GLU X 172      34.696 -22.048  28.405  1.00 40.67           O  
ATOM   2574  H   GLU X 172      34.346 -16.609  29.980  1.00 32.31           H  
ATOM   2575  HA  GLU X 172      37.163 -17.195  30.397  1.00 32.14           H  
ATOM   2576  HB2 GLU X 172      37.140 -19.472  29.911  1.00 31.90           H  
ATOM   2577  HB3 GLU X 172      35.835 -19.271  31.063  1.00 31.90           H  
ATOM   2578  HG2 GLU X 172      34.202 -19.277  29.144  1.00 33.95           H  
ATOM   2579  HG3 GLU X 172      35.535 -19.602  28.054  1.00 33.95           H  
ATOM   2580  N   TRP X 173      37.601 -17.248  27.924  1.00 31.48           N  
ATOM   2581  CA  TRP X 173      37.942 -16.857  26.584  1.00 31.89           C  
ATOM   2582  C   TRP X 173      38.401 -18.110  25.911  1.00 32.93           C  
ATOM   2583  O   TRP X 173      39.040 -18.964  26.545  1.00 33.57           O  
ATOM   2584  CB  TRP X 173      39.098 -15.867  26.569  1.00 31.09           C  
ATOM   2585  CG  TRP X 173      38.718 -14.508  26.902  1.00 29.11           C  
ATOM   2586  CD1 TRP X 173      38.763 -13.925  28.135  1.00 28.06           C  
ATOM   2587  CD2 TRP X 173      38.205 -13.517  26.000  1.00 27.54           C  
ATOM   2588  NE1 TRP X 173      38.335 -12.609  28.051  1.00 28.78           N  
ATOM   2589  CE2 TRP X 173      37.981 -12.340  26.754  1.00 26.28           C  
ATOM   2590  CE3 TRP X 173      37.922 -13.508  24.626  1.00 27.40           C  
ATOM   2591  CZ2 TRP X 173      37.490 -11.171  26.186  1.00 26.90           C  
ATOM   2592  CZ3 TRP X 173      37.430 -12.341  24.058  1.00 27.47           C  
ATOM   2593  CH2 TRP X 173      37.223 -11.181  24.836  1.00 26.27           C  
ATOM   2594  H   TRP X 173      38.379 -17.646  28.449  1.00 31.48           H  
ATOM   2595  HA  TRP X 173      37.089 -16.384  26.098  1.00 31.89           H  
ATOM   2596  HB2 TRP X 173      39.859 -16.203  27.273  1.00 31.09           H  
ATOM   2597  HB3 TRP X 173      39.555 -15.873  25.579  1.00 31.09           H  
ATOM   2598  HD1 TRP X 173      39.084 -14.416  29.042  1.00 28.06           H  
ATOM   2599  HE1 TRP X 173      38.291 -11.949  28.827  1.00 28.78           H  
ATOM   2600  HE3 TRP X 173      38.083 -14.390  24.023  1.00 27.40           H  
ATOM   2601  HZ2 TRP X 173      37.324 -10.286  26.783  1.00 26.90           H  
ATOM   2602  HZ3 TRP X 173      37.202 -12.320  23.003  1.00 27.47           H  
ATOM   2603  HH2 TRP X 173      36.848 -10.285  24.363  1.00 26.27           H  
ATOM   2604  N   ARG X 174      38.050 -18.217  24.632  1.00 33.36           N  
ATOM   2605  CA  ARG X 174      38.420 -19.341  23.787  1.00 33.58           C  
ATOM   2606  C   ARG X 174      38.664 -18.849  22.341  1.00 32.86           C  
ATOM   2607  O   ARG X 174      37.833 -18.117  21.769  1.00 32.45           O  
ATOM   2608  CB  ARG X 174      37.364 -20.452  23.861  1.00 34.07           C  
ATOM   2609  CG  ARG X 174      37.535 -21.382  25.088  1.00 36.55           C  
ATOM   2610  CD  ARG X 174      36.919 -22.767  24.851  1.00 40.46           C  
ATOM   2611  NE  ARG X 174      35.475 -22.735  25.090  1.00 42.25           N  
ATOM   2612  CZ  ARG X 174      34.827 -23.615  25.842  1.00 42.18           C  
ATOM   2613  NH1 ARG X 174      35.511 -24.612  26.396  1.00 38.75           N  
ATOM   2614  NH2 ARG X 174      33.508 -23.488  26.032  1.00 42.57           N  
ATOM   2615  H   ARG X 174      37.492 -17.513  24.149  1.00 33.36           H  
ATOM   2616  HA  ARG X 174      39.351 -19.777  24.149  1.00 33.58           H  
ATOM   2617  HB2 ARG X 174      36.373 -20.000  23.893  1.00 34.07           H  
ATOM   2618  HB3 ARG X 174      37.412 -21.050  22.951  1.00 34.07           H  
ATOM   2619  HG2 ARG X 174      38.596 -21.491  25.315  1.00 36.55           H  
ATOM   2620  HG3 ARG X 174      37.068 -20.922  25.959  1.00 36.55           H  
ATOM   2621  HD2 ARG X 174      37.117 -23.089  23.829  1.00 40.46           H  
ATOM   2622  HD3 ARG X 174      37.387 -23.497  25.512  1.00 40.46           H  
ATOM   2623  HE  ARG X 174      34.934 -21.990  24.651  1.00 42.25           H  
ATOM   2624 HH11 ARG X 174      36.516 -24.690  26.239  1.00 38.75           H  
ATOM   2625 HH12 ARG X 174      35.031 -25.299  26.978  1.00 38.75           H  
ATOM   2626 HH21 ARG X 174      33.002 -22.715  25.599  1.00 42.57           H  
ATOM   2627 HH22 ARG X 174      33.009 -24.164  26.610  1.00 42.57           H  
ATOM   2628  N   MET X 175      39.839 -19.212  21.820  1.00 31.58           N  
ATOM   2629  CA  MET X 175      40.253 -18.982  20.447  1.00 31.94           C  
ATOM   2630  C   MET X 175      39.280 -19.586  19.449  1.00 30.76           C  
ATOM   2631  O   MET X 175      38.982 -20.770  19.513  1.00 30.82           O  
ATOM   2632  CB  MET X 175      41.637 -19.630  20.204  1.00 32.77           C  
ATOM   2633  CG  MET X 175      42.765 -18.936  20.908  1.00 33.50           C  
ATOM   2634  SD  MET X 175      43.048 -17.300  20.195  1.00 40.43           S  
ATOM   2635  CE  MET X 175      43.854 -16.490  21.565  1.00 36.17           C  
ATOM   2636  H   MET X 175      40.551 -19.692  22.370  1.00 31.58           H  
ATOM   2637  HA  MET X 175      40.288 -17.902  20.302  1.00 31.94           H  
ATOM   2638  HB2 MET X 175      41.603 -20.669  20.530  1.00 32.77           H  
ATOM   2639  HB3 MET X 175      41.840 -19.638  19.133  1.00 32.77           H  
ATOM   2640  HG2 MET X 175      42.535 -18.841  21.969  1.00 33.50           H  
ATOM   2641  HG3 MET X 175      43.673 -19.535  20.830  1.00 33.50           H  
ATOM   2642  HE1 MET X 175      44.098 -15.464  21.289  1.00 36.17           H  
ATOM   2643  HE2 MET X 175      43.188 -16.485  22.428  1.00 36.17           H  
ATOM   2644  HE3 MET X 175      44.770 -17.025  21.817  1.00 36.17           H  
ATOM   2645  N   ILE X 176      38.774 -18.771  18.540  1.00 30.06           N  
ATOM   2646  CA  ILE X 176      37.997 -19.296  17.430  1.00 29.57           C  
ATOM   2647  C   ILE X 176      38.937 -19.308  16.240  1.00 30.09           C  
ATOM   2648  O   ILE X 176      40.112 -18.953  16.384  1.00 30.25           O  
ATOM   2649  CB  ILE X 176      36.729 -18.460  17.159  1.00 29.60           C  
ATOM   2650  CG1 ILE X 176      37.094 -17.000  16.870  1.00 28.86           C  
ATOM   2651  CG2 ILE X 176      35.765 -18.518  18.358  1.00 28.19           C  
ATOM   2652  CD1 ILE X 176      36.072 -16.226  16.002  1.00 26.61           C  
ATOM   2653  H   ILE X 176      38.884 -17.757  18.547  1.00 30.06           H  
ATOM   2654  HA  ILE X 176      37.625 -20.297  17.650  1.00 29.57           H  
ATOM   2655  HB  ILE X 176      36.234 -18.885  16.286  1.00 29.60           H  
ATOM   2656 HG12 ILE X 176      37.211 -16.477  17.819  1.00 28.86           H  
ATOM   2657 HG13 ILE X 176      38.063 -16.976  16.371  1.00 28.86           H  
ATOM   2658 HG21 ILE X 176      34.879 -17.921  18.142  1.00 28.19           H  
ATOM   2659 HG22 ILE X 176      35.470 -19.552  18.538  1.00 28.19           H  
ATOM   2660 HG23 ILE X 176      36.262 -18.123  19.244  1.00 28.19           H  
ATOM   2661 HD11 ILE X 176      36.420 -15.204  15.854  1.00 26.61           H  
ATOM   2662 HD12 ILE X 176      35.970 -16.718  15.035  1.00 26.61           H  
ATOM   2663 HD13 ILE X 176      35.105 -16.211  16.505  1.00 26.61           H  
ATOM   2664  N   THR X 177      38.432 -19.730  15.076  1.00 30.54           N  
ATOM   2665  CA  THR X 177      39.192 -19.744  13.808  1.00 29.99           C  
ATOM   2666  C   THR X 177      39.779 -18.373  13.397  1.00 29.89           C  
ATOM   2667  O   THR X 177      39.101 -17.369  13.454  1.00 28.97           O  
ATOM   2668  CB  THR X 177      38.317 -20.272  12.653  1.00 29.58           C  
ATOM   2669  OG1 THR X 177      37.741 -21.538  13.011  1.00 30.33           O  
ATOM   2670  CG2 THR X 177      39.169 -20.469  11.410  1.00 30.67           C  
ATOM   2671  H   THR X 177      37.477 -20.076  14.980  1.00 30.54           H  
ATOM   2672  HA  THR X 177      40.035 -20.409  13.996  1.00 29.99           H  
ATOM   2673  HB  THR X 177      37.528 -19.546  12.457  1.00 29.58           H  
ATOM   2674  HG1 THR X 177      36.965 -21.718  12.440  1.00 30.33           H  
ATOM   2675 HG21 THR X 177      38.546 -20.842  10.597  1.00 30.67           H  
ATOM   2676 HG22 THR X 177      39.614 -19.517  11.119  1.00 30.67           H  
ATOM   2677 HG23 THR X 177      39.960 -21.189  11.621  1.00 30.67           H  
ATOM   2678  N   ALA X 178      41.038 -18.358  12.950  1.00 30.67           N  
ATOM   2679  CA  ALA X 178      41.711 -17.115  12.497  1.00 31.25           C  
ATOM   2680  C   ALA X 178      41.217 -16.603  11.135  1.00 31.67           C  
ATOM   2681  O   ALA X 178      40.767 -17.408  10.311  1.00 32.41           O  
ATOM   2682  CB  ALA X 178      43.177 -17.339  12.443  1.00 31.13           C  
ATOM   2683  H   ALA X 178      41.623 -19.192  12.888  1.00 30.67           H  
ATOM   2684  HA  ALA X 178      41.460 -16.343  13.225  1.00 31.25           H  
ATOM   2685  HB1 ALA X 178      43.672 -16.427  12.110  1.00 31.13           H  
ATOM   2686  HB2 ALA X 178      43.541 -17.609  13.435  1.00 31.13           H  
ATOM   2687  HB3 ALA X 178      43.396 -18.146  11.744  1.00 31.13           H  
ATOM   2688  N   MET X 179      41.331 -15.286  10.912  1.00 31.73           N  
ATOM   2689  CA  MET X 179      40.833 -14.579   9.719  1.00 32.14           C  
ATOM   2690  C   MET X 179      41.617 -14.956   8.489  1.00 33.12           C  
ATOM   2691  O   MET X 179      42.723 -15.490   8.604  1.00 33.84           O  
ATOM   2692  CB  MET X 179      40.950 -13.043   9.910  1.00 32.26           C  
ATOM   2693  CG  MET X 179      39.655 -12.326  10.322  1.00 30.96           C  
ATOM   2694  SD  MET X 179      39.788 -10.621  10.913  1.00 31.79           S  
ATOM   2695  CE  MET X 179      41.487 -10.527  11.430  1.00 30.32           C  
ATOM   2696  H   MET X 179      41.787 -14.662  11.577  1.00 31.73           H  
ATOM   2697  HA  MET X 179      39.790 -14.869   9.589  1.00 32.14           H  
ATOM   2698  HB2 MET X 179      41.710 -12.846  10.666  1.00 32.26           H  
ATOM   2699  HB3 MET X 179      41.306 -12.605   8.978  1.00 32.26           H  
ATOM   2700  HG2 MET X 179      38.981 -12.332   9.465  1.00 30.96           H  
ATOM   2701  HG3 MET X 179      39.180 -12.916  11.105  1.00 30.96           H  
ATOM   2702  HE1 MET X 179      41.696  -9.528  11.814  1.00 30.32           H  
ATOM   2703  HE2 MET X 179      41.670 -11.262  12.213  1.00 30.32           H  
ATOM   2704  HE3 MET X 179      42.138 -10.733  10.580  1.00 30.32           H  
ATOM   2705  N   ASN X 180      41.088 -14.666   7.300  1.00 33.52           N  
ATOM   2706  CA  ASN X 180      41.916 -14.843   6.095  1.00 34.37           C  
ATOM   2707  C   ASN X 180      43.127 -13.884   6.055  1.00 33.92           C  
ATOM   2708  O   ASN X 180      44.240 -14.268   5.687  1.00 34.54           O  
ATOM   2709  CB  ASN X 180      41.084 -14.733   4.813  1.00 34.61           C  
ATOM   2710  CG  ASN X 180      40.238 -15.982   4.552  1.00 36.98           C  
ATOM   2711  OD1 ASN X 180      40.660 -16.900   3.819  1.00 34.96           O  
ATOM   2712  ND2 ASN X 180      39.023 -16.021   5.157  1.00 37.35           N  
ATOM   2713  H   ASN X 180      40.140 -14.324   7.141  1.00 33.52           H  
ATOM   2714  HA  ASN X 180      42.317 -15.855   6.150  1.00 34.37           H  
ATOM   2715  HB2 ASN X 180      40.430 -13.864   4.882  1.00 34.61           H  
ATOM   2716  HB3 ASN X 180      41.749 -14.565   3.966  1.00 34.61           H  
ATOM   2717 HD21 ASN X 180      38.411 -16.826   5.021  1.00 37.35           H  
ATOM   2718 HD22 ASN X 180      38.722 -15.246   5.747  1.00 37.35           H  
ATOM   2719  N   THR X 181      42.901 -12.647   6.459  1.00 32.92           N  
ATOM   2720  CA  THR X 181      43.931 -11.627   6.459  1.00 32.21           C  
ATOM   2721  C   THR X 181      44.294 -11.214   7.913  1.00 31.98           C  
ATOM   2722  O   THR X 181      43.552 -11.471   8.863  1.00 31.94           O  
ATOM   2723  CB  THR X 181      43.413 -10.447   5.666  1.00 31.74           C  
ATOM   2724  OG1 THR X 181      42.727 -10.958   4.534  1.00 31.32           O  
ATOM   2725  CG2 THR X 181      44.523  -9.563   5.196  1.00 33.67           C  
ATOM   2726  H   THR X 181      41.995 -12.322   6.797  1.00 32.92           H  
ATOM   2727  HA  THR X 181      44.844 -12.008   6.001  1.00 32.21           H  
ATOM   2728  HB  THR X 181      42.760  -9.852   6.304  1.00 31.74           H  
ATOM   2729  HG1 THR X 181      41.807 -10.619   4.528  1.00 31.32           H  
ATOM   2730 HG21 THR X 181      44.109  -8.728   4.631  1.00 33.67           H  
ATOM   2731 HG22 THR X 181      45.073  -9.182   6.056  1.00 33.67           H  
ATOM   2732 HG23 THR X 181      45.197 -10.134   4.558  1.00 33.67           H  
ATOM   2733  N   ILE X 182      45.471 -10.632   8.088  1.00 31.97           N  
ATOM   2734  CA  ILE X 182      45.904 -10.121   9.385  1.00 31.63           C  
ATOM   2735  C   ILE X 182      45.258  -8.741   9.463  1.00 31.36           C  
ATOM   2736  O   ILE X 182      45.296  -8.007   8.460  1.00 31.55           O  
ATOM   2737  CB  ILE X 182      47.416  -9.971   9.411  1.00 31.37           C  
ATOM   2738  CG1 ILE X 182      48.084 -11.343   9.425  1.00 31.35           C  
ATOM   2739  CG2 ILE X 182      47.819  -9.221  10.625  1.00 32.99           C  
ATOM   2740  CD1 ILE X 182      49.562 -11.316   9.066  1.00 31.79           C  
ATOM   2741  H   ILE X 182      46.152 -10.500   7.340  1.00 31.97           H  
ATOM   2742  HA  ILE X 182      45.628 -10.778  10.210  1.00 31.63           H  
ATOM   2743  HB  ILE X 182      47.730  -9.430   8.519  1.00 31.37           H  
ATOM   2744 HG12 ILE X 182      47.970 -11.781  10.416  1.00 31.35           H  
ATOM   2745 HG13 ILE X 182      47.563 -11.997   8.726  1.00 31.35           H  
ATOM   2746 HG21 ILE X 182      48.904  -9.114  10.643  1.00 32.99           H  
ATOM   2747 HG22 ILE X 182      47.357  -8.234  10.613  1.00 32.99           H  
ATOM   2748 HG23 ILE X 182      47.493  -9.763  11.513  1.00 32.99           H  
ATOM   2749 HD11 ILE X 182      49.963 -12.329   9.099  1.00 31.79           H  
ATOM   2750 HD12 ILE X 182      49.685 -10.909   8.062  1.00 31.79           H  
ATOM   2751 HD13 ILE X 182      50.098 -10.690   9.780  1.00 31.79           H  
ATOM   2752  N   ARG X 183      44.611  -8.407  10.589  1.00 29.83           N  
ATOM   2753  CA  ARG X 183      43.921  -7.120  10.677  1.00 28.72           C  
ATOM   2754  C   ARG X 183      44.051  -6.403  12.020  1.00 28.78           C  
ATOM   2755  O   ARG X 183      43.484  -6.842  13.021  1.00 28.32           O  
ATOM   2756  CB  ARG X 183      42.443  -7.269  10.365  1.00 28.46           C  
ATOM   2757  CG  ARG X 183      42.088  -7.550   8.931  1.00 26.95           C  
ATOM   2758  CD  ARG X 183      40.592  -7.727   8.819  1.00 23.85           C  
ATOM   2759  NE  ARG X 183      40.237  -8.614   7.729  1.00 25.88           N  
ATOM   2760  CZ  ARG X 183      39.982  -8.227   6.475  1.00 25.95           C  
ATOM   2761  NH1 ARG X 183      40.037  -6.941   6.166  1.00 25.07           N  
ATOM   2762  NH2 ARG X 183      39.659  -9.138   5.542  1.00 23.81           N  
ATOM   2763  H   ARG X 183      44.553  -8.990  11.424  1.00 29.83           H  
ATOM   2764  HA  ARG X 183      44.426  -6.503   9.934  1.00 28.72           H  
ATOM   2765  HB2 ARG X 183      42.043  -8.075  10.980  1.00 28.46           H  
ATOM   2766  HB3 ARG X 183      41.935  -6.354  10.670  1.00 28.46           H  
ATOM   2767  HG2 ARG X 183      42.419  -6.730   8.294  1.00 26.95           H  
ATOM   2768  HG3 ARG X 183      42.600  -8.448   8.586  1.00 26.95           H  
ATOM   2769  HD2 ARG X 183      40.202  -8.127   9.755  1.00 23.85           H  
ATOM   2770  HD3 ARG X 183      40.121  -6.756   8.666  1.00 23.85           H  
ATOM   2771  HE  ARG X 183      40.177  -9.611   7.935  1.00 25.88           H  
ATOM   2772 HH11 ARG X 183      40.273  -6.254   6.882  1.00 25.07           H  
ATOM   2773 HH12 ARG X 183      39.844  -6.637   5.212  1.00 25.07           H  
ATOM   2774 HH21 ARG X 183      39.608 -10.126   5.790  1.00 23.81           H  
ATOM   2775 HH22 ARG X 183      39.465  -8.842   4.586  1.00 23.81           H  
ATOM   2776  N   SER X 184      44.794  -5.297  12.017  1.00 28.33           N  
ATOM   2777  CA  SER X 184      44.769  -4.345  13.107  1.00 28.31           C  
ATOM   2778  C   SER X 184      43.985  -3.118  12.633  1.00 28.60           C  
ATOM   2779  O   SER X 184      44.066  -2.735  11.451  1.00 28.17           O  
ATOM   2780  CB  SER X 184      46.192  -3.975  13.548  1.00 28.49           C  
ATOM   2781  OG  SER X 184      46.565  -2.665  13.136  1.00 28.51           O  
ATOM   2782  H   SER X 184      45.426  -5.044  11.257  1.00 28.33           H  
ATOM   2783  HA  SER X 184      44.282  -4.778  13.981  1.00 28.31           H  
ATOM   2784  HB2 SER X 184      46.263  -4.045  14.633  1.00 28.49           H  
ATOM   2785  HB3 SER X 184      46.897  -4.697  13.135  1.00 28.49           H  
ATOM   2786  HG  SER X 184      47.477  -2.474  13.440  1.00 28.51           H  
ATOM   2787  N   GLY X 185      43.201  -2.535  13.555  1.00 29.11           N  
ATOM   2788  CA  GLY X 185      42.314  -1.405  13.271  1.00 29.05           C  
ATOM   2789  C   GLY X 185      41.299  -1.639  12.166  1.00 29.43           C  
ATOM   2790  O   GLY X 185      40.941  -0.714  11.455  1.00 29.68           O  
ATOM   2791  H   GLY X 185      43.168  -2.842  14.527  1.00 29.11           H  
ATOM   2792  HA2 GLY X 185      41.779  -1.146  14.185  1.00 29.05           H  
ATOM   2793  HA3 GLY X 185      42.925  -0.543  13.004  1.00 29.05           H  
ATOM   2794  N   ALA X 186      40.845  -2.882  12.014  1.00 29.24           N  
ATOM   2795  CA  ALA X 186      39.711  -3.190  11.156  1.00 29.35           C  
ATOM   2796  C   ALA X 186      38.433  -2.546  11.739  1.00 29.47           C  
ATOM   2797  O   ALA X 186      38.446  -2.034  12.858  1.00 29.59           O  
ATOM   2798  CB  ALA X 186      39.535  -4.690  11.062  1.00 28.49           C  
ATOM   2799  H   ALA X 186      41.251  -3.694  12.479  1.00 29.24           H  
ATOM   2800  HA  ALA X 186      39.892  -2.790  10.158  1.00 29.35           H  
ATOM   2801  HB1 ALA X 186      38.685  -4.917  10.419  1.00 28.49           H  
ATOM   2802  HB2 ALA X 186      40.437  -5.137  10.643  1.00 28.49           H  
ATOM   2803  HB3 ALA X 186      39.357  -5.098  12.057  1.00 28.49           H  
ATOM   2804  N   GLY X 187      37.348  -2.576  10.974  1.00 29.56           N  
ATOM   2805  CA  GLY X 187      36.000  -2.284  11.486  1.00 29.72           C  
ATOM   2806  C   GLY X 187      35.384  -3.642  11.815  1.00 29.79           C  
ATOM   2807  O   GLY X 187      35.353  -4.533  10.952  1.00 29.35           O  
ATOM   2808  H   GLY X 187      37.370  -2.803   9.980  1.00 29.56           H  
ATOM   2809  HA2 GLY X 187      36.046  -1.649  12.371  1.00 29.72           H  
ATOM   2810  HA3 GLY X 187      35.405  -1.753  10.743  1.00 29.72           H  
ATOM   2811  N   VAL X 188      34.971  -3.830  13.077  1.00 29.24           N  
ATOM   2812  CA  VAL X 188      34.279  -5.055  13.480  1.00 28.71           C  
ATOM   2813  C   VAL X 188      32.863  -4.703  13.991  1.00 28.98           C  
ATOM   2814  O   VAL X 188      32.661  -3.774  14.788  1.00 28.83           O  
ATOM   2815  CB  VAL X 188      35.118  -5.896  14.497  1.00 28.61           C  
ATOM   2816  CG1 VAL X 188      34.427  -7.220  14.878  1.00 26.92           C  
ATOM   2817  CG2 VAL X 188      36.479  -6.190  13.930  1.00 28.67           C  
ATOM   2818  H   VAL X 188      35.104  -3.153  13.828  1.00 29.24           H  
ATOM   2819  HA  VAL X 188      34.164  -5.704  12.612  1.00 28.71           H  
ATOM   2820  HB  VAL X 188      35.210  -5.296  15.402  1.00 28.61           H  
ATOM   2821 HG11 VAL X 188      35.051  -7.765  15.586  1.00 26.92           H  
ATOM   2822 HG12 VAL X 188      33.460  -7.008  15.335  1.00 26.92           H  
ATOM   2823 HG13 VAL X 188      34.280  -7.825  13.983  1.00 26.92           H  
ATOM   2824 HG21 VAL X 188      37.053  -6.776  14.648  1.00 28.67           H  
ATOM   2825 HG22 VAL X 188      36.373  -6.754  13.003  1.00 28.67           H  
ATOM   2826 HG23 VAL X 188      36.999  -5.254  13.728  1.00 28.67           H  
ATOM   2827  N   CYS X 189      31.894  -5.450  13.486  1.00 29.20           N  
ATOM   2828  CA  CYS X 189      30.490  -5.282  13.808  1.00 29.32           C  
ATOM   2829  C   CYS X 189      29.810  -6.635  13.523  1.00 30.66           C  
ATOM   2830  O   CYS X 189      30.476  -7.620  13.256  1.00 30.83           O  
ATOM   2831  CB  CYS X 189      29.899  -4.152  12.974  1.00 28.98           C  
ATOM   2832  SG  CYS X 189      29.681  -4.599  11.186  1.00 26.86           S  
ATOM   2833  H   CYS X 189      32.069  -6.207  12.825  1.00 29.20           H  
ATOM   2834  HA  CYS X 189      30.338  -5.006  14.852  1.00 29.32           H  
ATOM   2835  HB2 CYS X 189      28.933  -3.868  13.391  1.00 28.98           H  
ATOM   2836  HB3 CYS X 189      30.547  -3.278  13.047  1.00 28.98           H  
ATOM   2837  HG  CYS X 189      29.076  -3.629  10.567  1.00 26.86           H  
ATOM   2838  N   VAL X 190      28.488  -6.692  13.621  1.00 32.62           N  
ATOM   2839  CA  VAL X 190      27.737  -7.917  13.414  1.00 33.86           C  
ATOM   2840  C   VAL X 190      26.618  -7.508  12.482  1.00 35.08           C  
ATOM   2841  O   VAL X 190      26.121  -6.397  12.576  1.00 35.06           O  
ATOM   2842  CB  VAL X 190      27.104  -8.387  14.721  1.00 34.13           C  
ATOM   2843  CG1 VAL X 190      26.123  -9.550  14.492  1.00 35.32           C  
ATOM   2844  CG2 VAL X 190      28.178  -8.817  15.685  1.00 35.35           C  
ATOM   2845  H   VAL X 190      27.907  -5.885  13.847  1.00 32.62           H  
ATOM   2846  HA  VAL X 190      28.370  -8.718  13.034  1.00 33.86           H  
ATOM   2847  HB  VAL X 190      26.544  -7.550  15.138  1.00 34.13           H  
ATOM   2848 HG11 VAL X 190      25.693  -9.857  15.446  1.00 35.32           H  
ATOM   2849 HG12 VAL X 190      25.326  -9.227  13.822  1.00 35.32           H  
ATOM   2850 HG13 VAL X 190      26.654 -10.391  14.046  1.00 35.32           H  
ATOM   2851 HG21 VAL X 190      27.719  -9.151  16.616  1.00 35.35           H  
ATOM   2852 HG22 VAL X 190      28.752  -9.635  15.249  1.00 35.35           H  
ATOM   2853 HG23 VAL X 190      28.842  -7.977  15.889  1.00 35.35           H  
ATOM   2854  N   LEU X 191      26.240  -8.395  11.573  1.00 36.20           N  
ATOM   2855  CA  LEU X 191      25.118  -8.171  10.681  1.00 37.29           C  
ATOM   2856  C   LEU X 191      24.567  -9.526  10.232  1.00 38.65           C  
ATOM   2857  O   LEU X 191      25.343 -10.397   9.776  1.00 39.16           O  
ATOM   2858  CB  LEU X 191      25.550  -7.376   9.461  1.00 36.98           C  
ATOM   2859  CG  LEU X 191      24.412  -7.160   8.464  1.00 37.02           C  
ATOM   2860  CD1 LEU X 191      23.343  -6.289   9.091  1.00 37.80           C  
ATOM   2861  CD2 LEU X 191      24.905  -6.552   7.155  1.00 37.69           C  
ATOM   2862  H   LEU X 191      26.706  -9.292  11.435  1.00 36.20           H  
ATOM   2863  HA  LEU X 191      24.352  -7.604  11.210  1.00 37.29           H  
ATOM   2864  HB2 LEU X 191      25.936  -6.408   9.781  1.00 36.98           H  
ATOM   2865  HB3 LEU X 191      26.369  -7.897   8.964  1.00 36.98           H  
ATOM   2866  HG  LEU X 191      23.988  -8.134   8.221  1.00 37.02           H  
ATOM   2867 HD11 LEU X 191      22.533  -6.137   8.378  1.00 37.80           H  
ATOM   2868 HD12 LEU X 191      22.953  -6.778   9.984  1.00 37.80           H  
ATOM   2869 HD13 LEU X 191      23.773  -5.325   9.363  1.00 37.80           H  
ATOM   2870 HD21 LEU X 191      24.063  -6.416   6.477  1.00 37.69           H  
ATOM   2871 HD22 LEU X 191      25.369  -5.586   7.355  1.00 37.69           H  
ATOM   2872 HD23 LEU X 191      25.636  -7.218   6.697  1.00 37.69           H  
ATOM   2873  N   HID X 192      23.238  -9.693  10.334  1.00 39.05           N  
ATOM   2874  CA  HID X 192      22.562 -10.957  10.007  1.00 39.10           C  
ATOM   2875  C   HID X 192      23.410 -12.112  10.485  1.00 38.43           C  
ATOM   2876  O   HID X 192      23.772 -12.972   9.677  1.00 39.05           O  
ATOM   2877  CB  HID X 192      22.286 -11.167   8.495  1.00 39.81           C  
ATOM   2878  CG  HID X 192      21.573 -10.030   7.798  1.00 42.75           C  
ATOM   2879  ND1 HID X 192      20.769  -9.115   8.455  1.00 44.68           N  
ATOM   2880  CD2 HID X 192      21.533  -9.687   6.483  1.00 42.25           C  
ATOM   2881  CE1 HID X 192      20.291  -8.244   7.577  1.00 45.05           C  
ATOM   2882  NE2 HID X 192      20.736  -8.574   6.374  1.00 43.39           N  
ATOM   2883  H   HID X 192      22.604  -8.957  10.645  1.00 39.05           H  
ATOM   2884  HA  HID X 192      21.595 -10.911  10.507  1.00 39.10           H  
ATOM   2885  HB2 HID X 192      23.237 -11.340   7.991  1.00 39.81           H  
ATOM   2886  HB3 HID X 192      21.692 -12.073   8.375  1.00 39.81           H  
ATOM   2887  HD1 HID X 192      20.575  -9.111   9.456  1.00 44.68           H  
ATOM   2888  HD2 HID X 192      22.035 -10.196   5.674  1.00 42.25           H  
ATOM   2889  HE1 HID X 192      19.648  -7.407   7.804  1.00 45.05           H  
ATOM   2890  N   ASN X 193      23.774 -12.102  11.774  1.00 37.96           N  
ATOM   2891  CA  ASN X 193      24.290 -13.301  12.471  1.00 37.01           C  
ATOM   2892  C   ASN X 193      25.743 -13.736  12.079  1.00 35.92           C  
ATOM   2893  O   ASN X 193      26.198 -14.856  12.418  1.00 35.37           O  
ATOM   2894  CB  ASN X 193      23.275 -14.457  12.280  1.00 38.00           C  
ATOM   2895  CG  ASN X 193      23.076 -15.314  13.534  1.00 39.83           C  
ATOM   2896  OD1 ASN X 193      23.262 -16.534  13.494  1.00 40.35           O  
ATOM   2897  ND2 ASN X 193      22.657 -14.684  14.634  1.00 42.63           N  
ATOM   2898  H   ASN X 193      23.722 -11.272  12.365  1.00 37.96           H  
ATOM   2899  HA  ASN X 193      24.385 -13.035  13.524  1.00 37.01           H  
ATOM   2900  HB2 ASN X 193      22.314 -14.039  11.980  1.00 38.00           H  
ATOM   2901  HB3 ASN X 193      23.614 -15.095  11.464  1.00 38.00           H  
ATOM   2902 HD21 ASN X 193      22.477 -15.213  15.487  1.00 42.63           H  
ATOM   2903 HD22 ASN X 193      22.517 -13.674  14.621  1.00 42.63           H  
ATOM   2904  N   CYS X 194      26.447 -12.844  11.375  1.00 34.13           N  
ATOM   2905  CA  CYS X 194      27.818 -13.052  10.990  1.00 33.37           C  
ATOM   2906  C   CYS X 194      28.652 -11.918  11.558  1.00 32.65           C  
ATOM   2907  O   CYS X 194      28.115 -10.866  11.874  1.00 32.86           O  
ATOM   2908  CB  CYS X 194      27.924 -13.108   9.466  1.00 33.91           C  
ATOM   2909  SG  CYS X 194      26.921 -14.458   8.701  1.00 36.25           S  
ATOM   2910  H   CYS X 194      26.063 -11.953  11.060  1.00 34.13           H  
ATOM   2911  HA  CYS X 194      28.188 -13.999  11.383  1.00 33.37           H  
ATOM   2912  HB2 CYS X 194      27.604 -12.151   9.053  1.00 33.91           H  
ATOM   2913  HB3 CYS X 194      28.969 -13.242   9.188  1.00 33.91           H  
ATOM   2914  HG  CYS X 194      25.657 -14.217   8.886  1.00 36.25           H  
ATOM   2915  N   ILE X 195      29.957 -12.135  11.721  1.00 31.62           N  
ATOM   2916  CA  ILE X 195      30.847 -11.101  12.222  1.00 30.94           C  
ATOM   2917  C   ILE X 195      31.605 -10.562  11.033  1.00 31.44           C  
ATOM   2918  O   ILE X 195      32.294 -11.342  10.346  1.00 31.70           O  
ATOM   2919  CB  ILE X 195      31.893 -11.662  13.220  1.00 30.83           C  
ATOM   2920  CG1 ILE X 195      31.214 -12.279  14.438  1.00 30.89           C  
ATOM   2921  CG2 ILE X 195      32.839 -10.582  13.664  1.00 29.75           C  
ATOM   2922  CD1 ILE X 195      32.171 -12.944  15.423  1.00 29.37           C  
ATOM   2923  H   ILE X 195      30.417 -13.021  11.511  1.00 31.62           H  
ATOM   2924  HA  ILE X 195      30.252 -10.346  12.737  1.00 30.94           H  
ATOM   2925  HB  ILE X 195      32.456 -12.438  12.702  1.00 30.83           H  
ATOM   2926 HG12 ILE X 195      30.656 -11.502  14.960  1.00 30.89           H  
ATOM   2927 HG13 ILE X 195      30.489 -13.019  14.099  1.00 30.89           H  
ATOM   2928 HG21 ILE X 195      33.564 -10.998  14.364  1.00 29.75           H  
ATOM   2929 HG22 ILE X 195      33.362 -10.178  12.797  1.00 29.75           H  
ATOM   2930 HG23 ILE X 195      32.278  -9.786  14.154  1.00 29.75           H  
ATOM   2931 HD11 ILE X 195      31.605 -13.356  16.258  1.00 29.37           H  
ATOM   2932 HD12 ILE X 195      32.711 -13.746  14.920  1.00 29.37           H  
ATOM   2933 HD13 ILE X 195      32.881 -12.206  15.795  1.00 29.37           H  
ATOM   2934  N   TYR X 196      31.504  -9.251  10.782  1.00 30.61           N  
ATOM   2935  CA  TYR X 196      32.243  -8.660   9.675  1.00 30.03           C  
ATOM   2936  C   TYR X 196      33.534  -8.044  10.104  1.00 30.31           C  
ATOM   2937  O   TYR X 196      33.562  -7.254  11.047  1.00 31.61           O  
ATOM   2938  CB  TYR X 196      31.414  -7.632   8.973  1.00 29.59           C  
ATOM   2939  CG  TYR X 196      30.341  -8.278   8.179  1.00 29.72           C  
ATOM   2940  CD1 TYR X 196      29.177  -8.719   8.798  1.00 28.79           C  
ATOM   2941  CD2 TYR X 196      30.477  -8.461   6.804  1.00 30.81           C  
ATOM   2942  CE1 TYR X 196      28.188  -9.324   8.085  1.00 29.41           C  
ATOM   2943  CE2 TYR X 196      29.462  -9.068   6.066  1.00 31.26           C  
ATOM   2944  CZ  TYR X 196      28.330  -9.487   6.731  1.00 30.44           C  
ATOM   2945  OH  TYR X 196      27.330 -10.101   6.058  1.00 34.04           O  
ATOM   2946  H   TYR X 196      30.932  -8.599  11.318  1.00 30.61           H  
ATOM   2947  HA  TYR X 196      32.476  -9.478   8.993  1.00 30.03           H  
ATOM   2948  HB2 TYR X 196      30.974  -6.952   9.703  1.00 29.59           H  
ATOM   2949  HB3 TYR X 196      32.047  -7.032   8.319  1.00 29.59           H  
ATOM   2950  HD1 TYR X 196      29.055  -8.579   9.862  1.00 28.79           H  
ATOM   2951  HD2 TYR X 196      31.376  -8.130   6.306  1.00 30.81           H  
ATOM   2952  HE1 TYR X 196      27.296  -9.674   8.583  1.00 29.41           H  
ATOM   2953  HE2 TYR X 196      29.560  -9.206   4.999  1.00 31.26           H  
ATOM   2954  HH  TYR X 196      27.698 -10.563   5.276  1.00 34.04           H  
ATOM   2955  N   ALA X 197      34.614  -8.411   9.438  1.00 29.57           N  
ATOM   2956  CA  ALA X 197      35.875  -7.751   9.701  1.00 29.90           C  
ATOM   2957  C   ALA X 197      36.181  -6.977   8.448  1.00 30.79           C  
ATOM   2958  O   ALA X 197      36.569  -7.552   7.425  1.00 31.22           O  
ATOM   2959  CB  ALA X 197      36.969  -8.751   9.998  1.00 29.18           C  
ATOM   2960  H   ALA X 197      34.643  -9.144   8.729  1.00 29.57           H  
ATOM   2961  HA  ALA X 197      35.815  -7.105  10.577  1.00 29.90           H  
ATOM   2962  HB1 ALA X 197      37.903  -8.222  10.191  1.00 29.18           H  
ATOM   2963  HB2 ALA X 197      36.697  -9.338  10.875  1.00 29.18           H  
ATOM   2964  HB3 ALA X 197      37.098  -9.414   9.143  1.00 29.18           H  
ATOM   2965  N   ALA X 198      35.977  -5.670   8.527  1.00 31.27           N  
ATOM   2966  CA  ALA X 198      36.183  -4.774   7.420  1.00 31.99           C  
ATOM   2967  C   ALA X 198      37.523  -4.001   7.485  1.00 32.74           C  
ATOM   2968  O   ALA X 198      37.841  -3.372   8.487  1.00 32.51           O  
ATOM   2969  CB  ALA X 198      35.034  -3.803   7.385  1.00 32.14           C  
ATOM   2970  H   ALA X 198      35.659  -5.205   9.377  1.00 31.27           H  
ATOM   2971  HA  ALA X 198      36.231  -5.375   6.512  1.00 31.99           H  
ATOM   2972  HB1 ALA X 198      35.167  -3.112   6.553  1.00 32.14           H  
ATOM   2973  HB2 ALA X 198      34.100  -4.349   7.257  1.00 32.14           H  
ATOM   2974  HB3 ALA X 198      35.002  -3.244   8.320  1.00 32.14           H  
ATOM   2975  N   GLY X 199      38.282  -4.024   6.389  1.00 33.54           N  
ATOM   2976  CA  GLY X 199      39.506  -3.208   6.251  1.00 33.89           C  
ATOM   2977  C   GLY X 199      40.594  -3.560   7.250  1.00 33.65           C  
ATOM   2978  O   GLY X 199      40.840  -4.732   7.518  1.00 33.09           O  
ATOM   2979  H   GLY X 199      38.075  -4.601   5.574  1.00 33.54           H  
ATOM   2980  HA2 GLY X 199      39.900  -3.329   5.242  1.00 33.89           H  
ATOM   2981  HA3 GLY X 199      39.245  -2.156   6.368  1.00 33.89           H  
ATOM   2982  N   GLY X 200      41.217  -2.534   7.817  1.00 33.68           N  
ATOM   2983  CA  GLY X 200      42.315  -2.718   8.743  1.00 33.96           C  
ATOM   2984  C   GLY X 200      43.684  -2.617   8.088  1.00 34.25           C  
ATOM   2985  O   GLY X 200      43.815  -2.189   6.919  1.00 33.98           O  
ATOM   2986  H   GLY X 200      40.973  -1.558   7.646  1.00 33.68           H  
ATOM   2987  HA2 GLY X 200      42.243  -1.970   9.533  1.00 33.96           H  
ATOM   2988  HA3 GLY X 200      42.219  -3.694   9.218  1.00 33.96           H  
ATOM   2989  N   TYR X 201      44.695  -3.032   8.848  1.00 34.26           N  
ATOM   2990  CA  TYR X 201      46.086  -2.921   8.445  1.00 34.90           C  
ATOM   2991  C   TYR X 201      46.743  -4.300   8.564  1.00 34.62           C  
ATOM   2992  O   TYR X 201      46.631  -4.939   9.612  1.00 34.58           O  
ATOM   2993  CB  TYR X 201      46.789  -1.880   9.355  1.00 35.24           C  
ATOM   2994  CG  TYR X 201      48.234  -1.550   8.968  1.00 35.80           C  
ATOM   2995  CD1 TYR X 201      48.589  -1.380   7.639  1.00 34.09           C  
ATOM   2996  CD2 TYR X 201      49.239  -1.407   9.944  1.00 35.53           C  
ATOM   2997  CE1 TYR X 201      49.896  -1.067   7.278  1.00 35.30           C  
ATOM   2998  CE2 TYR X 201      50.562  -1.101   9.584  1.00 34.90           C  
ATOM   2999  CZ  TYR X 201      50.873  -0.925   8.246  1.00 35.31           C  
ATOM   3000  OH  TYR X 201      52.157  -0.628   7.840  1.00 35.50           O  
ATOM   3001  H   TYR X 201      44.566  -3.457   9.766  1.00 34.26           H  
ATOM   3002  HA  TYR X 201      46.169  -2.586   7.411  1.00 34.90           H  
ATOM   3003  HB2 TYR X 201      46.207  -0.959   9.344  1.00 35.24           H  
ATOM   3004  HB3 TYR X 201      46.779  -2.251  10.380  1.00 35.24           H  
ATOM   3005  HD1 TYR X 201      47.838  -1.492   6.871  1.00 34.09           H  
ATOM   3006  HD2 TYR X 201      48.988  -1.535  10.987  1.00 35.53           H  
ATOM   3007  HE1 TYR X 201      50.149  -0.934   6.236  1.00 35.30           H  
ATOM   3008  HE2 TYR X 201      51.326  -1.004  10.341  1.00 34.90           H  
ATOM   3009  HH  TYR X 201      52.295  -0.954   6.926  1.00 35.50           H  
ATOM   3010  N   ASP X 202      47.423  -4.773   7.521  1.00 34.17           N  
ATOM   3011  CA  ASP X 202      47.972  -6.160   7.572  1.00 34.49           C  
ATOM   3012  C   ASP X 202      49.491  -6.309   7.776  1.00 34.89           C  
ATOM   3013  O   ASP X 202      50.022  -7.413   7.656  1.00 35.03           O  
ATOM   3014  CB  ASP X 202      47.509  -6.996   6.355  1.00 34.00           C  
ATOM   3015  CG  ASP X 202      48.318  -6.711   5.076  1.00 32.57           C  
ATOM   3016  OD1 ASP X 202      48.990  -5.658   4.963  1.00 28.88           O  
ATOM   3017  OD2 ASP X 202      48.269  -7.569   4.181  1.00 29.83           O  
ATOM   3018  H   ASP X 202      47.610  -4.258   6.661  1.00 34.17           H  
ATOM   3019  HA  ASP X 202      47.544  -6.552   8.495  1.00 34.49           H  
ATOM   3020  HB2 ASP X 202      47.590  -8.055   6.599  1.00 34.00           H  
ATOM   3021  HB3 ASP X 202      46.456  -6.792   6.163  1.00 34.00           H  
ATOM   3022  N   GLY X 203      50.173  -5.211   8.090  1.00 35.87           N  
ATOM   3023  CA  GLY X 203      51.636  -5.177   8.137  1.00 37.50           C  
ATOM   3024  C   GLY X 203      52.198  -4.348   6.984  1.00 38.62           C  
ATOM   3025  O   GLY X 203      52.780  -3.287   7.202  1.00 38.82           O  
ATOM   3026  H   GLY X 203      49.731  -4.321   8.319  1.00 35.87           H  
ATOM   3027  HA2 GLY X 203      51.964  -4.755   9.087  1.00 37.50           H  
ATOM   3028  HA3 GLY X 203      52.029  -6.192   8.086  1.00 37.50           H  
ATOM   3029  N   GLN X 204      52.000  -4.838   5.759  1.00 39.37           N  
ATOM   3030  CA  GLN X 204      52.446  -4.165   4.544  1.00 39.28           C  
ATOM   3031  C   GLN X 204      51.426  -3.096   4.163  1.00 39.14           C  
ATOM   3032  O   GLN X 204      51.701  -1.914   4.284  1.00 39.39           O  
ATOM   3033  CB  GLN X 204      52.714  -5.179   3.407  1.00 39.17           C  
ATOM   3034  H   GLN X 204      51.521  -5.721   5.584  1.00 39.37           H  
ATOM   3035  HA  GLN X 204      53.400  -3.669   4.725  1.00 39.28           H  
ATOM   3036  N   ASP X 205      50.230  -3.496   3.764  1.00 39.68           N  
ATOM   3037  CA  ASP X 205      49.237  -2.537   3.224  1.00 39.98           C  
ATOM   3038  C   ASP X 205      47.996  -2.184   4.079  1.00 38.91           C  
ATOM   3039  O   ASP X 205      47.537  -2.980   4.865  1.00 39.26           O  
ATOM   3040  CB  ASP X 205      48.747  -3.074   1.872  1.00 40.40           C  
ATOM   3041  CG  ASP X 205      49.819  -3.015   0.800  1.00 42.23           C  
ATOM   3042  OD1 ASP X 205      50.209  -1.885   0.399  1.00 40.91           O  
ATOM   3043  OD2 ASP X 205      50.266  -4.103   0.369  1.00 44.67           O  
ATOM   3044  H   ASP X 205      49.910  -4.464   3.797  1.00 39.68           H  
ATOM   3045  HA  ASP X 205      49.788  -1.598   3.180  1.00 39.98           H  
ATOM   3046  HB2 ASP X 205      48.415  -4.105   1.993  1.00 40.40           H  
ATOM   3047  HB3 ASP X 205      47.881  -2.497   1.548  1.00 40.40           H  
ATOM   3048  N   GLN X 206      47.431  -1.000   3.877  1.00 38.14           N  
ATOM   3049  CA  GLN X 206      46.029  -0.745   4.277  1.00 36.94           C  
ATOM   3050  C   GLN X 206      45.023  -1.477   3.370  1.00 36.85           C  
ATOM   3051  O   GLN X 206      45.176  -1.518   2.118  1.00 36.47           O  
ATOM   3052  CB  GLN X 206      45.696   0.738   4.249  1.00 36.04           C  
ATOM   3053  CG  GLN X 206      45.534   1.331   5.583  1.00 35.90           C  
ATOM   3054  CD  GLN X 206      46.836   1.867   6.130  1.00 38.07           C  
ATOM   3055  OE1 GLN X 206      47.695   2.350   5.373  1.00 34.26           O  
ATOM   3056  NE2 GLN X 206      46.981   1.825   7.469  1.00 37.95           N  
ATOM   3057  H   GLN X 206      47.903  -0.205   3.446  1.00 38.14           H  
ATOM   3058  HA  GLN X 206      45.942  -1.125   5.295  1.00 36.94           H  
ATOM   3059  HB2 GLN X 206      46.486   1.269   3.718  1.00 36.04           H  
ATOM   3060  HB3 GLN X 206      44.777   0.885   3.682  1.00 36.04           H  
ATOM   3061  HG2 GLN X 206      44.803   2.138   5.534  1.00 35.90           H  
ATOM   3062  HG3 GLN X 206      45.136   0.581   6.266  1.00 35.90           H  
ATOM   3063 HE21 GLN X 206      46.247   1.418   8.049  1.00 37.95           H  
ATOM   3064 HE22 GLN X 206      47.825   2.200   7.903  1.00 37.95           H  
ATOM   3065  N   LEU X 207      43.979  -2.016   4.005  1.00 35.95           N  
ATOM   3066  CA  LEU X 207      43.097  -2.967   3.354  1.00 35.10           C  
ATOM   3067  C   LEU X 207      41.773  -2.374   2.865  1.00 35.49           C  
ATOM   3068  O   LEU X 207      41.246  -1.424   3.449  1.00 35.39           O  
ATOM   3069  CB  LEU X 207      42.860  -4.162   4.259  1.00 34.36           C  
ATOM   3070  CG  LEU X 207      44.088  -4.974   4.673  1.00 33.03           C  
ATOM   3071  CD1 LEU X 207      43.784  -5.862   5.895  1.00 28.66           C  
ATOM   3072  CD2 LEU X 207      44.586  -5.822   3.513  1.00 29.60           C  
ATOM   3073  H   LEU X 207      43.730  -1.805   4.971  1.00 35.95           H  
ATOM   3074  HA  LEU X 207      43.613  -3.286   2.448  1.00 35.10           H  
ATOM   3075  HB2 LEU X 207      42.367  -3.809   5.164  1.00 34.36           H  
ATOM   3076  HB3 LEU X 207      42.163  -4.834   3.758  1.00 34.36           H  
ATOM   3077  HG  LEU X 207      44.872  -4.271   4.953  1.00 33.03           H  
ATOM   3078 HD11 LEU X 207      44.676  -6.427   6.165  1.00 28.66           H  
ATOM   3079 HD12 LEU X 207      43.483  -5.235   6.734  1.00 28.66           H  
ATOM   3080 HD13 LEU X 207      42.977  -6.553   5.651  1.00 28.66           H  
ATOM   3081 HD21 LEU X 207      45.460  -6.392   3.828  1.00 29.60           H  
ATOM   3082 HD22 LEU X 207      43.799  -6.508   3.200  1.00 29.60           H  
ATOM   3083 HD23 LEU X 207      44.856  -5.175   2.679  1.00 29.60           H  
ATOM   3084  N   ASN X 208      41.292  -2.912   1.742  1.00 35.46           N  
ATOM   3085  CA  ASN X 208      39.946  -2.657   1.259  1.00 34.86           C  
ATOM   3086  C   ASN X 208      39.043  -3.878   1.491  1.00 34.72           C  
ATOM   3087  O   ASN X 208      37.817  -3.745   1.585  1.00 35.27           O  
ATOM   3088  CB  ASN X 208      39.908  -2.082  -0.193  1.00 35.08           C  
ATOM   3089  CG  ASN X 208      40.398  -3.053  -1.290  1.00 34.46           C  
ATOM   3090  OD1 ASN X 208      40.342  -2.728  -2.471  1.00 38.38           O  
ATOM   3091  ND2 ASN X 208      40.883  -4.206  -0.918  1.00 36.39           N  
ATOM   3092  H   ASN X 208      41.832  -3.538   1.145  1.00 35.46           H  
ATOM   3093  HA  ASN X 208      39.524  -1.849   1.857  1.00 34.86           H  
ATOM   3094  HB2 ASN X 208      38.885  -1.783  -0.423  1.00 35.08           H  
ATOM   3095  HB3 ASN X 208      40.519  -1.180  -0.227  1.00 35.08           H  
ATOM   3096 HD21 ASN X 208      41.228  -4.864  -1.617  1.00 36.39           H  
ATOM   3097 HD22 ASN X 208      40.917  -4.449   0.072  1.00 36.39           H  
ATOM   3098  N   SER X 209      39.660  -5.049   1.654  1.00 33.96           N  
ATOM   3099  CA  SER X 209      38.919  -6.299   1.787  1.00 33.98           C  
ATOM   3100  C   SER X 209      38.034  -6.371   3.047  1.00 34.26           C  
ATOM   3101  O   SER X 209      38.169  -5.566   3.984  1.00 34.59           O  
ATOM   3102  CB  SER X 209      39.848  -7.514   1.699  1.00 34.04           C  
ATOM   3103  OG  SER X 209      40.520  -7.750   2.928  1.00 33.07           O  
ATOM   3104  H   SER X 209      40.674  -5.155   1.697  1.00 33.96           H  
ATOM   3105  HA  SER X 209      38.234  -6.320   0.939  1.00 33.98           H  
ATOM   3106  HB2 SER X 209      39.269  -8.396   1.425  1.00 34.04           H  
ATOM   3107  HB3 SER X 209      40.581  -7.356   0.908  1.00 34.04           H  
ATOM   3108  HG  SER X 209      40.989  -8.609   2.885  1.00 33.07           H  
ATOM   3109  N   VAL X 210      37.112  -7.331   3.010  1.00 33.89           N  
ATOM   3110  CA  VAL X 210      36.072  -7.568   4.016  1.00 33.02           C  
ATOM   3111  C   VAL X 210      35.784  -9.078   3.990  1.00 32.69           C  
ATOM   3112  O   VAL X 210      35.628  -9.679   2.903  1.00 30.87           O  
ATOM   3113  CB  VAL X 210      34.745  -6.847   3.685  1.00 32.38           C  
ATOM   3114  CG1 VAL X 210      33.863  -6.848   4.883  1.00 34.04           C  
ATOM   3115  CG2 VAL X 210      34.983  -5.423   3.233  1.00 32.57           C  
ATOM   3116  H   VAL X 210      37.065  -7.999   2.241  1.00 33.89           H  
ATOM   3117  HA  VAL X 210      36.425  -7.196   4.978  1.00 33.02           H  
ATOM   3118  HB  VAL X 210      34.265  -7.385   2.867  1.00 32.38           H  
ATOM   3119 HG11 VAL X 210      32.928  -6.339   4.647  1.00 34.04           H  
ATOM   3120 HG12 VAL X 210      33.652  -7.876   5.179  1.00 34.04           H  
ATOM   3121 HG13 VAL X 210      34.361  -6.330   5.702  1.00 34.04           H  
ATOM   3122 HG21 VAL X 210      34.028  -4.948   3.009  1.00 32.57           H  
ATOM   3123 HG22 VAL X 210      35.487  -4.869   4.025  1.00 32.57           H  
ATOM   3124 HG23 VAL X 210      35.606  -5.424   2.339  1.00 32.57           H  
ATOM   3125  N   GLU X 211      35.749  -9.667   5.184  1.00 32.39           N  
ATOM   3126  CA  GLU X 211      35.420 -11.075   5.376  1.00 33.28           C  
ATOM   3127  C   GLU X 211      34.478 -11.280   6.614  1.00 33.16           C  
ATOM   3128  O   GLU X 211      34.549 -10.551   7.607  1.00 33.09           O  
ATOM   3129  CB  GLU X 211      36.707 -11.906   5.489  1.00 33.23           C  
ATOM   3130  CG  GLU X 211      37.502 -11.632   6.762  1.00 34.71           C  
ATOM   3131  CD  GLU X 211      38.764 -12.429   6.826  1.00 36.56           C  
ATOM   3132  OE1 GLU X 211      38.620 -13.636   7.075  1.00 35.58           O  
ATOM   3133  OE2 GLU X 211      39.885 -11.859   6.608  1.00 37.99           O  
ATOM   3134  H   GLU X 211      35.951  -9.173   6.053  1.00 32.39           H  
ATOM   3135  HA  GLU X 211      34.868 -11.425   4.504  1.00 33.28           H  
ATOM   3136  HB2 GLU X 211      36.450 -12.965   5.452  1.00 33.23           H  
ATOM   3137  HB3 GLU X 211      37.339 -11.701   4.625  1.00 33.23           H  
ATOM   3138  HG2 GLU X 211      37.743 -10.570   6.816  1.00 34.71           H  
ATOM   3139  HG3 GLU X 211      36.885 -11.863   7.630  1.00 34.71           H  
ATOM   3140  N   ARG X 212      33.581 -12.247   6.533  1.00 33.13           N  
ATOM   3141  CA  ARG X 212      32.547 -12.364   7.538  1.00 33.74           C  
ATOM   3142  C   ARG X 212      32.602 -13.748   8.096  1.00 33.72           C  
ATOM   3143  O   ARG X 212      32.621 -14.726   7.371  1.00 34.34           O  
ATOM   3144  CB  ARG X 212      31.153 -12.027   6.994  1.00 33.57           C  
ATOM   3145  CG  ARG X 212      30.396 -13.203   6.407  1.00 35.41           C  
ATOM   3146  CD  ARG X 212      29.280 -12.778   5.439  1.00 38.28           C  
ATOM   3147  NE  ARG X 212      28.907 -13.853   4.493  1.00 37.27           N  
ATOM   3148  CZ  ARG X 212      28.243 -13.666   3.342  1.00 35.25           C  
ATOM   3149  NH1 ARG X 212      27.867 -12.451   2.951  1.00 32.87           N  
ATOM   3150  NH2 ARG X 212      27.958 -14.702   2.573  1.00 32.18           N  
ATOM   3151  H   ARG X 212      33.549 -12.950   5.794  1.00 33.13           H  
ATOM   3152  HA  ARG X 212      32.730 -11.634   8.326  1.00 33.74           H  
ATOM   3153  HB2 ARG X 212      30.559 -11.597   7.800  1.00 33.57           H  
ATOM   3154  HB3 ARG X 212      31.254 -11.259   6.227  1.00 33.57           H  
ATOM   3155  HG2 ARG X 212      31.096 -13.853   5.882  1.00 35.41           H  
ATOM   3156  HG3 ARG X 212      29.963 -13.790   7.217  1.00 35.41           H  
ATOM   3157  HD2 ARG X 212      28.401 -12.482   6.011  1.00 38.28           H  
ATOM   3158  HD3 ARG X 212      29.605 -11.902   4.878  1.00 38.28           H  
ATOM   3159  HE  ARG X 212      29.175 -14.807   4.734  1.00 37.27           H  
ATOM   3160 HH11 ARG X 212      28.083 -11.639   3.530  1.00 32.87           H  
ATOM   3161 HH12 ARG X 212      27.363 -12.331   2.072  1.00 32.87           H  
ATOM   3162 HH21 ARG X 212      28.243 -15.640   2.855  1.00 32.18           H  
ATOM   3163 HH22 ARG X 212      27.453 -14.564   1.697  1.00 32.18           H  
ATOM   3164  N   TYR X 213      32.655 -13.816   9.403  1.00 33.66           N  
ATOM   3165  CA  TYR X 213      32.752 -15.064  10.075  1.00 34.48           C  
ATOM   3166  C   TYR X 213      31.367 -15.679  10.265  1.00 35.70           C  
ATOM   3167  O   TYR X 213      30.466 -15.035  10.780  1.00 35.80           O  
ATOM   3168  CB  TYR X 213      33.412 -14.811  11.427  1.00 33.95           C  
ATOM   3169  CG  TYR X 213      33.568 -16.029  12.280  1.00 32.83           C  
ATOM   3170  CD1 TYR X 213      34.475 -17.045  11.935  1.00 29.90           C  
ATOM   3171  CD2 TYR X 213      32.802 -16.177  13.428  1.00 29.16           C  
ATOM   3172  CE1 TYR X 213      34.614 -18.171  12.744  1.00 32.95           C  
ATOM   3173  CE2 TYR X 213      32.924 -17.278  14.218  1.00 30.50           C  
ATOM   3174  CZ  TYR X 213      33.827 -18.274  13.901  1.00 32.52           C  
ATOM   3175  OH  TYR X 213      33.920 -19.371  14.743  1.00 34.28           O  
ATOM   3176  H   TYR X 213      32.631 -13.004  10.019  1.00 33.66           H  
ATOM   3177  HA  TYR X 213      33.345 -15.765   9.488  1.00 34.48           H  
ATOM   3178  HB2 TYR X 213      34.396 -14.372  11.260  1.00 33.95           H  
ATOM   3179  HB3 TYR X 213      32.822 -14.074  11.973  1.00 33.95           H  
ATOM   3180  HD1 TYR X 213      35.068 -16.953  11.037  1.00 29.90           H  
ATOM   3181  HD2 TYR X 213      32.097 -15.405  13.699  1.00 29.16           H  
ATOM   3182  HE1 TYR X 213      35.315 -18.951  12.485  1.00 32.95           H  
ATOM   3183  HE2 TYR X 213      32.309 -17.374  15.101  1.00 30.50           H  
ATOM   3184  HH  TYR X 213      34.435 -20.079  14.303  1.00 34.28           H  
ATOM   3185  N   ASP X 214      31.196 -16.923   9.825  1.00 37.93           N  
ATOM   3186  CA  ASP X 214      29.980 -17.666  10.100  1.00 39.25           C  
ATOM   3187  C   ASP X 214      30.213 -18.475  11.378  1.00 40.45           C  
ATOM   3188  O   ASP X 214      31.069 -19.359  11.427  1.00 40.97           O  
ATOM   3189  CB  ASP X 214      29.608 -18.554   8.922  1.00 38.86           C  
ATOM   3190  CG  ASP X 214      28.103 -18.855   8.860  1.00 41.83           C  
ATOM   3191  OD1 ASP X 214      27.596 -19.092   7.726  1.00 43.73           O  
ATOM   3192  OD2 ASP X 214      27.421 -18.844   9.927  1.00 41.19           O  
ATOM   3193  H   ASP X 214      31.888 -17.434   9.276  1.00 37.93           H  
ATOM   3194  HA  ASP X 214      29.139 -16.988  10.245  1.00 39.25           H  
ATOM   3195  HB2 ASP X 214      29.916 -18.070   7.995  1.00 38.86           H  
ATOM   3196  HB3 ASP X 214      30.160 -19.492   8.990  1.00 38.86           H  
ATOM   3197  N   VAL X 215      29.437 -18.180  12.416  1.00 41.51           N  
ATOM   3198  CA  VAL X 215      29.745 -18.668  13.747  1.00 41.93           C  
ATOM   3199  C   VAL X 215      29.498 -20.182  13.888  1.00 42.60           C  
ATOM   3200  O   VAL X 215      29.990 -20.853  14.813  1.00 42.87           O  
ATOM   3201  CB  VAL X 215      28.967 -17.831  14.768  1.00 42.11           C  
ATOM   3202  CG1 VAL X 215      27.672 -18.516  15.189  1.00 42.10           C  
ATOM   3203  CG2 VAL X 215      29.855 -17.487  15.941  1.00 42.01           C  
ATOM   3204  H   VAL X 215      28.595 -17.608  12.357  1.00 41.51           H  
ATOM   3205  HA  VAL X 215      30.811 -18.547  13.940  1.00 41.93           H  
ATOM   3206  HB  VAL X 215      28.667 -16.895  14.297  1.00 42.11           H  
ATOM   3207 HG11 VAL X 215      27.149 -17.892  15.913  1.00 42.10           H  
ATOM   3208 HG12 VAL X 215      27.039 -18.666  14.315  1.00 42.10           H  
ATOM   3209 HG13 VAL X 215      27.901 -19.481  15.641  1.00 42.10           H  
ATOM   3210 HG21 VAL X 215      29.293 -16.892  16.661  1.00 42.01           H  
ATOM   3211 HG22 VAL X 215      30.199 -18.405  16.418  1.00 42.01           H  
ATOM   3212 HG23 VAL X 215      30.715 -16.916  15.591  1.00 42.01           H  
ATOM   3213  N   GLU X 216      28.745 -20.726  12.943  1.00 42.92           N  
ATOM   3214  CA  GLU X 216      28.386 -22.130  13.012  1.00 42.51           C  
ATOM   3215  C   GLU X 216      29.240 -22.978  12.070  1.00 42.41           C  
ATOM   3216  O   GLU X 216      29.676 -24.066  12.449  1.00 42.41           O  
ATOM   3217  CB  GLU X 216      26.892 -22.307  12.777  1.00 42.11           C  
ATOM   3218  CG  GLU X 216      26.286 -23.443  13.609  1.00 42.15           C  
ATOM   3219  CD  GLU X 216      26.424 -23.278  15.138  1.00 41.40           C  
ATOM   3220  OE1 GLU X 216      26.861 -24.292  15.755  1.00 37.78           O  
ATOM   3221  OE2 GLU X 216      26.079 -22.175  15.699  1.00 38.42           O  
ATOM   3222  H   GLU X 216      28.378 -20.225  12.134  1.00 42.92           H  
ATOM   3223  HA  GLU X 216      28.601 -22.494  14.017  1.00 42.51           H  
ATOM   3224  HB2 GLU X 216      26.379 -21.375  13.016  1.00 42.11           H  
ATOM   3225  HB3 GLU X 216      26.717 -22.505  11.720  1.00 42.11           H  
ATOM   3226  HG2 GLU X 216      25.228 -23.529  13.362  1.00 42.15           H  
ATOM   3227  HG3 GLU X 216      26.759 -24.380  13.316  1.00 42.15           H  
ATOM   3228  N   THR X 217      29.517 -22.456  10.870  1.00 42.13           N  
ATOM   3229  CA  THR X 217      30.493 -23.071   9.956  1.00 40.88           C  
ATOM   3230  C   THR X 217      31.943 -22.843  10.384  1.00 40.44           C  
ATOM   3231  O   THR X 217      32.832 -23.533   9.916  1.00 40.68           O  
ATOM   3232  CB  THR X 217      30.375 -22.512   8.551  1.00 40.92           C  
ATOM   3233  OG1 THR X 217      30.612 -21.103   8.604  1.00 41.66           O  
ATOM   3234  CG2 THR X 217      28.997 -22.797   7.953  1.00 40.17           C  
ATOM   3235  H   THR X 217      29.080 -21.609  10.507  1.00 42.13           H  
ATOM   3236  HA  THR X 217      30.257 -24.135   9.985  1.00 40.88           H  
ATOM   3237  HB  THR X 217      31.112 -22.995   7.909  1.00 40.92           H  
ATOM   3238  HG1 THR X 217      30.696 -20.820   9.539  1.00 41.66           H  
ATOM   3239 HG21 THR X 217      28.945 -22.383   6.946  1.00 40.17           H  
ATOM   3240 HG22 THR X 217      28.834 -23.874   7.912  1.00 40.17           H  
ATOM   3241 HG23 THR X 217      28.229 -22.337   8.574  1.00 40.17           H  
ATOM   3242  N   GLU X 218      32.187 -21.859  11.241  1.00 40.08           N  
ATOM   3243  CA  GLU X 218      33.530 -21.598  11.799  1.00 39.76           C  
ATOM   3244  C   GLU X 218      34.502 -21.257  10.694  1.00 38.74           C  
ATOM   3245  O   GLU X 218      35.606 -21.807  10.604  1.00 38.51           O  
ATOM   3246  CB  GLU X 218      34.064 -22.800  12.586  1.00 40.42           C  
ATOM   3247  CG  GLU X 218      33.191 -23.288  13.737  1.00 42.01           C  
ATOM   3248  CD  GLU X 218      33.793 -24.505  14.397  1.00 45.67           C  
ATOM   3249  OE1 GLU X 218      34.016 -25.525  13.681  1.00 46.89           O  
ATOM   3250  OE2 GLU X 218      34.067 -24.423  15.618  1.00 46.27           O  
ATOM   3251  H   GLU X 218      31.470 -21.215  11.575  1.00 40.08           H  
ATOM   3252  HA  GLU X 218      33.435 -20.754  12.483  1.00 39.76           H  
ATOM   3253  HB2 GLU X 218      34.211 -23.627  11.892  1.00 40.42           H  
ATOM   3254  HB3 GLU X 218      35.045 -22.541  12.985  1.00 40.42           H  
ATOM   3255  HG2 GLU X 218      33.075 -22.492  14.472  1.00 42.01           H  
ATOM   3256  HG3 GLU X 218      32.194 -23.527  13.366  1.00 42.01           H  
ATOM   3257  N   THR X 219      34.064 -20.344   9.846  1.00 37.40           N  
ATOM   3258  CA  THR X 219      34.713 -20.121   8.586  1.00 36.37           C  
ATOM   3259  C   THR X 219      34.624 -18.641   8.316  1.00 35.33           C  
ATOM   3260  O   THR X 219      33.555 -17.995   8.495  1.00 34.33           O  
ATOM   3261  CB  THR X 219      34.004 -20.947   7.482  1.00 36.82           C  
ATOM   3262  OG1 THR X 219      33.987 -22.330   7.875  1.00 37.49           O  
ATOM   3263  CG2 THR X 219      34.703 -20.843   6.150  1.00 36.93           C  
ATOM   3264  H   THR X 219      33.256 -19.746  10.017  1.00 37.40           H  
ATOM   3265  HA  THR X 219      35.756 -20.437   8.600  1.00 36.37           H  
ATOM   3266  HB  THR X 219      32.996 -20.548   7.369  1.00 36.82           H  
ATOM   3267  HG1 THR X 219      33.186 -22.508   8.411  1.00 37.49           H  
ATOM   3268 HG21 THR X 219      34.168 -21.439   5.411  1.00 36.93           H  
ATOM   3269 HG22 THR X 219      34.724 -19.801   5.830  1.00 36.93           H  
ATOM   3270 HG23 THR X 219      35.724 -21.214   6.245  1.00 36.93           H  
ATOM   3271  N   TRP X 220      35.764 -18.081   7.948  1.00 33.43           N  
ATOM   3272  CA  TRP X 220      35.739 -16.709   7.550  1.00 32.91           C  
ATOM   3273  C   TRP X 220      35.569 -16.719   6.057  1.00 33.44           C  
ATOM   3274  O   TRP X 220      36.153 -17.580   5.393  1.00 34.69           O  
ATOM   3275  CB  TRP X 220      37.022 -16.033   7.953  1.00 31.51           C  
ATOM   3276  CG  TRP X 220      37.135 -15.749   9.414  1.00 28.55           C  
ATOM   3277  CD1 TRP X 220      37.685 -16.568  10.386  1.00 25.72           C  
ATOM   3278  CD2 TRP X 220      36.715 -14.564  10.082  1.00 24.14           C  
ATOM   3279  NE1 TRP X 220      37.653 -15.942  11.598  1.00 25.04           N  
ATOM   3280  CE2 TRP X 220      37.046 -14.716  11.450  1.00 25.17           C  
ATOM   3281  CE3 TRP X 220      36.091 -13.378   9.661  1.00 24.52           C  
ATOM   3282  CZ2 TRP X 220      36.770 -13.719  12.406  1.00 22.12           C  
ATOM   3283  CZ3 TRP X 220      35.834 -12.371  10.604  1.00 23.02           C  
ATOM   3284  CH2 TRP X 220      36.177 -12.556  11.966  1.00 22.60           C  
ATOM   3285  H   TRP X 220      36.674 -18.541   7.920  1.00 33.43           H  
ATOM   3286  HA  TRP X 220      34.930 -16.156   8.028  1.00 32.91           H  
ATOM   3287  HB2 TRP X 220      37.860 -16.661   7.651  1.00 31.51           H  
ATOM   3288  HB3 TRP X 220      37.113 -15.095   7.405  1.00 31.51           H  
ATOM   3289  HD1 TRP X 220      38.081 -17.557  10.210  1.00 25.72           H  
ATOM   3290  HE1 TRP X 220      38.019 -16.321  12.471  1.00 25.04           H  
ATOM   3291  HE3 TRP X 220      35.813 -13.243   8.626  1.00 24.52           H  
ATOM   3292  HZ2 TRP X 220      37.015 -13.861  13.448  1.00 22.12           H  
ATOM   3293  HZ3 TRP X 220      35.371 -11.448  10.289  1.00 23.02           H  
ATOM   3294  HH2 TRP X 220      35.969 -11.768  12.675  1.00 22.60           H  
ATOM   3295  N   THR X 221      34.772 -15.801   5.512  1.00 33.21           N  
ATOM   3296  CA  THR X 221      34.572 -15.771   4.043  1.00 33.39           C  
ATOM   3297  C   THR X 221      34.732 -14.371   3.484  1.00 33.27           C  
ATOM   3298  O   THR X 221      34.134 -13.455   3.996  1.00 33.95           O  
ATOM   3299  CB  THR X 221      33.186 -16.361   3.636  1.00 32.93           C  
ATOM   3300  OG1 THR X 221      33.191 -17.757   3.897  1.00 32.50           O  
ATOM   3301  CG2 THR X 221      32.914 -16.178   2.152  1.00 33.45           C  
ATOM   3302  H   THR X 221      34.265 -15.086   6.034  1.00 33.21           H  
ATOM   3303  HA  THR X 221      35.349 -16.401   3.610  1.00 33.39           H  
ATOM   3304  HB  THR X 221      32.419 -15.840   4.208  1.00 32.93           H  
ATOM   3305  HG1 THR X 221      34.002 -17.994   4.394  1.00 32.50           H  
ATOM   3306 HG21 THR X 221      31.940 -16.601   1.906  1.00 33.45           H  
ATOM   3307 HG22 THR X 221      32.920 -15.115   1.909  1.00 33.45           H  
ATOM   3308 HG23 THR X 221      33.687 -16.686   1.575  1.00 33.45           H  
ATOM   3309  N   PHE X 222      35.525 -14.176   2.447  1.00 33.27           N  
ATOM   3310  CA  PHE X 222      35.578 -12.828   1.900  1.00 33.86           C  
ATOM   3311  C   PHE X 222      34.237 -12.433   1.330  1.00 34.92           C  
ATOM   3312  O   PHE X 222      33.462 -13.302   0.933  1.00 36.64           O  
ATOM   3313  CB  PHE X 222      36.651 -12.674   0.843  1.00 33.31           C  
ATOM   3314  CG  PHE X 222      38.023 -12.644   1.401  1.00 32.41           C  
ATOM   3315  CD1 PHE X 222      38.470 -11.522   2.095  1.00 30.00           C  
ATOM   3316  CD2 PHE X 222      38.875 -13.746   1.238  1.00 31.69           C  
ATOM   3317  CE1 PHE X 222      39.759 -11.477   2.620  1.00 31.81           C  
ATOM   3318  CE2 PHE X 222      40.169 -13.722   1.741  1.00 31.01           C  
ATOM   3319  CZ  PHE X 222      40.613 -12.573   2.438  1.00 33.32           C  
ATOM   3320  H   PHE X 222      36.106 -14.878   1.990  1.00 33.27           H  
ATOM   3321  HA  PHE X 222      35.833 -12.164   2.726  1.00 33.86           H  
ATOM   3322  HB2 PHE X 222      36.573 -13.497   0.133  1.00 33.31           H  
ATOM   3323  HB3 PHE X 222      36.473 -11.755   0.285  1.00 33.31           H  
ATOM   3324  HD1 PHE X 222      37.810 -10.678   2.227  1.00 30.00           H  
ATOM   3325  HD2 PHE X 222      38.521 -14.623   0.716  1.00 31.69           H  
ATOM   3326  HE1 PHE X 222      40.097 -10.606   3.162  1.00 31.81           H  
ATOM   3327  HE2 PHE X 222      40.827 -14.567   1.602  1.00 31.01           H  
ATOM   3328  HZ  PHE X 222      41.618 -12.541   2.833  1.00 33.32           H  
ATOM   3329  N   VAL X 223      33.943 -11.133   1.341  1.00 35.30           N  
ATOM   3330  CA  VAL X 223      32.767 -10.594   0.653  1.00 35.38           C  
ATOM   3331  C   VAL X 223      33.254  -9.477  -0.282  1.00 35.63           C  
ATOM   3332  O   VAL X 223      34.432  -9.496  -0.650  1.00 36.94           O  
ATOM   3333  CB  VAL X 223      31.506 -10.316   1.608  1.00 35.38           C  
ATOM   3334  CG1 VAL X 223      31.029 -11.632   2.280  1.00 33.25           C  
ATOM   3335  CG2 VAL X 223      31.763  -9.221   2.650  1.00 35.00           C  
ATOM   3336  H   VAL X 223      34.505 -10.430   1.821  1.00 35.30           H  
ATOM   3337  HA  VAL X 223      32.297 -11.342   0.014  1.00 35.38           H  
ATOM   3338  HB  VAL X 223      30.709  -9.937   0.968  1.00 35.38           H  
ATOM   3339 HG11 VAL X 223      30.174 -11.423   2.923  1.00 33.25           H  
ATOM   3340 HG12 VAL X 223      30.739 -12.348   1.512  1.00 33.25           H  
ATOM   3341 HG13 VAL X 223      31.839 -12.050   2.878  1.00 33.25           H  
ATOM   3342 HG21 VAL X 223      30.871  -9.084   3.261  1.00 35.00           H  
ATOM   3343 HG22 VAL X 223      32.598  -9.513   3.287  1.00 35.00           H  
ATOM   3344 HG23 VAL X 223      32.003  -8.286   2.144  1.00 35.00           H  
ATOM   3345  N   ALA X 224      32.397  -8.569  -0.735  1.00 35.57           N  
ATOM   3346  CA  ALA X 224      32.844  -7.531  -1.690  1.00 35.68           C  
ATOM   3347  C   ALA X 224      33.801  -6.569  -1.001  1.00 36.32           C  
ATOM   3348  O   ALA X 224      33.626  -6.271   0.183  1.00 36.48           O  
ATOM   3349  CB  ALA X 224      31.665  -6.762  -2.273  1.00 35.07           C  
ATOM   3350  H   ALA X 224      31.413  -8.519  -0.473  1.00 35.57           H  
ATOM   3351  HA  ALA X 224      33.357  -8.031  -2.511  1.00 35.68           H  
ATOM   3352  HB1 ALA X 224      32.031  -6.008  -2.970  1.00 35.07           H  
ATOM   3353  HB2 ALA X 224      31.005  -7.452  -2.799  1.00 35.07           H  
ATOM   3354  HB3 ALA X 224      31.114  -6.275  -1.468  1.00 35.07           H  
ATOM   3355  N   PRO X 225      34.827  -6.093  -1.722  1.00 36.80           N  
ATOM   3356  CA  PRO X 225      35.719  -5.137  -1.057  1.00 36.71           C  
ATOM   3357  C   PRO X 225      35.034  -3.788  -0.821  1.00 36.40           C  
ATOM   3358  O   PRO X 225      33.959  -3.549  -1.376  1.00 36.41           O  
ATOM   3359  CB  PRO X 225      36.909  -4.995  -2.043  1.00 36.37           C  
ATOM   3360  CG  PRO X 225      36.872  -6.223  -2.915  1.00 37.63           C  
ATOM   3361  CD  PRO X 225      35.376  -6.571  -3.012  1.00 37.71           C  
ATOM   3362  HA  PRO X 225      36.025  -5.477  -0.067  1.00 36.71           H  
ATOM   3363  HB2 PRO X 225      36.815  -4.089  -2.641  1.00 36.37           H  
ATOM   3364  HB3 PRO X 225      37.855  -4.926  -1.506  1.00 36.37           H  
ATOM   3365  HG2 PRO X 225      37.300  -6.027  -3.898  1.00 37.63           H  
ATOM   3366  HG3 PRO X 225      37.444  -7.041  -2.476  1.00 37.63           H  
ATOM   3367  HD2 PRO X 225      34.902  -6.074  -3.859  1.00 37.71           H  
ATOM   3368  HD3 PRO X 225      35.220  -7.642  -3.143  1.00 37.71           H  
ATOM   3369  N   MET X 226      35.642  -2.932   0.000  1.00 35.52           N  
ATOM   3370  CA  MET X 226      35.266  -1.551   0.015  1.00 35.89           C  
ATOM   3371  C   MET X 226      35.863  -0.887  -1.238  1.00 36.66           C  
ATOM   3372  O   MET X 226      36.685  -1.496  -1.940  1.00 36.42           O  
ATOM   3373  CB  MET X 226      35.790  -0.906   1.269  1.00 35.64           C  
ATOM   3374  CG  MET X 226      34.994  -1.288   2.514  1.00 34.75           C  
ATOM   3375  SD  MET X 226      35.726  -0.833   4.099  1.00 31.31           S  
ATOM   3376  CE  MET X 226      37.435  -1.304   3.780  1.00 29.87           C  
ATOM   3377  H   MET X 226      36.387  -3.183   0.650  1.00 35.52           H  
ATOM   3378  HA  MET X 226      34.182  -1.438   0.006  1.00 35.89           H  
ATOM   3379  HB2 MET X 226      36.833  -1.191   1.409  1.00 35.64           H  
ATOM   3380  HB3 MET X 226      35.769   0.177   1.150  1.00 35.64           H  
ATOM   3381  HG2 MET X 226      34.009  -0.826   2.446  1.00 34.75           H  
ATOM   3382  HG3 MET X 226      34.841  -2.367   2.505  1.00 34.75           H  
ATOM   3383  HE1 MET X 226      38.041  -1.092   4.661  1.00 29.87           H  
ATOM   3384  HE2 MET X 226      37.483  -2.369   3.554  1.00 29.87           H  
ATOM   3385  HE3 MET X 226      37.817  -0.736   2.932  1.00 29.87           H  
ATOM   3386  N   LYS X 227      35.462   0.345  -1.542  1.00 37.15           N  
ATOM   3387  CA  LYS X 227      36.078   1.025  -2.684  1.00 38.28           C  
ATOM   3388  C   LYS X 227      37.348   1.733  -2.224  1.00 38.75           C  
ATOM   3389  O   LYS X 227      38.272   1.980  -3.024  1.00 38.35           O  
ATOM   3390  CB  LYS X 227      35.114   1.973  -3.407  1.00 38.52           C  
ATOM   3391  CG  LYS X 227      34.968   1.644  -4.912  1.00 40.31           C  
ATOM   3392  CD  LYS X 227      33.588   2.057  -5.492  1.00 43.80           C  
ATOM   3393  CE  LYS X 227      33.591   3.507  -6.036  1.00 44.76           C  
ATOM   3394  NZ  LYS X 227      34.494   4.464  -5.283  1.00 45.42           N  
ATOM   3395  H   LYS X 227      34.748   0.875  -1.042  1.00 37.15           H  
ATOM   3396  HA  LYS X 227      36.342   0.272  -3.427  1.00 38.28           H  
ATOM   3397  HB2 LYS X 227      34.135   1.921  -2.931  1.00 38.52           H  
ATOM   3398  HB3 LYS X 227      35.468   2.998  -3.296  1.00 38.52           H  
ATOM   3399  HG2 LYS X 227      35.756   2.152  -5.468  1.00 40.31           H  
ATOM   3400  HG3 LYS X 227      35.113   0.574  -5.060  1.00 40.31           H  
ATOM   3401  HD2 LYS X 227      33.313   1.371  -6.293  1.00 43.80           H  
ATOM   3402  HD3 LYS X 227      32.827   1.963  -4.717  1.00 43.80           H  
ATOM   3403  HE2 LYS X 227      33.897   3.488  -7.082  1.00 44.76           H  
ATOM   3404  HE3 LYS X 227      32.572   3.893  -6.009  1.00 44.76           H  
ATOM   3405  HZ1 LYS X 227      34.371   5.426  -5.659  1.00 45.42           H  
ATOM   3406  HZ2 LYS X 227      34.247   4.453  -4.273  1.00 45.42           H  
ATOM   3407  HZ3 LYS X 227      35.485   4.171  -5.400  1.00 45.42           H  
ATOM   3408  N   HIE X 228      37.405   2.022  -0.922  1.00 38.86           N  
ATOM   3409  CA  HIE X 228      38.537   2.745  -0.360  1.00 39.44           C  
ATOM   3410  C   HIE X 228      39.289   1.939   0.710  1.00 39.53           C  
ATOM   3411  O   HIE X 228      38.802   1.758   1.841  1.00 39.66           O  
ATOM   3412  CB  HIE X 228      38.083   4.125   0.120  1.00 39.50           C  
ATOM   3413  CG  HIE X 228      37.461   4.951  -0.972  1.00 42.45           C  
ATOM   3414  ND1 HIE X 228      38.052   6.088  -1.480  1.00 44.74           N  
ATOM   3415  CD2 HIE X 228      36.333   4.762  -1.700  1.00 43.39           C  
ATOM   3416  CE1 HIE X 228      37.296   6.582  -2.446  1.00 43.88           C  
ATOM   3417  NE2 HIE X 228      36.253   5.790  -2.606  1.00 43.03           N  
ATOM   3418  H   HIE X 228      36.685   1.767  -0.246  1.00 38.86           H  
ATOM   3419  HA  HIE X 228      39.275   2.896  -1.148  1.00 39.44           H  
ATOM   3420  HB2 HIE X 228      37.364   4.004   0.930  1.00 39.50           H  
ATOM   3421  HB3 HIE X 228      38.939   4.661   0.531  1.00 39.50           H  
ATOM   3422  HD2 HIE X 228      35.628   3.952  -1.588  1.00 43.39           H  
ATOM   3423  HE1 HIE X 228      37.498   7.481  -3.009  1.00 43.88           H  
ATOM   3424  HE2 HIE X 228      35.509   5.920  -3.291  1.00 43.03           H  
ATOM   3425  N   ARG X 229      40.471   1.425   0.339  1.00 38.94           N  
ATOM   3426  CA  ARG X 229      41.321   0.789   1.336  1.00 37.49           C  
ATOM   3427  C   ARG X 229      41.348   1.755   2.506  1.00 35.98           C  
ATOM   3428  O   ARG X 229      41.490   2.966   2.311  1.00 35.67           O  
ATOM   3429  CB  ARG X 229      42.736   0.414   0.824  1.00 37.43           C  
ATOM   3430  CG  ARG X 229      43.128   0.951  -0.557  1.00 39.49           C  
ATOM   3431  CD  ARG X 229      44.471   0.397  -1.129  1.00 36.94           C  
ATOM   3432  NE  ARG X 229      44.940  -0.884  -0.586  1.00 38.15           N  
ATOM   3433  CZ  ARG X 229      44.939  -2.067  -1.208  1.00 35.76           C  
ATOM   3434  NH1 ARG X 229      44.474  -2.211  -2.433  1.00 34.49           N  
ATOM   3435  NH2 ARG X 229      45.403  -3.128  -0.576  1.00 36.17           N  
ATOM   3436  H   ARG X 229      40.844   1.438  -0.610  1.00 38.94           H  
ATOM   3437  HA  ARG X 229      40.916  -0.182   1.621  1.00 37.49           H  
ATOM   3438  HB2 ARG X 229      43.467   0.771   1.549  1.00 37.43           H  
ATOM   3439  HB3 ARG X 229      42.814  -0.673   0.802  1.00 37.43           H  
ATOM   3440  HG2 ARG X 229      42.328   0.718  -1.260  1.00 39.49           H  
ATOM   3441  HG3 ARG X 229      43.196   2.037  -0.501  1.00 39.49           H  
ATOM   3442  HD2 ARG X 229      44.363   0.290  -2.208  1.00 36.94           H  
ATOM   3443  HD3 ARG X 229      45.247   1.143  -0.959  1.00 36.94           H  
ATOM   3444  HE  ARG X 229      45.305  -0.870   0.366  1.00 38.15           H  
ATOM   3445 HH11 ARG X 229      44.100  -1.405  -2.935  1.00 34.49           H  
ATOM   3446 HH12 ARG X 229      44.488  -3.128  -2.879  1.00 34.49           H  
ATOM   3447 HH21 ARG X 229      45.757  -3.040   0.376  1.00 36.17           H  
ATOM   3448 HH22 ARG X 229      45.408  -4.036  -1.040  1.00 36.17           H  
ATOM   3449  N   ARG X 230      41.121   1.221   3.707  1.00 34.06           N  
ATOM   3450  CA  ARG X 230      41.051   2.036   4.915  1.00 32.48           C  
ATOM   3451  C   ARG X 230      41.433   1.267   6.172  1.00 31.90           C  
ATOM   3452  O   ARG X 230      41.382   0.026   6.191  1.00 31.45           O  
ATOM   3453  CB  ARG X 230      39.660   2.698   5.052  1.00 32.46           C  
ATOM   3454  CG  ARG X 230      38.444   1.796   5.350  1.00 30.79           C  
ATOM   3455  CD  ARG X 230      37.134   2.659   5.543  1.00 29.52           C  
ATOM   3456  NE  ARG X 230      36.524   3.031   4.259  1.00 30.75           N  
ATOM   3457  CZ  ARG X 230      35.976   4.211   3.938  1.00 28.32           C  
ATOM   3458  NH1 ARG X 230      35.920   5.227   4.809  1.00 28.33           N  
ATOM   3459  NH2 ARG X 230      35.459   4.372   2.715  1.00 25.23           N  
ATOM   3460  H   ARG X 230      40.982   0.223   3.867  1.00 34.06           H  
ATOM   3461  HA  ARG X 230      41.796   2.825   4.808  1.00 32.48           H  
ATOM   3462  HB2 ARG X 230      39.723   3.443   5.846  1.00 32.46           H  
ATOM   3463  HB3 ARG X 230      39.456   3.236   4.126  1.00 32.46           H  
ATOM   3464  HG2 ARG X 230      38.301   1.089   4.532  1.00 30.79           H  
ATOM   3465  HG3 ARG X 230      38.633   1.209   6.249  1.00 30.79           H  
ATOM   3466  HD2 ARG X 230      36.414   2.096   6.137  1.00 29.52           H  
ATOM   3467  HD3 ARG X 230      37.374   3.562   6.105  1.00 29.52           H  
ATOM   3468  HE  ARG X 230      36.517   2.314   3.534  1.00 30.75           H  
ATOM   3469 HH11 ARG X 230      36.301   5.115   5.748  1.00 28.33           H  
ATOM   3470 HH12 ARG X 230      35.496   6.113   4.533  1.00 28.33           H  
ATOM   3471 HH21 ARG X 230      35.486   3.604   2.045  1.00 25.23           H  
ATOM   3472 HH22 ARG X 230      35.038   5.263   2.453  1.00 25.23           H  
ATOM   3473  N   SER X 231      41.858   2.007   7.198  1.00 31.45           N  
ATOM   3474  CA  SER X 231      41.979   1.482   8.577  1.00 31.56           C  
ATOM   3475  C   SER X 231      41.761   2.564   9.601  1.00 31.00           C  
ATOM   3476  O   SER X 231      41.796   3.760   9.291  1.00 30.65           O  
ATOM   3477  CB  SER X 231      43.326   0.869   8.855  1.00 31.35           C  
ATOM   3478  OG  SER X 231      44.200   1.912   9.168  1.00 35.00           O  
ATOM   3479  H   SER X 231      42.130   2.986   7.106  1.00 31.45           H  
ATOM   3480  HA  SER X 231      41.209   0.714   8.654  1.00 31.56           H  
ATOM   3481  HB2 SER X 231      43.263   0.160   9.680  1.00 31.35           H  
ATOM   3482  HB3 SER X 231      43.683   0.316   7.986  1.00 31.35           H  
ATOM   3483  HG  SER X 231      45.002   1.549   9.599  1.00 35.00           H  
ATOM   3484  N   ALA X 232      41.553   2.131  10.839  1.00 31.07           N  
ATOM   3485  CA  ALA X 232      41.119   3.029  11.901  1.00 31.01           C  
ATOM   3486  C   ALA X 232      39.795   3.673  11.481  1.00 30.73           C  
ATOM   3487  O   ALA X 232      39.482   4.803  11.856  1.00 31.19           O  
ATOM   3488  CB  ALA X 232      42.200   4.085  12.217  1.00 30.52           C  
ATOM   3489  H   ALA X 232      41.678   1.162  11.132  1.00 31.07           H  
ATOM   3490  HA  ALA X 232      40.965   2.466  12.822  1.00 31.01           H  
ATOM   3491  HB1 ALA X 232      41.847   4.740  13.013  1.00 30.52           H  
ATOM   3492  HB2 ALA X 232      43.114   3.585  12.537  1.00 30.52           H  
ATOM   3493  HB3 ALA X 232      42.403   4.676  11.324  1.00 30.52           H  
ATOM   3494  N   LEU X 233      39.028   2.909  10.713  1.00 30.64           N  
ATOM   3495  CA  LEU X 233      37.679   3.271  10.284  1.00 31.47           C  
ATOM   3496  C   LEU X 233      36.687   3.087  11.412  1.00 31.83           C  
ATOM   3497  O   LEU X 233      36.807   2.150  12.169  1.00 32.31           O  
ATOM   3498  CB  LEU X 233      37.224   2.378   9.119  1.00 30.71           C  
ATOM   3499  CG  LEU X 233      37.316   0.878   9.387  1.00 30.34           C  
ATOM   3500  CD1 LEU X 233      36.165   0.140   8.728  1.00 28.59           C  
ATOM   3501  CD2 LEU X 233      38.662   0.349   8.904  1.00 28.30           C  
ATOM   3502  H   LEU X 233      39.331   2.000  10.362  1.00 30.64           H  
ATOM   3503  HA  LEU X 233      37.710   4.316   9.975  1.00 31.47           H  
ATOM   3504  HB2 LEU X 233      36.192   2.626   8.872  1.00 30.71           H  
ATOM   3505  HB3 LEU X 233      37.827   2.614   8.242  1.00 30.71           H  
ATOM   3506  HG  LEU X 233      37.242   0.705  10.461  1.00 30.34           H  
ATOM   3507 HD11 LEU X 233      36.252  -0.927   8.933  1.00 28.59           H  
ATOM   3508 HD12 LEU X 233      35.220   0.510   9.126  1.00 28.59           H  
ATOM   3509 HD13 LEU X 233      36.195   0.306   7.651  1.00 28.59           H  
ATOM   3510 HD21 LEU X 233      38.723  -0.722   9.098  1.00 28.30           H  
ATOM   3511 HD22 LEU X 233      38.762   0.531   7.834  1.00 28.30           H  
ATOM   3512 HD23 LEU X 233      39.465   0.860   9.435  1.00 28.30           H  
ATOM   3513  N   GLY X 234      35.706   3.985  11.526  1.00 32.58           N  
ATOM   3514  CA  GLY X 234      34.520   3.695  12.332  1.00 31.46           C  
ATOM   3515  C   GLY X 234      33.655   2.703  11.582  1.00 31.45           C  
ATOM   3516  O   GLY X 234      33.551   2.734  10.344  1.00 30.79           O  
ATOM   3517  H   GLY X 234      35.708   4.902  11.079  1.00 32.58           H  
ATOM   3518  HA2 GLY X 234      34.811   3.287  13.300  1.00 31.46           H  
ATOM   3519  HA3 GLY X 234      33.962   4.611  12.527  1.00 31.46           H  
ATOM   3520  N   ILE X 235      33.059   1.788  12.327  1.00 31.66           N  
ATOM   3521  CA  ILE X 235      32.069   0.907  11.761  1.00 31.63           C  
ATOM   3522  C   ILE X 235      30.806   0.862  12.612  1.00 33.02           C  
ATOM   3523  O   ILE X 235      30.874   0.939  13.862  1.00 33.79           O  
ATOM   3524  CB  ILE X 235      32.612  -0.506  11.595  1.00 30.88           C  
ATOM   3525  CG1 ILE X 235      31.807  -1.246  10.521  1.00 28.31           C  
ATOM   3526  CG2 ILE X 235      32.573  -1.242  12.913  1.00 29.90           C  
ATOM   3527  CD1 ILE X 235      32.515  -2.351   9.890  1.00 25.69           C  
ATOM   3528  H   ILE X 235      33.246   1.641  13.319  1.00 31.66           H  
ATOM   3529  HA  ILE X 235      31.819   1.310  10.780  1.00 31.63           H  
ATOM   3530  HB  ILE X 235      33.652  -0.457  11.273  1.00 30.88           H  
ATOM   3531 HG12 ILE X 235      30.890  -1.628  10.971  1.00 28.31           H  
ATOM   3532 HG13 ILE X 235      31.511  -0.533   9.751  1.00 28.31           H  
ATOM   3533 HG21 ILE X 235      32.964  -2.250  12.778  1.00 29.90           H  
ATOM   3534 HG22 ILE X 235      33.182  -0.711  13.644  1.00 29.90           H  
ATOM   3535 HG23 ILE X 235      31.544  -1.297  13.269  1.00 29.90           H  
ATOM   3536 HD11 ILE X 235      31.871  -2.817   9.144  1.00 25.69           H  
ATOM   3537 HD12 ILE X 235      33.418  -1.976   9.407  1.00 25.69           H  
ATOM   3538 HD13 ILE X 235      32.787  -3.088  10.646  1.00 25.69           H  
ATOM   3539  N   THR X 236      29.663   0.736  11.940  1.00 33.44           N  
ATOM   3540  CA  THR X 236      28.426   0.364  12.619  1.00 34.18           C  
ATOM   3541  C   THR X 236      27.393  -0.226  11.654  1.00 35.60           C  
ATOM   3542  O   THR X 236      27.533  -0.126  10.425  1.00 36.01           O  
ATOM   3543  CB  THR X 236      27.789   1.555  13.341  1.00 33.75           C  
ATOM   3544  OG1 THR X 236      26.704   1.085  14.147  1.00 33.66           O  
ATOM   3545  CG2 THR X 236      27.276   2.624  12.333  1.00 32.79           C  
ATOM   3546  H   THR X 236      29.569   0.885  10.935  1.00 33.44           H  
ATOM   3547  HA  THR X 236      28.710  -0.394  13.349  1.00 34.18           H  
ATOM   3548  HB  THR X 236      28.546   2.027  13.967  1.00 33.75           H  
ATOM   3549  HG1 THR X 236      26.777   1.465  15.047  1.00 33.66           H  
ATOM   3550 HG21 THR X 236      26.830   3.455  12.879  1.00 32.79           H  
ATOM   3551 HG22 THR X 236      28.110   2.990  11.734  1.00 32.79           H  
ATOM   3552 HG23 THR X 236      26.528   2.177  11.678  1.00 32.79           H  
ATOM   3553  N   VAL X 237      26.353  -0.816  12.243  1.00 36.54           N  
ATOM   3554  CA  VAL X 237      25.147  -1.273  11.543  1.00 37.16           C  
ATOM   3555  C   VAL X 237      23.963  -0.323  11.805  1.00 37.14           C  
ATOM   3556  O   VAL X 237      23.732   0.135  12.944  1.00 36.91           O  
ATOM   3557  CB  VAL X 237      24.764  -2.693  12.012  1.00 37.49           C  
ATOM   3558  CG1 VAL X 237      23.592  -3.253  11.209  1.00 37.94           C  
ATOM   3559  CG2 VAL X 237      25.953  -3.609  11.879  1.00 38.00           C  
ATOM   3560  H   VAL X 237      26.323  -0.995  13.247  1.00 36.54           H  
ATOM   3561  HA  VAL X 237      25.366  -1.282  10.475  1.00 37.16           H  
ATOM   3562  HB  VAL X 237      24.457  -2.631  13.056  1.00 37.49           H  
ATOM   3563 HG11 VAL X 237      23.351  -4.254  11.567  1.00 37.94           H  
ATOM   3564 HG12 VAL X 237      22.724  -2.605  11.331  1.00 37.94           H  
ATOM   3565 HG13 VAL X 237      23.863  -3.301  10.154  1.00 37.94           H  
ATOM   3566 HG21 VAL X 237      25.680  -4.611  12.211  1.00 38.00           H  
ATOM   3567 HG22 VAL X 237      26.269  -3.646  10.837  1.00 38.00           H  
ATOM   3568 HG23 VAL X 237      26.772  -3.234  12.493  1.00 38.00           H  
ATOM   3569  N   HIE X 238      23.227  -0.045  10.730  1.00 37.10           N  
ATOM   3570  CA  HIE X 238      22.051   0.824  10.727  1.00 36.53           C  
ATOM   3571  C   HIE X 238      21.109   0.309   9.641  1.00 37.24           C  
ATOM   3572  O   HIE X 238      21.404   0.369   8.429  1.00 35.38           O  
ATOM   3573  CB  HIE X 238      22.440   2.286  10.483  1.00 36.59           C  
ATOM   3574  CG  HIE X 238      21.277   3.239  10.441  1.00 36.03           C  
ATOM   3575  ND1 HIE X 238      20.410   3.315   9.373  1.00 35.25           N  
ATOM   3576  CD2 HIE X 238      20.861   4.170  11.329  1.00 34.29           C  
ATOM   3577  CE1 HIE X 238      19.502   4.239   9.618  1.00 35.93           C  
ATOM   3578  NE2 HIE X 238      19.756   4.776  10.796  1.00 34.12           N  
ATOM   3579  H   HIE X 238      23.439  -0.430   9.809  1.00 37.10           H  
ATOM   3580  HA  HIE X 238      21.557   0.799  11.698  1.00 36.53           H  
ATOM   3581  HB2 HIE X 238      23.126   2.603  11.269  1.00 36.59           H  
ATOM   3582  HB3 HIE X 238      22.983   2.352   9.540  1.00 36.59           H  
ATOM   3583  HD2 HIE X 238      21.316   4.394  12.282  1.00 34.29           H  
ATOM   3584  HE1 HIE X 238      18.687   4.511   8.964  1.00 35.93           H  
ATOM   3585  HE2 HIE X 238      19.217   5.521  11.237  1.00 34.12           H  
ATOM   3586  N   GLN X 239      19.972  -0.208  10.130  1.00 38.36           N  
ATOM   3587  CA  GLN X 239      18.915  -0.827   9.332  1.00 39.08           C  
ATOM   3588  C   GLN X 239      19.387  -1.824   8.291  1.00 38.88           C  
ATOM   3589  O   GLN X 239      19.080  -1.641   7.117  1.00 39.37           O  
ATOM   3590  CB  GLN X 239      18.079   0.241   8.637  1.00 39.83           C  
ATOM   3591  CG  GLN X 239      16.971   0.791   9.483  1.00 42.64           C  
ATOM   3592  CD  GLN X 239      16.152   1.789   8.720  1.00 47.35           C  
ATOM   3593  OE1 GLN X 239      15.865   1.593   7.533  1.00 48.88           O  
ATOM   3594  NE2 GLN X 239      15.770   2.883   9.386  1.00 49.41           N  
ATOM   3595  H   GLN X 239      19.760  -0.204  11.128  1.00 38.36           H  
ATOM   3596  HA  GLN X 239      18.327  -1.393  10.055  1.00 39.08           H  
ATOM   3597  HB2 GLN X 239      18.732   1.059   8.334  1.00 39.83           H  
ATOM   3598  HB3 GLN X 239      17.653  -0.181   7.727  1.00 39.83           H  
ATOM   3599  HG2 GLN X 239      16.332  -0.023   9.824  1.00 42.64           H  
ATOM   3600  HG3 GLN X 239      17.389   1.263  10.372  1.00 42.64           H  
ATOM   3601 HE21 GLN X 239      16.031   3.001  10.365  1.00 49.41           H  
ATOM   3602 HE22 GLN X 239      15.218   3.600   8.915  1.00 49.41           H  
ATOM   3603  N   GLY X 240      20.102  -2.866   8.712  1.00 38.27           N  
ATOM   3604  CA  GLY X 240      20.489  -3.955   7.823  1.00 37.97           C  
ATOM   3605  C   GLY X 240      21.663  -3.617   6.915  1.00 38.35           C  
ATOM   3606  O   GLY X 240      21.953  -4.343   5.944  1.00 38.89           O  
ATOM   3607  H   GLY X 240      20.426  -2.977   9.673  1.00 38.27           H  
ATOM   3608  HA2 GLY X 240      20.745  -4.828   8.423  1.00 37.97           H  
ATOM   3609  HA3 GLY X 240      19.633  -4.231   7.207  1.00 37.97           H  
ATOM   3610  N   ARG X 241      22.339  -2.508   7.216  1.00 37.72           N  
ATOM   3611  CA  ARG X 241      23.434  -2.029   6.385  1.00 36.22           C  
ATOM   3612  C   ARG X 241      24.635  -1.589   7.192  1.00 34.93           C  
ATOM   3613  O   ARG X 241      24.491  -0.863   8.177  1.00 34.42           O  
ATOM   3614  CB  ARG X 241      22.947  -0.925   5.454  1.00 36.67           C  
ATOM   3615  CG  ARG X 241      22.325  -1.519   4.195  1.00 38.11           C  
ATOM   3616  CD  ARG X 241      21.608  -0.509   3.390  1.00 39.43           C  
ATOM   3617  NE  ARG X 241      20.709  -1.216   2.494  1.00 43.13           N  
ATOM   3618  CZ  ARG X 241      20.027  -0.656   1.491  1.00 45.37           C  
ATOM   3619  NH1 ARG X 241      20.150   0.651   1.237  1.00 46.21           N  
ATOM   3620  NH2 ARG X 241      19.237  -1.410   0.729  1.00 42.13           N  
ATOM   3621  H   ARG X 241      22.144  -1.927   8.031  1.00 37.72           H  
ATOM   3622  HA  ARG X 241      23.774  -2.870   5.780  1.00 36.22           H  
ATOM   3623  HB2 ARG X 241      22.214  -0.304   5.970  1.00 36.67           H  
ATOM   3624  HB3 ARG X 241      23.780  -0.277   5.183  1.00 36.67           H  
ATOM   3625  HG2 ARG X 241      23.107  -1.975   3.588  1.00 38.11           H  
ATOM   3626  HG3 ARG X 241      21.634  -2.314   4.475  1.00 38.11           H  
ATOM   3627  HD2 ARG X 241      21.050   0.169   4.036  1.00 39.43           H  
ATOM   3628  HD3 ARG X 241      22.313   0.099   2.823  1.00 39.43           H  
ATOM   3629  HE  ARG X 241      20.589  -2.218   2.642  1.00 43.13           H  
ATOM   3630 HH11 ARG X 241      20.767   1.226   1.810  1.00 46.21           H  
ATOM   3631 HH12 ARG X 241      19.627   1.073   0.470  1.00 46.21           H  
ATOM   3632 HH21 ARG X 241      19.155  -2.410   0.912  1.00 42.13           H  
ATOM   3633 HH22 ARG X 241      18.714  -0.988  -0.038  1.00 42.13           H  
ATOM   3634  N   ILE X 242      25.825  -2.035   6.775  1.00 33.76           N  
ATOM   3635  CA  ILE X 242      27.033  -1.621   7.446  1.00 32.93           C  
ATOM   3636  C   ILE X 242      27.495  -0.266   6.951  1.00 33.55           C  
ATOM   3637  O   ILE X 242      27.457   0.033   5.752  1.00 33.44           O  
ATOM   3638  CB  ILE X 242      28.135  -2.646   7.376  1.00 32.94           C  
ATOM   3639  CG1 ILE X 242      27.669  -3.950   8.017  1.00 31.48           C  
ATOM   3640  CG2 ILE X 242      29.340  -2.157   8.150  1.00 32.77           C  
ATOM   3641  CD1 ILE X 242      28.704  -4.991   8.075  1.00 30.07           C  
ATOM   3642  H   ILE X 242      25.963  -2.671   5.989  1.00 33.76           H  
ATOM   3643  HA  ILE X 242      26.782  -1.529   8.503  1.00 32.93           H  
ATOM   3644  HB  ILE X 242      28.393  -2.805   6.329  1.00 32.94           H  
ATOM   3645 HG12 ILE X 242      27.321  -3.741   9.029  1.00 31.48           H  
ATOM   3646 HG13 ILE X 242      26.815  -4.332   7.458  1.00 31.48           H  
ATOM   3647 HG21 ILE X 242      30.134  -2.902   8.096  1.00 32.77           H  
ATOM   3648 HG22 ILE X 242      29.692  -1.219   7.720  1.00 32.77           H  
ATOM   3649 HG23 ILE X 242      29.063  -1.997   9.192  1.00 32.77           H  
ATOM   3650 HD11 ILE X 242      28.294  -5.886   8.544  1.00 30.07           H  
ATOM   3651 HD12 ILE X 242      29.036  -5.230   7.065  1.00 30.07           H  
ATOM   3652 HD13 ILE X 242      29.550  -4.630   8.659  1.00 30.07           H  
ATOM   3653  N   TYR X 243      27.860   0.574   7.916  1.00 33.51           N  
ATOM   3654  CA  TYR X 243      28.434   1.878   7.661  1.00 33.66           C  
ATOM   3655  C   TYR X 243      29.885   1.928   8.143  1.00 33.71           C  
ATOM   3656  O   TYR X 243      30.134   1.798   9.354  1.00 34.36           O  
ATOM   3657  CB  TYR X 243      27.601   2.925   8.370  1.00 33.15           C  
ATOM   3658  CG  TYR X 243      26.296   3.153   7.673  1.00 34.30           C  
ATOM   3659  CD1 TYR X 243      25.261   2.206   7.727  1.00 34.65           C  
ATOM   3660  CD2 TYR X 243      26.093   4.318   6.931  1.00 35.78           C  
ATOM   3661  CE1 TYR X 243      24.055   2.415   7.062  1.00 34.95           C  
ATOM   3662  CE2 TYR X 243      24.893   4.556   6.283  1.00 37.68           C  
ATOM   3663  CZ  TYR X 243      23.876   3.601   6.343  1.00 38.31           C  
ATOM   3664  OH  TYR X 243      22.695   3.878   5.673  1.00 38.83           O  
ATOM   3665  H   TYR X 243      27.761   0.358   8.908  1.00 33.51           H  
ATOM   3666  HA  TYR X 243      28.432   2.076   6.589  1.00 33.66           H  
ATOM   3667  HB2 TYR X 243      27.416   2.610   9.397  1.00 33.15           H  
ATOM   3668  HB3 TYR X 243      28.157   3.861   8.419  1.00 33.15           H  
ATOM   3669  HD1 TYR X 243      25.403   1.298   8.295  1.00 34.65           H  
ATOM   3670  HD2 TYR X 243      26.887   5.047   6.861  1.00 35.78           H  
ATOM   3671  HE1 TYR X 243      23.271   1.673   7.101  1.00 34.95           H  
ATOM   3672  HE2 TYR X 243      24.744   5.474   5.735  1.00 37.68           H  
ATOM   3673  HH  TYR X 243      22.871   4.515   4.950  1.00 38.83           H  
ATOM   3674  N   VAL X 244      30.824   2.056   7.201  1.00 33.02           N  
ATOM   3675  CA  VAL X 244      32.230   2.377   7.532  1.00 32.53           C  
ATOM   3676  C   VAL X 244      32.443   3.887   7.374  1.00 32.23           C  
ATOM   3677  O   VAL X 244      32.083   4.456   6.356  1.00 32.64           O  
ATOM   3678  CB  VAL X 244      33.263   1.560   6.702  1.00 32.35           C  
ATOM   3679  CG1 VAL X 244      33.097   0.089   6.959  1.00 32.32           C  
ATOM   3680  CG2 VAL X 244      33.134   1.806   5.203  1.00 32.52           C  
ATOM   3681  H   VAL X 244      30.644   1.944   6.203  1.00 33.02           H  
ATOM   3682  HA  VAL X 244      32.408   2.084   8.567  1.00 32.53           H  
ATOM   3683  HB  VAL X 244      34.249   1.896   7.022  1.00 32.35           H  
ATOM   3684 HG11 VAL X 244      33.827  -0.468   6.371  1.00 32.32           H  
ATOM   3685 HG12 VAL X 244      33.253  -0.115   8.018  1.00 32.32           H  
ATOM   3686 HG13 VAL X 244      32.091  -0.219   6.674  1.00 32.32           H  
ATOM   3687 HG21 VAL X 244      33.878   1.212   4.672  1.00 32.52           H  
ATOM   3688 HG22 VAL X 244      32.136   1.519   4.872  1.00 32.52           H  
ATOM   3689 HG23 VAL X 244      33.296   2.863   4.992  1.00 32.52           H  
ATOM   3690  N   LEU X 245      32.968   4.547   8.404  1.00 31.51           N  
ATOM   3691  CA  LEU X 245      33.099   6.005   8.404  1.00 29.74           C  
ATOM   3692  C   LEU X 245      34.561   6.373   8.485  1.00 29.43           C  
ATOM   3693  O   LEU X 245      35.253   5.965   9.422  1.00 30.30           O  
ATOM   3694  CB  LEU X 245      32.415   6.620   9.629  1.00 30.07           C  
ATOM   3695  CG  LEU X 245      30.910   6.828   9.837  1.00 29.83           C  
ATOM   3696  CD1 LEU X 245      30.341   5.571  10.457  1.00 35.22           C  
ATOM   3697  CD2 LEU X 245      30.614   8.029  10.732  1.00 25.69           C  
ATOM   3698  H   LEU X 245      33.311   4.095   9.252  1.00 31.51           H  
ATOM   3699  HA  LEU X 245      32.636   6.380   7.491  1.00 29.74           H  
ATOM   3700  HB2 LEU X 245      32.744   6.019  10.477  1.00 30.07           H  
ATOM   3701  HB3 LEU X 245      32.863   7.607   9.745  1.00 30.07           H  
ATOM   3702  HG  LEU X 245      30.448   7.030   8.871  1.00 29.83           H  
ATOM   3703 HD11 LEU X 245      29.270   5.696  10.615  1.00 35.22           H  
ATOM   3704 HD12 LEU X 245      30.514   4.726   9.790  1.00 35.22           H  
ATOM   3705 HD13 LEU X 245      30.829   5.384  11.414  1.00 35.22           H  
ATOM   3706 HD21 LEU X 245      29.536   8.137  10.851  1.00 25.69           H  
ATOM   3707 HD22 LEU X 245      31.073   7.877  11.709  1.00 25.69           H  
ATOM   3708 HD23 LEU X 245      31.021   8.932  10.276  1.00 25.69           H  
ATOM   3709  N   GLY X 246      35.043   7.153   7.537  1.00 27.72           N  
ATOM   3710  CA  GLY X 246      36.382   7.682   7.628  1.00 26.01           C  
ATOM   3711  C   GLY X 246      37.473   6.654   7.688  1.00 25.70           C  
ATOM   3712  O   GLY X 246      37.260   5.497   7.381  1.00 23.85           O  
ATOM   3713  H   GLY X 246      34.528   7.431   6.701  1.00 27.72           H  
ATOM   3714  HA2 GLY X 246      36.560   8.327   6.768  1.00 26.01           H  
ATOM   3715  HA3 GLY X 246      36.448   8.310   8.516  1.00 26.01           H  
ATOM   3716  N   GLY X 247      38.656   7.095   8.102  1.00 26.91           N  
ATOM   3717  CA  GLY X 247      39.778   6.174   8.321  1.00 28.47           C  
ATOM   3718  C   GLY X 247      41.106   6.745   7.901  1.00 28.75           C  
ATOM   3719  O   GLY X 247      41.212   7.920   7.575  1.00 27.81           O  
ATOM   3720  H   GLY X 247      38.867   8.074   8.293  1.00 26.91           H  
ATOM   3721  HA2 GLY X 247      39.821   5.910   9.378  1.00 28.47           H  
ATOM   3722  HA3 GLY X 247      39.596   5.252   7.769  1.00 28.47           H  
ATOM   3723  N   TYR X 248      42.134   5.904   7.943  1.00 30.90           N  
ATOM   3724  CA  TYR X 248      43.481   6.256   7.406  1.00 32.52           C  
ATOM   3725  C   TYR X 248      43.804   5.286   6.245  1.00 33.12           C  
ATOM   3726  O   TYR X 248      43.727   4.077   6.416  1.00 32.94           O  
ATOM   3727  CB  TYR X 248      44.553   6.211   8.507  1.00 31.40           C  
ATOM   3728  CG  TYR X 248      45.923   6.703   8.059  1.00 34.84           C  
ATOM   3729  CD1 TYR X 248      46.156   8.059   7.823  1.00 34.96           C  
ATOM   3730  CD2 TYR X 248      46.997   5.806   7.886  1.00 37.26           C  
ATOM   3731  CE1 TYR X 248      47.408   8.516   7.415  1.00 38.76           C  
ATOM   3732  CE2 TYR X 248      48.269   6.254   7.483  1.00 39.75           C  
ATOM   3733  CZ  TYR X 248      48.468   7.616   7.241  1.00 41.68           C  
ATOM   3734  OH  TYR X 248      49.718   8.089   6.829  1.00 43.51           O  
ATOM   3735  H   TYR X 248      42.078   4.967   8.341  1.00 30.90           H  
ATOM   3736  HA  TYR X 248      43.477   7.280   7.032  1.00 32.52           H  
ATOM   3737  HB2 TYR X 248      44.219   6.816   9.350  1.00 31.40           H  
ATOM   3738  HB3 TYR X 248      44.646   5.186   8.867  1.00 31.40           H  
ATOM   3739  HD1 TYR X 248      45.352   8.767   7.959  1.00 34.96           H  
ATOM   3740  HD2 TYR X 248      46.840   4.753   8.067  1.00 37.26           H  
ATOM   3741  HE1 TYR X 248      47.562   9.569   7.232  1.00 38.76           H  
ATOM   3742  HE2 TYR X 248      49.082   5.553   7.362  1.00 39.75           H  
ATOM   3743  HH  TYR X 248      49.754   8.109   5.850  1.00 43.51           H  
ATOM   3744  N   ASP X 249      44.129   5.795   5.060  1.00 34.67           N  
ATOM   3745  CA  ASP X 249      44.399   4.891   3.937  1.00 35.61           C  
ATOM   3746  C   ASP X 249      45.873   4.824   3.544  1.00 37.19           C  
ATOM   3747  O   ASP X 249      46.188   4.382   2.445  1.00 37.65           O  
ATOM   3748  CB  ASP X 249      43.579   5.304   2.725  1.00 35.81           C  
ATOM   3749  CG  ASP X 249      44.119   6.561   2.054  1.00 36.20           C  
ATOM   3750  OD1 ASP X 249      45.081   7.151   2.568  1.00 38.93           O  
ATOM   3751  OD2 ASP X 249      43.606   6.957   0.995  1.00 37.15           O  
ATOM   3752  H   ASP X 249      44.211   6.790   4.852  1.00 34.67           H  
ATOM   3753  HA  ASP X 249      44.114   3.896   4.278  1.00 35.61           H  
ATOM   3754  HB2 ASP X 249      43.568   4.487   2.003  1.00 35.81           H  
ATOM   3755  HB3 ASP X 249      42.547   5.474   3.030  1.00 35.81           H  
ATOM   3756  N   GLY X 250      46.775   5.254   4.423  1.00 38.57           N  
ATOM   3757  CA  GLY X 250      48.195   5.305   4.084  1.00 40.26           C  
ATOM   3758  C   GLY X 250      48.699   6.720   3.811  1.00 41.92           C  
ATOM   3759  O   GLY X 250      49.704   7.158   4.386  1.00 41.88           O  
ATOM   3760  H   GLY X 250      46.551   5.569   5.367  1.00 38.57           H  
ATOM   3761  HA2 GLY X 250      48.772   4.872   4.901  1.00 40.26           H  
ATOM   3762  HA3 GLY X 250      48.374   4.687   3.204  1.00 40.26           H  
ATOM   3763  N   HIE X 251      48.005   7.430   2.923  1.00 42.99           N  
ATOM   3764  CA  HIE X 251      48.374   8.778   2.565  1.00 44.16           C  
ATOM   3765  C   HIE X 251      47.442   9.842   3.181  1.00 44.22           C  
ATOM   3766  O   HIE X 251      47.916  10.904   3.612  1.00 44.84           O  
ATOM   3767  CB  HIE X 251      48.400   8.921   1.039  1.00 45.18           C  
ATOM   3768  CG  HIE X 251      49.364   7.994   0.342  1.00 49.42           C  
ATOM   3769  ND1 HIE X 251      50.494   8.446  -0.316  1.00 52.11           N  
ATOM   3770  CD2 HIE X 251      49.347   6.648   0.172  1.00 52.07           C  
ATOM   3771  CE1 HIE X 251      51.129   7.420  -0.856  1.00 53.48           C  
ATOM   3772  NE2 HIE X 251      50.459   6.316  -0.566  1.00 53.84           N  
ATOM   3773  H   HIE X 251      47.178   7.080   2.440  1.00 42.99           H  
ATOM   3774  HA  HIE X 251      49.368   8.957   2.975  1.00 44.16           H  
ATOM   3775  HB2 HIE X 251      47.397   8.740   0.652  1.00 45.18           H  
ATOM   3776  HB3 HIE X 251      48.658   9.950   0.787  1.00 45.18           H  
ATOM   3777  HD2 HIE X 251      48.599   5.965   0.547  1.00 52.07           H  
ATOM   3778  HE1 HIE X 251      52.039   7.473  -1.435  1.00 53.48           H  
ATOM   3779  HE2 HIE X 251      50.725   5.371  -0.845  1.00 53.84           H  
ATOM   3780  N   THR X 252      46.131   9.599   3.208  1.00 43.18           N  
ATOM   3781  CA  THR X 252      45.221  10.651   3.652  1.00 43.43           C  
ATOM   3782  C   THR X 252      44.230  10.206   4.725  1.00 42.63           C  
ATOM   3783  O   THR X 252      44.090   9.020   4.998  1.00 43.43           O  
ATOM   3784  CB  THR X 252      44.414  11.291   2.484  1.00 43.95           C  
ATOM   3785  OG1 THR X 252      43.646  10.275   1.832  1.00 43.66           O  
ATOM   3786  CG2 THR X 252      45.333  12.041   1.473  1.00 44.36           C  
ATOM   3787  H   THR X 252      45.690   8.719   2.939  1.00 43.18           H  
ATOM   3788  HA  THR X 252      45.892  11.392   4.086  1.00 43.43           H  
ATOM   3789  HB  THR X 252      43.743  12.043   2.900  1.00 43.95           H  
ATOM   3790  HG1 THR X 252      43.262  10.635   1.005  1.00 43.66           H  
ATOM   3791 HG21 THR X 252      44.724  12.470   0.677  1.00 44.36           H  
ATOM   3792 HG22 THR X 252      45.868  12.837   1.990  1.00 44.36           H  
ATOM   3793 HG23 THR X 252      46.050  11.341   1.044  1.00 44.36           H  
ATOM   3794  N   PHE X 253      43.562  11.178   5.332  1.00 41.14           N  
ATOM   3795  CA  PHE X 253      42.495  10.926   6.290  1.00 40.14           C  
ATOM   3796  C   PHE X 253      41.190  11.095   5.575  1.00 39.24           C  
ATOM   3797  O   PHE X 253      40.836  12.195   5.172  1.00 39.39           O  
ATOM   3798  CB  PHE X 253      42.617  11.887   7.450  1.00 39.85           C  
ATOM   3799  CG  PHE X 253      43.932  11.777   8.141  1.00 41.58           C  
ATOM   3800  CD1 PHE X 253      45.046  12.462   7.661  1.00 42.85           C  
ATOM   3801  CD2 PHE X 253      44.082  10.941   9.233  1.00 41.85           C  
ATOM   3802  CE1 PHE X 253      46.289  12.335   8.298  1.00 43.39           C  
ATOM   3803  CE2 PHE X 253      45.305  10.816   9.879  1.00 42.75           C  
ATOM   3804  CZ  PHE X 253      46.414  11.510   9.415  1.00 43.37           C  
ATOM   3805  H   PHE X 253      43.746  12.168   5.172  1.00 41.14           H  
ATOM   3806  HA  PHE X 253      42.558   9.915   6.693  1.00 40.14           H  
ATOM   3807  HB2 PHE X 253      42.483  12.907   7.089  1.00 39.85           H  
ATOM   3808  HB3 PHE X 253      41.817  11.694   8.164  1.00 39.85           H  
ATOM   3809  HD1 PHE X 253      44.952  13.096   6.792  1.00 42.85           H  
ATOM   3810  HD2 PHE X 253      43.233  10.376   9.589  1.00 41.85           H  
ATOM   3811  HE1 PHE X 253      47.147  12.875   7.924  1.00 43.39           H  
ATOM   3812  HE2 PHE X 253      45.394  10.177  10.745  1.00 42.75           H  
ATOM   3813  HZ  PHE X 253      47.366  11.412   9.915  1.00 43.37           H  
ATOM   3814  N   LEU X 254      40.500   9.975   5.392  1.00 38.11           N  
ATOM   3815  CA  LEU X 254      39.345   9.887   4.526  1.00 36.77           C  
ATOM   3816  C   LEU X 254      38.124  10.583   5.114  1.00 36.73           C  
ATOM   3817  O   LEU X 254      37.954  10.639   6.337  1.00 37.24           O  
ATOM   3818  CB  LEU X 254      39.045   8.420   4.262  1.00 36.89           C  
ATOM   3819  CG  LEU X 254      40.044   7.640   3.395  1.00 35.64           C  
ATOM   3820  CD1 LEU X 254      41.124   7.088   4.290  1.00 37.41           C  
ATOM   3821  CD2 LEU X 254      39.377   6.499   2.693  1.00 31.01           C  
ATOM   3822  H   LEU X 254      40.736   9.095   5.850  1.00 38.11           H  
ATOM   3823  HA  LEU X 254      39.575  10.401   3.593  1.00 36.77           H  
ATOM   3824  HB2 LEU X 254      38.967   7.914   5.224  1.00 36.89           H  
ATOM   3825  HB3 LEU X 254      38.066   8.356   3.788  1.00 36.89           H  
ATOM   3826  HG  LEU X 254      40.457   8.315   2.645  1.00 35.64           H  
ATOM   3827 HD11 LEU X 254      41.843   6.530   3.691  1.00 37.41           H  
ATOM   3828 HD12 LEU X 254      41.632   7.909   4.796  1.00 37.41           H  
ATOM   3829 HD13 LEU X 254      40.678   6.425   5.032  1.00 37.41           H  
ATOM   3830 HD21 LEU X 254      40.110   5.966   2.087  1.00 31.01           H  
ATOM   3831 HD22 LEU X 254      38.951   5.818   3.429  1.00 31.01           H  
ATOM   3832 HD23 LEU X 254      38.584   6.881   2.050  1.00 31.01           H  
ATOM   3833  N   ASP X 255      37.287  11.140   4.245  1.00 36.02           N  
ATOM   3834  CA  ASP X 255      36.025  11.743   4.677  1.00 35.54           C  
ATOM   3835  C   ASP X 255      34.866  10.879   4.202  1.00 35.14           C  
ATOM   3836  O   ASP X 255      33.714  11.062   4.630  1.00 36.43           O  
ATOM   3837  CB  ASP X 255      35.887  13.208   4.214  1.00 35.56           C  
ATOM   3838  CG  ASP X 255      35.908  13.366   2.684  1.00 35.22           C  
ATOM   3839  OD1 ASP X 255      35.842  12.345   1.971  1.00 34.06           O  
ATOM   3840  OD2 ASP X 255      35.988  14.516   2.203  1.00 32.88           O  
ATOM   3841  H   ASP X 255      37.456  11.188   3.240  1.00 36.02           H  
ATOM   3842  HA  ASP X 255      36.012  11.779   5.766  1.00 35.54           H  
ATOM   3843  HB2 ASP X 255      34.955  13.618   4.602  1.00 35.56           H  
ATOM   3844  HB3 ASP X 255      36.698  13.796   4.644  1.00 35.56           H  
ATOM   3845  N   SER X 256      35.206   9.899   3.370  1.00 33.74           N  
ATOM   3846  CA  SER X 256      34.270   8.941   2.828  1.00 32.39           C  
ATOM   3847  C   SER X 256      33.565   8.030   3.818  1.00 32.76           C  
ATOM   3848  O   SER X 256      34.185   7.461   4.723  1.00 32.80           O  
ATOM   3849  CB  SER X 256      34.982   8.030   1.852  1.00 31.84           C  
ATOM   3850  OG  SER X 256      34.260   6.817   1.815  1.00 27.53           O  
ATOM   3851  H   SER X 256      36.164   9.752   3.052  1.00 33.74           H  
ATOM   3852  HA  SER X 256      33.503   9.573   2.380  1.00 32.39           H  
ATOM   3853  HB2 SER X 256      35.024   8.484   0.862  1.00 31.84           H  
ATOM   3854  HB3 SER X 256      36.011   7.857   2.167  1.00 31.84           H  
ATOM   3855  HG  SER X 256      34.525   6.303   1.024  1.00 27.53           H  
ATOM   3856  N   VAL X 257      32.285   7.809   3.530  1.00 32.99           N  
ATOM   3857  CA  VAL X 257      31.405   6.901   4.250  1.00 32.83           C  
ATOM   3858  C   VAL X 257      30.760   5.995   3.203  1.00 34.01           C  
ATOM   3859  O   VAL X 257      29.955   6.456   2.355  1.00 34.71           O  
ATOM   3860  CB  VAL X 257      30.296   7.686   5.010  1.00 33.08           C  
ATOM   3861  CG1 VAL X 257      29.323   6.739   5.754  1.00 31.67           C  
ATOM   3862  CG2 VAL X 257      30.911   8.769   5.955  1.00 31.51           C  
ATOM   3863  H   VAL X 257      31.816   8.279   2.756  1.00 32.99           H  
ATOM   3864  HA  VAL X 257      31.970   6.331   4.988  1.00 32.83           H  
ATOM   3865  HB  VAL X 257      29.700   8.214   4.265  1.00 33.08           H  
ATOM   3866 HG11 VAL X 257      28.565   7.328   6.271  1.00 31.67           H  
ATOM   3867 HG12 VAL X 257      28.840   6.076   5.036  1.00 31.67           H  
ATOM   3868 HG13 VAL X 257      29.878   6.145   6.480  1.00 31.67           H  
ATOM   3869 HG21 VAL X 257      30.110   9.299   6.471  1.00 31.51           H  
ATOM   3870 HG22 VAL X 257      31.558   8.287   6.688  1.00 31.51           H  
ATOM   3871 HG23 VAL X 257      31.494   9.477   5.366  1.00 31.51           H  
ATOM   3872  N   GLU X 258      31.144   4.719   3.238  1.00 34.00           N  
ATOM   3873  CA  GLU X 258      30.668   3.699   2.308  1.00 34.00           C  
ATOM   3874  C   GLU X 258      29.662   2.840   3.027  1.00 34.14           C  
ATOM   3875  O   GLU X 258      29.681   2.760   4.249  1.00 34.43           O  
ATOM   3876  CB  GLU X 258      31.813   2.797   1.859  1.00 33.45           C  
ATOM   3877  CG  GLU X 258      32.638   3.367   0.759  1.00 34.34           C  
ATOM   3878  CD  GLU X 258      33.747   2.435   0.359  1.00 36.19           C  
ATOM   3879  OE1 GLU X 258      33.500   1.411  -0.340  1.00 34.50           O  
ATOM   3880  OE2 GLU X 258      34.879   2.732   0.773  1.00 37.76           O  
ATOM   3881  H   GLU X 258      31.806   4.361   3.926  1.00 34.00           H  
ATOM   3882  HA  GLU X 258      30.234   4.191   1.437  1.00 34.00           H  
ATOM   3883  HB2 GLU X 258      32.457   2.593   2.714  1.00 33.45           H  
ATOM   3884  HB3 GLU X 258      31.403   1.841   1.533  1.00 33.45           H  
ATOM   3885  HG2 GLU X 258      32.004   3.571  -0.104  1.00 34.34           H  
ATOM   3886  HG3 GLU X 258      33.060   4.320   1.077  1.00 34.34           H  
ATOM   3887  N   CYS X 259      28.830   2.153   2.265  1.00 34.22           N  
ATOM   3888  CA  CYS X 259      27.683   1.467   2.816  1.00 34.70           C  
ATOM   3889  C   CYS X 259      27.494   0.073   2.213  1.00 34.55           C  
ATOM   3890  O   CYS X 259      27.340  -0.063   0.995  1.00 35.03           O  
ATOM   3891  CB  CYS X 259      26.446   2.333   2.551  1.00 34.87           C  
ATOM   3892  SG  CYS X 259      24.931   1.596   3.157  1.00 37.50           S  
ATOM   3893  H   CYS X 259      28.932   2.057   1.255  1.00 34.22           H  
ATOM   3894  HA  CYS X 259      27.837   1.322   3.885  1.00 34.70           H  
ATOM   3895  HB2 CYS X 259      26.583   3.306   3.022  1.00 34.87           H  
ATOM   3896  HB3 CYS X 259      26.355   2.508   1.479  1.00 34.87           H  
ATOM   3897  HG  CYS X 259      24.639   2.098   4.320  1.00 37.50           H  
ATOM   3898  N   TYR X 260      27.502  -0.950   3.061  1.00 34.57           N  
ATOM   3899  CA  TYR X 260      27.332  -2.335   2.628  1.00 35.00           C  
ATOM   3900  C   TYR X 260      25.881  -2.846   2.649  1.00 36.37           C  
ATOM   3901  O   TYR X 260      25.237  -2.941   3.703  1.00 36.17           O  
ATOM   3902  CB  TYR X 260      28.244  -3.290   3.435  1.00 34.43           C  
ATOM   3903  CG  TYR X 260      28.279  -4.718   2.887  1.00 32.63           C  
ATOM   3904  CD1 TYR X 260      28.840  -4.996   1.644  1.00 31.48           C  
ATOM   3905  CD2 TYR X 260      27.719  -5.779   3.599  1.00 31.80           C  
ATOM   3906  CE1 TYR X 260      28.839  -6.281   1.128  1.00 30.09           C  
ATOM   3907  CE2 TYR X 260      27.728  -7.076   3.101  1.00 28.03           C  
ATOM   3908  CZ  TYR X 260      28.287  -7.316   1.862  1.00 29.70           C  
ATOM   3909  OH  TYR X 260      28.299  -8.594   1.346  1.00 26.58           O  
ATOM   3910  H   TYR X 260      27.626  -0.844   4.068  1.00 34.57           H  
ATOM   3911  HA  TYR X 260      27.631  -2.333   1.580  1.00 35.00           H  
ATOM   3912  HB2 TYR X 260      29.257  -2.889   3.444  1.00 34.43           H  
ATOM   3913  HB3 TYR X 260      27.903  -3.316   4.470  1.00 34.43           H  
ATOM   3914  HD1 TYR X 260      29.284  -4.195   1.072  1.00 31.48           H  
ATOM   3915  HD2 TYR X 260      27.267  -5.587   4.561  1.00 31.80           H  
ATOM   3916  HE1 TYR X 260      29.268  -6.475   0.156  1.00 30.09           H  
ATOM   3917  HE2 TYR X 260      27.303  -7.886   3.676  1.00 28.03           H  
ATOM   3918  HH  TYR X 260      28.994  -8.663   0.658  1.00 26.58           H  
ATOM   3919  N   ASP X 261      25.369  -3.184   1.472  1.00 37.63           N  
ATOM   3920  CA  ASP X 261      24.103  -3.928   1.378  1.00 38.67           C  
ATOM   3921  C   ASP X 261      24.400  -5.415   1.237  1.00 39.32           C  
ATOM   3922  O   ASP X 261      24.822  -5.867   0.156  1.00 39.23           O  
ATOM   3923  CB  ASP X 261      23.250  -3.447   0.188  1.00 39.10           C  
ATOM   3924  CG  ASP X 261      21.875  -4.119   0.128  1.00 39.45           C  
ATOM   3925  OD1 ASP X 261      21.668  -5.199   0.723  1.00 41.94           O  
ATOM   3926  OD2 ASP X 261      20.982  -3.550  -0.523  1.00 39.85           O  
ATOM   3927  H   ASP X 261      25.799  -2.961   0.574  1.00 37.63           H  
ATOM   3928  HA  ASP X 261      23.532  -3.748   2.289  1.00 38.67           H  
ATOM   3929  HB2 ASP X 261      23.118  -2.367   0.255  1.00 39.10           H  
ATOM   3930  HB3 ASP X 261      23.786  -3.645  -0.740  1.00 39.10           H  
ATOM   3931  N   PRO X 262      24.160  -6.184   2.317  1.00 39.69           N  
ATOM   3932  CA  PRO X 262      24.385  -7.616   2.368  1.00 40.16           C  
ATOM   3933  C   PRO X 262      23.597  -8.400   1.310  1.00 41.17           C  
ATOM   3934  O   PRO X 262      24.059  -9.468   0.890  1.00 41.22           O  
ATOM   3935  CB  PRO X 262      23.869  -7.991   3.762  1.00 40.28           C  
ATOM   3936  CG  PRO X 262      22.872  -6.935   4.075  1.00 39.38           C  
ATOM   3937  CD  PRO X 262      23.522  -5.708   3.552  1.00 39.60           C  
ATOM   3938  HA  PRO X 262      25.431  -7.857   2.176  1.00 40.16           H  
ATOM   3939  HB2 PRO X 262      23.415  -8.982   3.766  1.00 40.28           H  
ATOM   3940  HB3 PRO X 262      24.676  -8.007   4.495  1.00 40.28           H  
ATOM   3941  HG2 PRO X 262      21.915  -7.125   3.589  1.00 39.38           H  
ATOM   3942  HG3 PRO X 262      22.678  -6.866   5.145  1.00 39.38           H  
ATOM   3943  HD2 PRO X 262      22.797  -4.918   3.355  1.00 39.60           H  
ATOM   3944  HD3 PRO X 262      24.251  -5.304   4.255  1.00 39.60           H  
ATOM   3945  N   ASP X 263      22.416  -7.900   0.905  1.00 41.67           N  
ATOM   3946  CA  ASP X 263      21.552  -8.654  -0.022  1.00 42.03           C  
ATOM   3947  C   ASP X 263      22.161  -8.591  -1.416  1.00 41.84           C  
ATOM   3948  O   ASP X 263      22.308  -9.626  -2.078  1.00 42.37           O  
ATOM   3949  CB  ASP X 263      20.073  -8.179  -0.001  1.00 42.50           C  
ATOM   3950  CG  ASP X 263      19.383  -8.368   1.387  1.00 43.22           C  
ATOM   3951  OD1 ASP X 263      19.923  -9.064   2.276  1.00 43.41           O  
ATOM   3952  OD2 ASP X 263      18.285  -7.811   1.595  1.00 44.05           O  
ATOM   3953  H   ASP X 263      22.043  -6.997   1.197  1.00 41.67           H  
ATOM   3954  HA  ASP X 263      21.511  -9.692   0.309  1.00 42.03           H  
ATOM   3955  HB2 ASP X 263      20.033  -7.126  -0.278  1.00 42.50           H  
ATOM   3956  HB3 ASP X 263      19.511  -8.729  -0.756  1.00 42.50           H  
ATOM   3957  N   THR X 264      22.560  -7.390  -1.835  1.00 41.25           N  
ATOM   3958  CA  THR X 264      23.173  -7.216  -3.154  1.00 41.22           C  
ATOM   3959  C   THR X 264      24.667  -7.575  -3.145  1.00 40.94           C  
ATOM   3960  O   THR X 264      25.263  -7.732  -4.204  1.00 41.19           O  
ATOM   3961  CB  THR X 264      22.918  -5.791  -3.781  1.00 40.91           C  
ATOM   3962  OG1 THR X 264      23.777  -4.806  -3.190  1.00 42.74           O  
ATOM   3963  CG2 THR X 264      21.483  -5.349  -3.608  1.00 41.37           C  
ATOM   3964  H   THR X 264      22.472  -6.533  -1.289  1.00 41.25           H  
ATOM   3965  HA  THR X 264      22.668  -7.926  -3.809  1.00 41.22           H  
ATOM   3966  HB  THR X 264      23.136  -5.878  -4.845  1.00 40.91           H  
ATOM   3967  HG1 THR X 264      23.705  -3.967  -3.691  1.00 42.74           H  
ATOM   3968 HG21 THR X 264      21.350  -4.363  -4.053  1.00 41.37           H  
ATOM   3969 HG22 THR X 264      20.821  -6.062  -4.100  1.00 41.37           H  
ATOM   3970 HG23 THR X 264      21.242  -5.303  -2.546  1.00 41.37           H  
ATOM   3971  N   ASP X 265      25.247  -7.723  -1.947  1.00 40.82           N  
ATOM   3972  CA  ASP X 265      26.699  -7.898  -1.749  1.00 40.59           C  
ATOM   3973  C   ASP X 265      27.488  -6.787  -2.472  1.00 40.47           C  
ATOM   3974  O   ASP X 265      28.351  -7.051  -3.319  1.00 40.25           O  
ATOM   3975  CB  ASP X 265      27.160  -9.322  -2.144  1.00 40.63           C  
ATOM   3976  CG  ASP X 265      28.690  -9.506  -2.083  1.00 42.27           C  
ATOM   3977  OD1 ASP X 265      29.341  -8.977  -1.141  1.00 42.50           O  
ATOM   3978  OD2 ASP X 265      29.246 -10.176  -2.993  1.00 42.88           O  
ATOM   3979  H   ASP X 265      24.718  -7.725  -1.075  1.00 40.82           H  
ATOM   3980  HA  ASP X 265      26.915  -7.797  -0.685  1.00 40.59           H  
ATOM   3981  HB2 ASP X 265      26.687 -10.047  -1.481  1.00 40.63           H  
ATOM   3982  HB3 ASP X 265      26.815  -9.541  -3.154  1.00 40.63           H  
ATOM   3983  N   THR X 266      27.153  -5.534  -2.156  1.00 40.10           N  
ATOM   3984  CA  THR X 266      27.844  -4.382  -2.731  1.00 38.76           C  
ATOM   3985  C   THR X 266      28.037  -3.283  -1.706  1.00 38.09           C  
ATOM   3986  O   THR X 266      27.326  -3.219  -0.717  1.00 37.44           O  
ATOM   3987  CB  THR X 266      27.121  -3.835  -3.975  1.00 38.95           C  
ATOM   3988  OG1 THR X 266      25.978  -3.085  -3.580  1.00 39.19           O  
ATOM   3989  CG2 THR X 266      26.665  -4.977  -4.898  1.00 39.68           C  
ATOM   3990  H   THR X 266      26.406  -5.293  -1.504  1.00 40.10           H  
ATOM   3991  HA  THR X 266      28.826  -4.734  -3.046  1.00 38.76           H  
ATOM   3992  HB  THR X 266      27.822  -3.199  -4.515  1.00 38.95           H  
ATOM   3993  HG1 THR X 266      25.436  -2.874  -4.369  1.00 39.19           H  
ATOM   3994 HG21 THR X 266      26.157  -4.561  -5.768  1.00 39.68           H  
ATOM   3995 HG22 THR X 266      27.533  -5.550  -5.224  1.00 39.68           H  
ATOM   3996 HG23 THR X 266      25.981  -5.631  -4.357  1.00 39.68           H  
ATOM   3997  N   TRP X 267      29.053  -2.452  -1.931  1.00 38.18           N  
ATOM   3998  CA  TRP X 267      29.229  -1.191  -1.208  1.00 37.58           C  
ATOM   3999  C   TRP X 267      28.952  -0.037  -2.165  1.00 38.58           C  
ATOM   4000  O   TRP X 267      29.157  -0.166  -3.362  1.00 38.46           O  
ATOM   4001  CB  TRP X 267      30.669  -1.014  -0.716  1.00 36.75           C  
ATOM   4002  CG  TRP X 267      31.165  -2.016   0.206  1.00 33.22           C  
ATOM   4003  CD1 TRP X 267      31.648  -3.239  -0.118  1.00 32.38           C  
ATOM   4004  CD2 TRP X 267      31.273  -1.898   1.628  1.00 30.25           C  
ATOM   4005  NE1 TRP X 267      32.060  -3.904   1.007  1.00 28.28           N  
ATOM   4006  CE2 TRP X 267      31.824  -3.108   2.102  1.00 30.00           C  
ATOM   4007  CE3 TRP X 267      30.974  -0.879   2.557  1.00 29.06           C  
ATOM   4008  CZ2 TRP X 267      32.088  -3.334   3.486  1.00 26.51           C  
ATOM   4009  CZ3 TRP X 267      31.231  -1.109   3.926  1.00 25.73           C  
ATOM   4010  CH2 TRP X 267      31.789  -2.327   4.363  1.00 22.38           C  
ATOM   4011  H   TRP X 267      29.781  -2.634  -2.622  1.00 38.18           H  
ATOM   4012  HA  TRP X 267      28.550  -1.203  -0.356  1.00 37.58           H  
ATOM   4013  HB2 TRP X 267      31.327  -0.995  -1.585  1.00 36.75           H  
ATOM   4014  HB3 TRP X 267      30.748  -0.039  -0.235  1.00 36.75           H  
ATOM   4015  HD1 TRP X 267      31.701  -3.634  -1.122  1.00 32.38           H  
ATOM   4016  HE1 TRP X 267      32.474  -4.836   1.028  1.00 28.28           H  
ATOM   4017  HE3 TRP X 267      30.556   0.060   2.227  1.00 29.06           H  
ATOM   4018  HZ2 TRP X 267      32.509  -4.267   3.829  1.00 26.51           H  
ATOM   4019  HZ3 TRP X 267      30.997  -0.341   4.648  1.00 25.73           H  
ATOM   4020  HH2 TRP X 267      31.985  -2.469   5.415  1.00 22.38           H  
ATOM   4021  N   SER X 268      28.528   1.101  -1.621  1.00 39.65           N  
ATOM   4022  CA  SER X 268      28.399   2.335  -2.378  1.00 39.58           C  
ATOM   4023  C   SER X 268      28.765   3.464  -1.437  1.00 40.09           C  
ATOM   4024  O   SER X 268      28.696   3.303  -0.226  1.00 39.82           O  
ATOM   4025  CB  SER X 268      26.959   2.504  -2.822  1.00 40.08           C  
ATOM   4026  OG  SER X 268      26.108   2.586  -1.690  1.00 38.97           O  
ATOM   4027  H   SER X 268      28.264   1.189  -0.640  1.00 39.65           H  
ATOM   4028  HA  SER X 268      29.041   2.327  -3.259  1.00 39.58           H  
ATOM   4029  HB2 SER X 268      26.860   3.405  -3.428  1.00 40.08           H  
ATOM   4030  HB3 SER X 268      26.663   1.664  -3.450  1.00 40.08           H  
ATOM   4031  HG  SER X 268      26.650   2.684  -0.880  1.00 38.97           H  
ATOM   4032  N   GLU X 269      29.156   4.607  -1.978  1.00 41.11           N  
ATOM   4033  CA  GLU X 269      29.419   5.762  -1.134  1.00 42.05           C  
ATOM   4034  C   GLU X 269      28.110   6.501  -0.908  1.00 41.79           C  
ATOM   4035  O   GLU X 269      27.353   6.699  -1.844  1.00 42.28           O  
ATOM   4036  CB  GLU X 269      30.478   6.671  -1.746  1.00 42.41           C  
ATOM   4037  CG  GLU X 269      30.987   7.720  -0.757  1.00 44.90           C  
ATOM   4038  CD  GLU X 269      32.440   8.166  -1.015  1.00 47.71           C  
ATOM   4039  OE1 GLU X 269      32.703   9.374  -0.760  1.00 46.74           O  
ATOM   4040  OE2 GLU X 269      33.289   7.322  -1.456  1.00 45.70           O  
ATOM   4041  H   GLU X 269      29.296   4.759  -2.977  1.00 41.11           H  
ATOM   4042  HA  GLU X 269      29.818   5.430  -0.176  1.00 42.05           H  
ATOM   4043  HB2 GLU X 269      31.316   6.066  -2.093  1.00 42.41           H  
ATOM   4044  HB3 GLU X 269      30.062   7.171  -2.620  1.00 42.41           H  
ATOM   4045  HG2 GLU X 269      30.336   8.593  -0.801  1.00 44.90           H  
ATOM   4046  HG3 GLU X 269      30.914   7.318   0.254  1.00 44.90           H  
ATOM   4047  N   VAL X 270      27.806   6.862   0.330  1.00 41.41           N  
ATOM   4048  CA  VAL X 270      26.515   7.461   0.592  1.00 40.89           C  
ATOM   4049  C   VAL X 270      26.644   8.866   1.140  1.00 41.15           C  
ATOM   4050  O   VAL X 270      25.691   9.636   1.063  1.00 41.83           O  
ATOM   4051  CB  VAL X 270      25.622   6.624   1.548  1.00 41.43           C  
ATOM   4052  CG1 VAL X 270      24.904   5.471   0.798  1.00 40.41           C  
ATOM   4053  CG2 VAL X 270      26.401   6.164   2.824  1.00 40.51           C  
ATOM   4054  H   VAL X 270      28.415   6.754   1.141  1.00 41.41           H  
ATOM   4055  HA  VAL X 270      26.024   7.491  -0.381  1.00 40.89           H  
ATOM   4056  HB  VAL X 270      24.827   7.273   1.917  1.00 41.43           H  
ATOM   4057 HG11 VAL X 270      24.289   4.908   1.500  1.00 40.41           H  
ATOM   4058 HG12 VAL X 270      24.272   5.886   0.013  1.00 40.41           H  
ATOM   4059 HG13 VAL X 270      25.646   4.808   0.354  1.00 40.41           H  
ATOM   4060 HG21 VAL X 270      25.739   5.582   3.465  1.00 40.51           H  
ATOM   4061 HG22 VAL X 270      27.252   5.550   2.529  1.00 40.51           H  
ATOM   4062 HG23 VAL X 270      26.756   7.039   3.369  1.00 40.51           H  
ATOM   4063  N   THR X 271      27.797   9.203   1.707  1.00 40.70           N  
ATOM   4064  CA  THR X 271      28.032  10.563   2.197  1.00 40.77           C  
ATOM   4065  C   THR X 271      29.531  10.830   2.433  1.00 41.54           C  
ATOM   4066  O   THR X 271      30.395   9.954   2.202  1.00 42.80           O  
ATOM   4067  CB  THR X 271      27.171  10.887   3.461  1.00 40.54           C  
ATOM   4068  OG1 THR X 271      26.815  12.278   3.486  1.00 39.15           O  
ATOM   4069  CG2 THR X 271      27.907  10.522   4.736  1.00 40.89           C  
ATOM   4070  H   THR X 271      28.579   8.562   1.840  1.00 40.70           H  
ATOM   4071  HA  THR X 271      27.705  11.247   1.414  1.00 40.77           H  
ATOM   4072  HB  THR X 271      26.263  10.287   3.404  1.00 40.54           H  
ATOM   4073  HG1 THR X 271      26.235  12.454   4.256  1.00 39.15           H  
ATOM   4074 HG21 THR X 271      27.282  10.759   5.597  1.00 40.89           H  
ATOM   4075 HG22 THR X 271      28.132   9.455   4.734  1.00 40.89           H  
ATOM   4076 HG23 THR X 271      28.836  11.089   4.795  1.00 40.89           H  
ATOM   4077  N   ARG X 272      29.849  12.049   2.830  1.00 40.99           N  
ATOM   4078  CA  ARG X 272      31.184  12.370   3.281  1.00 41.24           C  
ATOM   4079  C   ARG X 272      31.039  12.910   4.684  1.00 40.34           C  
ATOM   4080  O   ARG X 272      30.009  13.497   5.016  1.00 40.15           O  
ATOM   4081  CB  ARG X 272      31.819  13.441   2.394  1.00 41.52           C  
ATOM   4082  CG  ARG X 272      32.682  12.872   1.320  1.00 45.21           C  
ATOM   4083  CD  ARG X 272      32.676  13.740   0.046  1.00 52.14           C  
ATOM   4084  NE  ARG X 272      32.338  12.893  -1.100  1.00 56.85           N  
ATOM   4085  CZ  ARG X 272      33.194  12.078  -1.724  1.00 59.86           C  
ATOM   4086  NH1 ARG X 272      34.468  12.001  -1.334  1.00 61.53           N  
ATOM   4087  NH2 ARG X 272      32.776  11.324  -2.736  1.00 59.68           N  
ATOM   4088  H   ARG X 272      29.196  12.833   2.848  1.00 40.99           H  
ATOM   4089  HA  ARG X 272      31.822  11.487   3.242  1.00 41.24           H  
ATOM   4090  HB2 ARG X 272      31.031  14.042   1.939  1.00 41.52           H  
ATOM   4091  HB3 ARG X 272      32.414  14.112   3.014  1.00 41.52           H  
ATOM   4092  HG2 ARG X 272      33.703  12.778   1.689  1.00 45.21           H  
ATOM   4093  HG3 ARG X 272      32.338  11.867   1.074  1.00 45.21           H  
ATOM   4094  HD2 ARG X 272      31.952  14.549   0.144  1.00 52.14           H  
ATOM   4095  HD3 ARG X 272      33.652  14.202  -0.101  1.00 52.14           H  
ATOM   4096  HE  ARG X 272      31.380  12.928  -1.447  1.00 56.85           H  
ATOM   4097 HH11 ARG X 272      34.797  12.568  -0.552  1.00 61.53           H  
ATOM   4098 HH12 ARG X 272      35.112  11.376  -1.818  1.00 61.53           H  
ATOM   4099 HH21 ARG X 272      31.802  11.368  -3.036  1.00 59.68           H  
ATOM   4100 HH22 ARG X 272      33.429  10.702  -3.212  1.00 59.68           H  
ATOM   4101  N   MET X 273      32.056  12.720   5.509  1.00 39.22           N  
ATOM   4102  CA  MET X 273      32.089  13.419   6.788  1.00 38.81           C  
ATOM   4103  C   MET X 273      32.384  14.885   6.478  1.00 38.73           C  
ATOM   4104  O   MET X 273      32.706  15.213   5.327  1.00 38.94           O  
ATOM   4105  CB  MET X 273      33.139  12.796   7.688  1.00 38.43           C  
ATOM   4106  CG  MET X 273      32.989  11.268   7.819  1.00 37.48           C  
ATOM   4107  SD  MET X 273      33.820  10.583   9.283  1.00 34.61           S  
ATOM   4108  CE  MET X 273      35.525  10.613   8.717  1.00 37.13           C  
ATOM   4109  H   MET X 273      32.850  12.106   5.326  1.00 39.22           H  
ATOM   4110  HA  MET X 273      31.142  13.342   7.322  1.00 38.81           H  
ATOM   4111  HB2 MET X 273      34.129  13.026   7.295  1.00 38.43           H  
ATOM   4112  HB3 MET X 273      33.076  13.248   8.678  1.00 38.43           H  
ATOM   4113  HG2 MET X 273      31.929  11.017   7.861  1.00 37.48           H  
ATOM   4114  HG3 MET X 273      33.394  10.793   6.925  1.00 37.48           H  
ATOM   4115  HE1 MET X 273      36.175  10.223   9.500  1.00 37.13           H  
ATOM   4116  HE2 MET X 273      35.623   9.996   7.823  1.00 37.13           H  
ATOM   4117  HE3 MET X 273      35.813  11.638   8.484  1.00 37.13           H  
ATOM   4118  N   THR X 274      32.244  15.766   7.459  1.00 38.35           N  
ATOM   4119  CA  THR X 274      32.497  17.193   7.239  1.00 38.97           C  
ATOM   4120  C   THR X 274      33.977  17.490   7.022  1.00 38.84           C  
ATOM   4121  O   THR X 274      34.336  18.478   6.382  1.00 39.80           O  
ATOM   4122  CB  THR X 274      32.000  18.051   8.409  1.00 39.45           C  
ATOM   4123  OG1 THR X 274      32.530  17.532   9.643  1.00 40.79           O  
ATOM   4124  CG2 THR X 274      30.463  18.042   8.470  1.00 40.02           C  
ATOM   4125  H   THR X 274      31.959  15.526   8.409  1.00 38.35           H  
ATOM   4126  HA  THR X 274      31.942  17.450   6.337  1.00 38.97           H  
ATOM   4127  HB  THR X 274      32.340  19.076   8.261  1.00 39.45           H  
ATOM   4128  HG1 THR X 274      31.917  16.859  10.005  1.00 40.79           H  
ATOM   4129 HG21 THR X 274      30.128  18.656   9.306  1.00 40.02           H  
ATOM   4130 HG22 THR X 274      30.060  18.444   7.541  1.00 40.02           H  
ATOM   4131 HG23 THR X 274      30.110  17.020   8.607  1.00 40.02           H  
ATOM   4132  N   SER X 275      34.821  16.611   7.543  1.00 38.32           N  
ATOM   4133  CA  SER X 275      36.274  16.707   7.434  1.00 37.80           C  
ATOM   4134  C   SER X 275      36.852  15.280   7.549  1.00 37.35           C  
ATOM   4135  O   SER X 275      36.301  14.451   8.288  1.00 37.09           O  
ATOM   4136  CB  SER X 275      36.843  17.666   8.523  1.00 37.97           C  
ATOM   4137  OG  SER X 275      36.499  17.254   9.851  1.00 38.30           O  
ATOM   4138  H   SER X 275      34.510  15.792   8.065  1.00 38.32           H  
ATOM   4139  HA  SER X 275      36.564  17.132   6.473  1.00 37.80           H  
ATOM   4140  HB2 SER X 275      37.928  17.713   8.430  1.00 37.97           H  
ATOM   4141  HB3 SER X 275      36.465  18.673   8.349  1.00 37.97           H  
ATOM   4142  HG  SER X 275      36.919  17.857  10.500  1.00 38.30           H  
ATOM   4143  N   GLY X 276      37.924  14.982   6.791  1.00 37.10           N  
ATOM   4144  CA  GLY X 276      38.617  13.674   6.860  1.00 35.80           C  
ATOM   4145  C   GLY X 276      39.145  13.418   8.267  1.00 35.15           C  
ATOM   4146  O   GLY X 276      39.622  14.342   8.916  1.00 35.37           O  
ATOM   4147  H   GLY X 276      38.334  15.631   6.119  1.00 37.10           H  
ATOM   4148  HA2 GLY X 276      37.930  12.877   6.573  1.00 35.80           H  
ATOM   4149  HA3 GLY X 276      39.442  13.656   6.148  1.00 35.80           H  
ATOM   4150  N   ARG X 277      39.035  12.186   8.756  1.00 34.38           N  
ATOM   4151  CA  ARG X 277      39.480  11.854  10.114  1.00 33.57           C  
ATOM   4152  C   ARG X 277      39.594  10.355  10.376  1.00 33.03           C  
ATOM   4153  O   ARG X 277      38.708   9.577  10.018  1.00 33.38           O  
ATOM   4154  CB  ARG X 277      38.531  12.460  11.149  1.00 33.61           C  
ATOM   4155  CG  ARG X 277      37.176  11.773  11.226  1.00 33.22           C  
ATOM   4156  CD  ARG X 277      36.168  12.576  12.032  1.00 32.96           C  
ATOM   4157  NE  ARG X 277      35.701  13.764  11.314  1.00 30.19           N  
ATOM   4158  CZ  ARG X 277      34.678  14.517  11.710  1.00 30.73           C  
ATOM   4159  NH1 ARG X 277      33.995  14.198  12.815  1.00 29.46           N  
ATOM   4160  NH2 ARG X 277      34.327  15.583  11.004  1.00 29.97           N  
ATOM   4161  H   ARG X 277      38.643  11.400   8.237  1.00 34.38           H  
ATOM   4162  HA  ARG X 277      40.480  12.278  10.205  1.00 33.57           H  
ATOM   4163  HB2 ARG X 277      39.005  12.417  12.130  1.00 33.61           H  
ATOM   4164  HB3 ARG X 277      38.379  13.514  10.914  1.00 33.61           H  
ATOM   4165  HG2 ARG X 277      36.792  11.618  10.218  1.00 33.22           H  
ATOM   4166  HG3 ARG X 277      37.296  10.788  11.676  1.00 33.22           H  
ATOM   4167  HD2 ARG X 277      35.315  11.943  12.276  1.00 32.96           H  
ATOM   4168  HD3 ARG X 277      36.620  12.879  12.976  1.00 32.96           H  
ATOM   4169  HE  ARG X 277      36.189  14.030  10.459  1.00 30.19           H  
ATOM   4170 HH11 ARG X 277      34.258  13.375  13.357  1.00 29.46           H  
ATOM   4171 HH12 ARG X 277      33.211  14.778  13.115  1.00 29.46           H  
ATOM   4172 HH21 ARG X 277      34.841  15.826  10.157  1.00 29.97           H  
ATOM   4173 HH22 ARG X 277      33.543  16.160  11.308  1.00 29.97           H  
ATOM   4174  N   SER X 278      40.676   9.941  11.026  1.00 32.30           N  
ATOM   4175  CA  SER X 278      40.845   8.523  11.343  1.00 30.98           C  
ATOM   4176  C   SER X 278      40.427   8.239  12.758  1.00 30.27           C  
ATOM   4177  O   SER X 278      40.200   9.152  13.543  1.00 30.41           O  
ATOM   4178  CB  SER X 278      42.301   8.114  11.175  1.00 31.24           C  
ATOM   4179  OG  SER X 278      43.073   8.561  12.278  1.00 30.48           O  
ATOM   4180  H   SER X 278      41.434  10.548  11.338  1.00 32.30           H  
ATOM   4181  HA  SER X 278      40.217   7.953  10.658  1.00 30.98           H  
ATOM   4182  HB2 SER X 278      42.373   7.030  11.089  1.00 31.24           H  
ATOM   4183  HB3 SER X 278      42.699   8.534  10.251  1.00 31.24           H  
ATOM   4184  HG  SER X 278      44.006   8.289  12.156  1.00 30.48           H  
ATOM   4185  N   GLY X 279      40.286   6.965  13.071  1.00 29.70           N  
ATOM   4186  CA  GLY X 279      40.252   6.538  14.454  1.00 30.36           C  
ATOM   4187  C   GLY X 279      39.163   7.101  15.347  1.00 30.17           C  
ATOM   4188  O   GLY X 279      39.412   7.393  16.513  1.00 30.78           O  
ATOM   4189  H   GLY X 279      40.194   6.212  12.389  1.00 29.70           H  
ATOM   4190  HA2 GLY X 279      40.165   5.452  14.466  1.00 30.36           H  
ATOM   4191  HA3 GLY X 279      41.214   6.786  14.904  1.00 30.36           H  
ATOM   4192  N   VAL X 280      37.963   7.246  14.797  1.00 30.11           N  
ATOM   4193  CA  VAL X 280      36.785   7.669  15.573  1.00 30.13           C  
ATOM   4194  C   VAL X 280      36.163   6.470  16.232  1.00 29.39           C  
ATOM   4195  O   VAL X 280      36.586   5.324  16.051  1.00 29.77           O  
ATOM   4196  CB  VAL X 280      35.661   8.357  14.686  1.00 29.56           C  
ATOM   4197  CG1 VAL X 280      35.981   9.780  14.436  1.00 30.64           C  
ATOM   4198  CG2 VAL X 280      35.441   7.646  13.358  1.00 30.23           C  
ATOM   4199  H   VAL X 280      37.771   7.077  13.809  1.00 30.11           H  
ATOM   4200  HA  VAL X 280      37.145   8.399  16.298  1.00 30.13           H  
ATOM   4201  HB  VAL X 280      34.737   8.284  15.259  1.00 29.56           H  
ATOM   4202 HG11 VAL X 280      35.196  10.228  13.827  1.00 30.64           H  
ATOM   4203 HG12 VAL X 280      36.050  10.310  15.386  1.00 30.64           H  
ATOM   4204 HG13 VAL X 280      36.933   9.852  13.911  1.00 30.64           H  
ATOM   4205 HG21 VAL X 280      34.662   8.160  12.795  1.00 30.23           H  
ATOM   4206 HG22 VAL X 280      36.368   7.652  12.784  1.00 30.23           H  
ATOM   4207 HG23 VAL X 280      35.135   6.616  13.543  1.00 30.23           H  
ATOM   4208  N   GLY X 281      35.135   6.735  16.993  1.00 28.66           N  
ATOM   4209  CA  GLY X 281      34.283   5.659  17.409  1.00 28.43           C  
ATOM   4210  C   GLY X 281      32.894   6.067  17.018  1.00 28.08           C  
ATOM   4211  O   GLY X 281      32.573   7.250  17.021  1.00 28.31           O  
ATOM   4212  H   GLY X 281      34.873   7.662  17.329  1.00 28.66           H  
ATOM   4213  HA2 GLY X 281      34.568   4.725  16.925  1.00 28.43           H  
ATOM   4214  HA3 GLY X 281      34.355   5.496  18.484  1.00 28.43           H  
ATOM   4215  N   VAL X 282      32.078   5.082  16.673  1.00 28.29           N  
ATOM   4216  CA  VAL X 282      30.746   5.348  16.187  1.00 28.11           C  
ATOM   4217  C   VAL X 282      29.768   4.378  16.825  1.00 27.63           C  
ATOM   4218  O   VAL X 282      30.129   3.259  17.143  1.00 27.59           O  
ATOM   4219  CB  VAL X 282      30.700   5.487  14.584  1.00 28.19           C  
ATOM   4220  CG1 VAL X 282      32.032   5.272  13.969  1.00 27.51           C  
ATOM   4221  CG2 VAL X 282      29.669   4.631  13.945  1.00 29.00           C  
ATOM   4222  H   VAL X 282      32.322   4.093  16.723  1.00 28.29           H  
ATOM   4223  HA  VAL X 282      30.411   6.335  16.507  1.00 28.11           H  
ATOM   4224  HB  VAL X 282      30.403   6.518  14.392  1.00 28.19           H  
ATOM   4225 HG11 VAL X 282      31.954   5.375  12.887  1.00 27.51           H  
ATOM   4226 HG12 VAL X 282      32.734   6.011  14.354  1.00 27.51           H  
ATOM   4227 HG13 VAL X 282      32.388   4.271  14.213  1.00 27.51           H  
ATOM   4228 HG21 VAL X 282      29.694   4.776  12.865  1.00 29.00           H  
ATOM   4229 HG22 VAL X 282      29.870   3.585  14.176  1.00 29.00           H  
ATOM   4230 HG23 VAL X 282      28.684   4.903  14.324  1.00 29.00           H  
ATOM   4231  N   ALA X 283      28.550   4.850  17.069  1.00 27.84           N  
ATOM   4232  CA  ALA X 283      27.505   4.070  17.730  1.00 27.90           C  
ATOM   4233  C   ALA X 283      26.146   4.626  17.334  1.00 28.13           C  
ATOM   4234  O   ALA X 283      25.982   5.834  17.204  1.00 29.23           O  
ATOM   4235  CB  ALA X 283      27.668   4.131  19.259  1.00 27.70           C  
ATOM   4236  H   ALA X 283      28.256   5.792  16.812  1.00 27.84           H  
ATOM   4237  HA  ALA X 283      27.586   3.029  17.418  1.00 27.90           H  
ATOM   4238  HB1 ALA X 283      26.881   3.544  19.733  1.00 27.70           H  
ATOM   4239  HB2 ALA X 283      28.640   3.725  19.538  1.00 27.70           H  
ATOM   4240  HB3 ALA X 283      27.598   5.167  19.591  1.00 27.70           H  
ATOM   4241  N   VAL X 284      25.161   3.756  17.181  1.00 28.61           N  
ATOM   4242  CA  VAL X 284      23.837   4.186  16.736  1.00 28.95           C  
ATOM   4243  C   VAL X 284      22.804   4.263  17.863  1.00 29.24           C  
ATOM   4244  O   VAL X 284      22.702   3.379  18.710  1.00 29.34           O  
ATOM   4245  CB  VAL X 284      23.309   3.229  15.632  1.00 28.89           C  
ATOM   4246  CG1 VAL X 284      21.929   3.611  15.227  1.00 29.10           C  
ATOM   4247  CG2 VAL X 284      24.215   3.248  14.436  1.00 27.13           C  
ATOM   4248  H   VAL X 284      25.247   2.755  17.356  1.00 28.61           H  
ATOM   4249  HA  VAL X 284      23.965   5.197  16.348  1.00 28.95           H  
ATOM   4250  HB  VAL X 284      23.290   2.219  16.041  1.00 28.89           H  
ATOM   4251 HG11 VAL X 284      21.575   2.930  14.453  1.00 29.10           H  
ATOM   4252 HG12 VAL X 284      21.267   3.553  16.091  1.00 29.10           H  
ATOM   4253 HG13 VAL X 284      21.932   4.630  14.840  1.00 29.10           H  
ATOM   4254 HG21 VAL X 284      23.827   2.571  13.675  1.00 27.13           H  
ATOM   4255 HG22 VAL X 284      24.263   4.259  14.032  1.00 27.13           H  
ATOM   4256 HG23 VAL X 284      25.214   2.928  14.731  1.00 27.13           H  
ATOM   4257  N   THR X 285      22.017   5.324  17.874  1.00 29.86           N  
ATOM   4258  CA  THR X 285      20.854   5.370  18.771  1.00 29.88           C  
ATOM   4259  C   THR X 285      19.921   6.416  18.208  1.00 30.50           C  
ATOM   4260  O   THR X 285      20.390   7.399  17.586  1.00 30.62           O  
ATOM   4261  CB  THR X 285      21.218   5.699  20.263  1.00 29.45           C  
ATOM   4262  OG1 THR X 285      20.032   5.705  21.057  1.00 30.96           O  
ATOM   4263  CG2 THR X 285      21.853   7.066  20.416  1.00 27.52           C  
ATOM   4264  OXT THR X 285      18.703   6.260  18.357  1.00 30.86           O  
ATOM   4265  H   THR X 285      22.148   6.151  17.291  1.00 29.86           H  
ATOM   4266  HA  THR X 285      20.394   4.383  18.809  1.00 29.88           H  
ATOM   4267  HB  THR X 285      21.925   4.934  20.584  1.00 29.45           H  
ATOM   4268  HG1 THR X 285      20.128   6.356  21.783  1.00 30.96           H  
ATOM   4269 HG21 THR X 285      22.085   7.244  21.466  1.00 27.52           H  
ATOM   4270 HG22 THR X 285      22.771   7.109  19.829  1.00 27.52           H  
ATOM   4271 HG23 THR X 285      21.161   7.830  20.063  1.00 27.52           H  
TER    4271      THR X 285
END
