# Supplementary material for: Discovery of Deer Antler-Derived Antioxidant Peptides Through Computational and Cell-Based Approaches
Source: Antioxidants (Basel). 2025 Sep 25;14(10):1169. doi: 10.3390/antiox14101169 (PMC12561111; doi:10.3390/antiox14101169)
Supplement: Supplementary file 1 [file antioxidants-14-01169-s001.zip › MD_info/tleap.in]

source leaprc.protein.ff19SB

source leaprc.water.opc


com=loadpdb rec.pdb


charge com

addions com Na+ 0

solvateoct com TIP3PBOX 8.0

savepdb com amber.pdb

saveamberparm com com_md.prmtop com_md.inpcrd

quit
