# Supplementary material for: Discovery of Deer Antler-Derived Antioxidant Peptides Through Computational and Cell-Based Approaches
Source: Antioxidants (Basel). 2025 Sep 25;14(10):1169. doi: 10.3390/antiox14101169 (PMC12561111; doi:10.3390/antiox14101169)
Supplement: Supplementary file 1 [file antioxidants-14-01169-s001.zip › MD_info/vphgl.pdb]

ATOM      1  N   VAL B   1      45.798  -0.156  11.719  0.00  0.00           N  
ATOM      2  CA  VAL B   1      46.406   0.626  12.832  0.00  0.00           C  
ATOM      3  C   VAL B   1      46.032   2.102  12.675  0.00  0.00           C  
ATOM      4  O   VAL B   1      46.077   2.651  11.591  0.00  0.00           O  
ATOM      5  CB  VAL B   1      47.928   0.473  12.800  0.00  0.00           C  
ATOM      6  CG1 VAL B   1      48.472   1.014  11.477  0.00  0.00           C  
ATOM      7  CG2 VAL B   1      48.542   1.257  13.962  0.00  0.00           C  
ATOM      8  H1  VAL B   1      46.050  -1.160  11.822  0.00  0.00           H  
ATOM      9  H2  VAL B   1      44.763  -0.054  11.748  0.00  0.00           H  
ATOM     10  H3  VAL B   1      46.156   0.199  10.809  0.00  0.00           H  
ATOM     11  HA  VAL B   1      46.031   0.254  13.786  0.00  0.00           H  
ATOM     12  HB  VAL B   1      48.188  -0.582  12.893  0.00  0.00           H  
ATOM     13 HG11 VAL B   1      49.556   0.904  11.457  0.00  0.00           H  
ATOM     14 HG12 VAL B   1      48.035   0.456  10.649  0.00  0.00           H  
ATOM     15 HG13 VAL B   1      48.213   2.068  11.381  0.00  0.00           H  
ATOM     16 HG21 VAL B   1      49.626   1.149  13.941  0.00  0.00           H  
ATOM     17 HG22 VAL B   1      48.280   2.311  13.868  0.00  0.00           H  
ATOM     18 HG23 VAL B   1      48.157   0.870  14.906  0.00  0.00           H  
ATOM     19  N   PRO B   2      45.547   2.712  13.831  0.00  0.00           N  
ATOM     20  CA  PRO B   2      45.188   4.126  13.825  0.00  0.00           C  
ATOM     21  C   PRO B   2      46.409   5.115  13.805  0.00  0.00           C  
ATOM     22  O   PRO B   2      46.977   5.363  12.723  0.00  0.00           O  
ATOM     23  CB  PRO B   2      44.279   4.303  15.089  0.00  0.00           C  
ATOM     24  CG  PRO B   2      43.949   2.940  15.561  0.00  0.00           C  
ATOM     25  CD  PRO B   2      45.152   2.100  15.123  0.00  0.00           C  
ATOM     26  HA  PRO B   2      44.675   4.389  12.900  0.00  0.00           H  
ATOM     27  HB2 PRO B   2      44.797   4.867  15.864  0.00  0.00           H  
ATOM     28  HB3 PRO B   2      43.374   4.858  14.842  0.00  0.00           H  
ATOM     29  HG2 PRO B   2      43.815   2.913  16.642  0.00  0.00           H  
ATOM     30  HG3 PRO B   2      43.023   2.576  15.116  0.00  0.00           H  
ATOM     31  HD2 PRO B   2      45.960   2.145  15.853  0.00  0.00           H  
ATOM     32  HD3 PRO B   2      44.887   1.049  15.005  0.00  0.00           H  
ATOM     33  N   HIE B   3      46.748   5.660  14.978  0.00  0.00           N  
ATOM     34  CA  HIE B   3      47.865   6.614  14.993  0.00  0.00           C  
ATOM     35  C   HIE B   3      48.510   6.618  16.371  0.00  0.00           C  
ATOM     36  O   HIE B   3      47.702   6.467  17.297  0.00  0.00           O  
ATOM     37  CB  HIE B   3      47.509   8.114  14.746  0.00  0.00           C  
ATOM     38  CG  HIE B   3      46.944   8.389  13.388  0.00  0.00           C  
ATOM     39  ND1 HIE B   3      47.537   8.012  12.199  0.00  0.00           N  
ATOM     40  CD2 HIE B   3      45.777   9.017  13.055  0.00  0.00           C  
ATOM     41  CE1 HIE B   3      46.745   8.393  11.202  0.00  0.00           C  
ATOM     42  NE2 HIE B   3      45.692   9.004  11.672  0.00  0.00           N  
ATOM     43  H   HIE B   3      46.300   5.475  15.876  0.00  0.00           H  
ATOM     44  HA  HIE B   3      48.493   6.265  14.173  0.00  0.00           H  
ATOM     45  HB2 HIE B   3      46.790   8.435  15.499  0.00  0.00           H  
ATOM     46  HB3 HIE B   3      48.406   8.717  14.884  0.00  0.00           H  
ATOM     47  HD2 HIE B   3      45.058   9.442  13.739  0.00  0.00           H  
ATOM     48  HE1 HIE B   3      46.944   8.222  10.154  0.00  0.00           H  
ATOM     49  HE2 HIE B   3      44.936   9.404  11.116  0.00  0.00           H  
ATOM     50  N   GLY B   4      49.767   6.608  16.448  0.00  0.00           N  
ATOM     51  CA  GLY B   4      50.414   6.669  17.729  0.00  0.00           C  
ATOM     52  C   GLY B   4      50.950   5.446  18.411  0.00  0.00           C  
ATOM     53  O   GLY B   4      51.539   4.551  17.803  0.00  0.00           O  
ATOM     54  H   GLY B   4      50.397   6.558  15.647  0.00  0.00           H  
ATOM     55  HA2 GLY B   4      51.249   7.362  17.626  0.00  0.00           H  
ATOM     56  HA3 GLY B   4      49.704   7.126  18.418  0.00  0.00           H  
ATOM     57  N   LEU B   5      50.739   5.387  19.738  0.00  0.00           N  
ATOM     58  CA  LEU B   5      51.203   4.257  20.544  0.00  0.00           C  
ATOM     59  C   LEU B   5      50.178   3.102  20.590  0.00  0.00           C  
ATOM     60  O   LEU B   5      50.608   1.921  20.693  0.00  0.00           O  
ATOM     61  CB  LEU B   5      51.511   4.734  21.973  0.00  0.00           C  
ATOM     62  CG  LEU B   5      52.538   5.862  22.144  0.00  0.00           C  
ATOM     63  CD1 LEU B   5      52.527   6.312  23.587  0.00  0.00           C  
ATOM     64  CD2 LEU B   5      53.924   5.390  21.745  0.00  0.00           C  
ATOM     65  OXT LEU B   5      48.950   3.389  20.524  0.00  0.00           O  
ATOM     66  H   LEU B   5      50.251   6.109  20.268  0.00  0.00           H  
ATOM     67  HA  LEU B   5      52.106   3.870  20.072  0.00  0.00           H  
ATOM     68  HB2 LEU B   5      50.575   5.061  22.426  0.00  0.00           H  
ATOM     69  HB3 LEU B   5      51.859   3.874  22.546  0.00  0.00           H  
ATOM     70  HG  LEU B   5      52.273   6.698  21.496  0.00  0.00           H  
ATOM     71 HD11 LEU B   5      53.253   7.114  23.724  0.00  0.00           H  
ATOM     72 HD12 LEU B   5      51.533   6.674  23.848  0.00  0.00           H  
ATOM     73 HD13 LEU B   5      52.788   5.473  24.232  0.00  0.00           H  
ATOM     74 HD21 LEU B   5      54.637   6.205  21.874  0.00  0.00           H  
ATOM     75 HD22 LEU B   5      54.217   4.549  22.373  0.00  0.00           H  
ATOM     76 HD23 LEU B   5      53.915   5.077  20.701  0.00  0.00           H  
TER      76      LEU B   5
END
