# Supplementary material for: Discovery of Deer Antler-Derived Antioxidant Peptides Through Computational and Cell-Based Approaches
Source: Antioxidants (Basel). 2025 Sep 25;14(10):1169. doi: 10.3390/antiox14101169 (PMC12561111; doi:10.3390/antiox14101169)
Supplement: Supplementary file 1 [file antioxidants-14-01169-s001.zip › Supplementary material.xlsx]

## Sheet: Sheet1
Scavenger	Chelator	score	Sequence	Name	Toxicity Prediction	Toxicity likelihood	MERCI Score (+ve)	MERCI Score (-ve)	Hybrid Score	PPV
0.53449	0.33563	0.474832	PPPPL	peptide_2144	Toxin	0.685	0	0	0.685	0.739
0.53668	0.28967	0.462577	VPHGL	peptide_2458	Non-Toxin	0.245	0	0	0.245	0.164
0.52759	0.30223	0.459982	CAPHPL	peptide_2579	Toxin	0.735	0	0	0.735	0.804
0.50018	0.30836	0.442634	QQPPPAPL	peptide_1647	Toxin	0.425	0	0	0.425	0.399
0.50045	0.30023	0.440384	EPAHL	peptide_1754	Non-Toxin	0.16	0	0	0.16	0.053
0.49498	0.29727	0.435667	PHPAPTL	peptide_2093	Non-Toxin	0.295	0	0	0.295	0.229
0.49751	0.27896	0.431945	ANTPHL	peptide_1543	Non-Toxin	0.165	0	0	0.165	0.059
0.50558	0.25981	0.431849	PGEPGL	peptide_3254	Non-Toxin	0.245	0	0	0.245	0.164
0.51052	0.24598	0.431158	PPTGIHPL	peptide_1429	Toxin	0.48	0	0	0.48	0.471
0.50894	0.24353	0.429317	GGDGNHVL	peptide_3201	Non-Toxin	0.16	0	0	0.16	0.053
0.48832	0.28638	0.427738	PSPHIL	peptide_2605	Toxin	0.49	0	0	0.49	0.484
0.47395	0.31833	0.427264	EPPL	peptide_2726	Non-Toxin	0.405	0	-0.5	0	0
0.47764	0.306	0.426148	DNPHAL	peptide_1361	Non-Toxin	0.225	0	0	0.225	0.137
0.4895	0.2779	0.42602	EPGGL	peptide_1778	Non-Toxin	0.175	0	0	0.175	0.072
0.49107	0.26728	0.423933	GIPGNPGL	peptide_3770	Non-Toxin	0.38	0	-0.5	0	0
0.48267	0.28217	0.42252	GDQGPQPL	peptide_764	Non-Toxin	0.235	0	0	0.235	0.151
0.48062	0.28368	0.421538	HGAHQAL	peptide_2838	Non-Toxin	0.27	0	0	0.27	0.196
0.49499	0.23877	0.418124	GNAGGPGL	peptide_1901	Non-Toxin	0.285	0	0	0.285	0.216
0.48212	0.26856	0.418052	GNPGL	peptide_1431	Non-Toxin	0.24	0	0	0.24	0.157
0.47305	0.28533	0.416734	APGPL	peptide_3527	Toxin	0.495	0	0	0.495	0.49
0.47998	0.26649	0.415933	ISIHRPL	peptide_3474	Toxin	0.57	0	0	0.57	0.588
0.46574	0.29498	0.414512	KPPSPHL	peptide_246	Non-Toxin	0.375	0	0	0.375	0.334
0.47428	0.26478	0.41143	VPGGL	peptide_142	Non-Toxin	0.235	0	0	0.235	0.151
0.46282	0.28211	0.408607	GHAL	peptide_1697	Non-Toxin	0.285	0	0	0.285	0.216
0.46983	0.2654	0.408501	GTTPPL	peptide_2536	Non-Toxin	0.36	0	0	0.36	0.314
0.47618	0.24814	0.407768	PQGTPTPL	peptide_1667	Non-Toxin	0.235	0	0	0.235	0.151
0.46346	0.27439	0.406739	GDPEPL	peptide_3525	Non-Toxin	0.17	0	0	0.17	0.066
0.45203	0.2863	0.402311	HSVPPSL	peptide_1817	Non-Toxin	0.195	0	0	0.195	0.098
0.47032	0.24231	0.401917	TAVPRPGL	peptide_2872	Non-Toxin	0.29	0	0	0.29	0.222
0.45442	0.27499	0.400591	GEPL	peptide_3158	Non-Toxin	0.355	0	0	0.355	0.307
0.45336	0.2633	0.396342	TEPGL	peptide_2463	Non-Toxin	0.14	0	0	0.14	0.026
0.47462	0.21165	0.395729	GMQGVPGL	peptide_167	Non-Toxin	0.15	0	-0.5	0	0
0.44887	0.27082	0.395455	PMQPL	peptide_177	Non-Toxin	0.32	0	-0.5	0	0
0.4473	0.26888	0.393774	GDIGPAGL	peptide_3101	Non-Toxin	0.115	0	0	0.115	0
0.43343	0.30121	0.393764	PPML	peptide_3660	Non-Toxin	0.295	0	0	0.295	0.229
0.45135	0.25929	0.393732	GHPEIL	peptide_45	Non-Toxin	0.35	0	0	0.35	0.301
0.44365	0.27611	0.393388	PGGL	peptide_2730	Non-Toxin	0.28	0	0	0.28	0.209
0.44368	0.27306	0.392494	TRPPQGL	peptide_1611	Toxin	0.505	0	0	0.505	0.503
0.44532	0.26619	0.391581	VNSPGNL	peptide_1341	Non-Toxin	0.18	0	-0.5	0	0
0.44203	0.2734	0.391441	HNPVL	peptide_3771	Non-Toxin	0.205	0	0	0.205	0.111
0.43655	0.27815	0.38903	QPGL	peptide_348	Non-Toxin	0.215	0	0	0.215	0.124
0.44223	0.26424	0.388833	VIPGL	peptide_2746	Toxin	0.385	0	0	0.385	0.347
0.42811	0.29499	0.388174	ENPL	peptide_1972	Non-Toxin	0.335	0	0	0.335	0.281
0.44236	0.25863	0.387241	EEEPL	peptide_3317	Toxin	0.43	0	0	0.43	0.405
0.42664	0.29477	0.387079	DPGL	peptide_3705	Non-Toxin	0.19	0	0	0.19	0.092
0.44198	0.25806	0.386804	NSPEGEHL	peptide_3396	Non-Toxin	0.28	0	0	0.28	0.209
0.43741	0.26822	0.386653	HEVPEL	peptide_439	Non-Toxin	0.11	0	0	0.11	0
0.43195	0.28078	0.386599	GPNL	peptide_1866	Non-Toxin	0.35	0	0	0.35	0.301
0.42505	0.2901	0.384565	NPPSL	peptide_3457	Non-Toxin	0.355	0	0	0.355	0.307
0.44828	0.23572	0.384512	GACHIL	peptide_2873	Toxin	0.815	0	0	0.815	0.909
0.44445	0.24281	0.383958	GPVGL	peptide_1776	Non-Toxin	0.395	0	-0.5	0	0
0.42943	0.27301	0.382504	EVAPGAL	peptide_2177	Non-Toxin	0.13	0	0	0.13	0.013
0.42712	0.27709	0.382111	TDGPGEAL	peptide_1536	Non-Toxin	0.175	0	-0.5	0	0
0.44274	0.23951	0.381771	GKPGL	peptide_557	Non-Toxin	0.365	0	0	0.365	0.32
0.42365	0.28321	0.381518	DPGAL	peptide_2329	Non-Toxin	0.17	0	0	0.17	0.066
0.42437	0.27566	0.379757	GPAL	peptide_2480	Non-Toxin	0.225	0	-0.5	0	0
0.43273	0.25583	0.37966	TSVSGPGL	peptide_2150	Non-Toxin	0.22	0	0	0.22	0.131
0.43636	0.24289	0.378319	TGVSQPGL	peptide_3801	Non-Toxin	0.135	0	0	0.135	0.02
0.42714	0.26353	0.378057	DVEPGIL	peptide_428	Non-Toxin	0.215	0	0	0.215	0.124
0.42669	0.26372	0.377799	QEIPAGL	peptide_571	Non-Toxin	0.17	0	0	0.17	0.066
0.41983	0.27722	0.377047	EVPL	peptide_1722	Non-Toxin	0.19	0	0	0.19	0.092
0.4195	0.27743	0.376879	SPCL	peptide_3255	Toxin	0.83	0	0	0.83	0.928
0.42466	0.26375	0.376387	VPCL	peptide_125	Toxin	0.785	0	0	0.785	0.869
0.44348	0.21824	0.375908	PIVCRPEL	peptide_641	Toxin	0.71	0	0	0.71	0.771
0.419	0.27372	0.375416	PEGL	peptide_642	Non-Toxin	0.18	0	0	0.18	0.079
0.42494	0.25871	0.375071	TQGQPAL	peptide_1428	Non-Toxin	0.25	0	-0.5	0	0
0.42213	0.26525	0.375066	PSVSHMAL	peptide_2041	Non-Toxin	0.125	0	0	0.125	0.007
0.4234	0.2612	0.37474	EEPDL	peptide_129	Non-Toxin	0.31	0	0	0.31	0.249
0.41837	0.27074	0.374081	APTPEL	peptide_2056	Non-Toxin	0.15	0	0	0.15	0.039
0.4136	0.28145	0.373955	VDEPQNL	peptide_3545	Non-Toxin	0.28	0	0	0.28	0.209
0.42082	0.26345	0.373609	GQPMNL	peptide_114	Non-Toxin	0.125	0	0	0.125	0.007
0.42908	0.24279	0.373193	GQPGTL	peptide_2250	Non-Toxin	0.19	0	-0.5	0	0
0.41591	0.27075	0.372362	VQPL	peptide_1721	Toxin	0.42	0	0	0.42	0.392
0.41178	0.27688	0.37131	DGPSGL	peptide_136	Non-Toxin	0.125	0	0	0.125	0.007
0.40389	0.29152	0.370179	APPSL	peptide_1961	Non-Toxin	0.275	0	0	0.275	0.203
0.41871	0.25467	0.369498	RPAGGL	peptide_3421	Non-Toxin	0.235	0	0	0.235	0.151
0.41162	0.27112	0.36947	TPANPL	peptide_3343	Non-Toxin	0.255	0	0	0.255	0.177
0.42788	0.23038	0.36863	GIRPL	peptide_3235	Toxin	0.585	0	0	0.585	0.608
0.40877	0.27441	0.368462	NAPL	peptide_2776	Toxin	0.47	0	0	0.47	0.458
0.40609	0.27981	0.368206	PNGNL	peptide_1926	Non-Toxin	0.35	0	-0.5	0	0
0.39874	0.29438	0.367432	DPQL	peptide_2448	Non-Toxin	0.105	0	0	0.105	0
0.41848	0.2478	0.367276	TAVSQPGL	peptide_2203	Non-Toxin	0.08	0	0	0.08	0
0.40221	0.28123	0.365916	SPEL	peptide_459	Non-Toxin	0.185	0	0	0.185	0.085
0.41406	0.25214	0.365484	AGTPL	peptide_516	Non-Toxin	0.285	0	0	0.285	0.216
0.40247	0.27884	0.365381	EQAPNL	peptide_3608	Non-Toxin	0.1	0	0	0.1	0
0.42526	0.225	0.365182	DGGDCIPL	peptide_1625	Toxin	0.75	0.5	0	1	1
0.39957	0.28259	0.364476	IPML	peptide_710	Non-Toxin	0.275	0	0	0.275	0.203
0.42652	0.21951	0.364417	TGVSRPGL	peptide_2095	Non-Toxin	0.35	0	0	0.35	0.301
0.40545	0.26779	0.364152	APCL	peptide_460	Toxin	0.81	0	0	0.81	0.902
0.41723	0.23806	0.363479	QHRPVAL	peptide_1514	Non-Toxin	0.25	0	-0.5	0	0
0.39687	0.27796	0.361197	PPVL	peptide_2831	Non-Toxin	0.29	0	0	0.29	0.222
0.40867	0.24937	0.36088	DGGEL	peptide_1328	Non-Toxin	0.14	0	0	0.14	0.026
0.38513	0.30301	0.360494	PPSL	peptide_1933	Toxin	0.39	0	0	0.39	0.353
0.39518	0.27624	0.359498	VPAL	peptide_1674	Non-Toxin	0.135	0	-0.5	0	0
0.4015	0.26027	0.359131	PCEL	peptide_659	Toxin	0.815	0	0	0.815	0.909
0.40112	0.25919	0.358541	HPGNTIL	peptide_3797	Non-Toxin	0.3	0	0	0.3	0.235
0.38554	0.29407	0.358099	DPAL	peptide_1805	Non-Toxin	0.095	0	-0.5	0	0
0.40176	0.25606	0.35805	ITPMML	peptide_3715	Non-Toxin	0.115	0	0	0.115	0
0.39949	0.25993	0.357622	APGTL	peptide_532	Non-Toxin	0.24	0	-0.5	0	0
0.3869	0.28695	0.356915	IPNL	peptide_2793	Toxin	0.435	0	0	0.435	0.412
0.39199	0.27324	0.356365	IPEL	peptide_1822	Non-Toxin	0.335	0	0	0.335	0.281
0.39812	0.25874	0.356306	KPSHIL	peptide_1989	Toxin	0.395	0	0	0.395	0.36
0.39599	0.26252	0.355949	SIPVPL	peptide_2724	Non-Toxin	0.325	0	0	0.325	0.268
0.39395	0.26713	0.355904	PMQL	peptide_1815	Non-Toxin	0.115	0	-0.5	0	0
0.39289	0.26754	0.355285	EPVL	peptide_64	Non-Toxin	0.155	0	0	0.155	0.046
0.39977	0.25112	0.355175	IVPML	peptide_437	Non-Toxin	0.125	0	0	0.125	0.007
0.38368	0.28833	0.355075	ISPL	peptide_2325	Toxin	0.47	0	0	0.47	0.458
0.38618	0.28098	0.35462	APQNL	peptide_2647	Non-Toxin	0.25	0	0	0.25	0.17
0.3886	0.27152	0.353476	APEL	peptide_2991	Non-Toxin	0.19	0	0	0.19	0.092
0.40874	0.22418	0.353372	TAVSRPGL	peptide_3218	Non-Toxin	0.26	0	0	0.26	0.183
0.38829	0.27157	0.353274	IPSGL	peptide_3330	Non-Toxin	0.345	0	0	0.345	0.294
0.38844	0.2705	0.353058	DPQGAL	peptide_3361	Non-Toxin	0.08	0	0	0.08	0
0.4018	0.23677	0.352291	GINGEANL	peptide_3394	Non-Toxin	0.365	0	0	0.365	0.32
0.40538	0.22824	0.352238	VTETPL	peptide_2671	Non-Toxin	0.09	0	0	0.09	0
0.39431	0.25213	0.351656	VSIPMQEL	peptide_3837	Non-Toxin	0.09	0	-0.5	0	0
0.38034	0.28225	0.350913	IPAL	peptide_3428	Non-Toxin	0.355	0	-0.5	0	0
0.37675	0.28953	0.350584	ADPESPAL	peptide_2878	Non-Toxin	0.115	0	-0.5	0	0
0.39669	0.24125	0.350058	IGGAAL	peptide_1591	Non-Toxin	0.355	0	0	0.355	0.307
0.38569	0.26568	0.349687	KPSPL	peptide_582	Toxin	0.405	0	0	0.405	0.373
0.3843	0.26746	0.349248	DVSPAVL	peptide_1450	Non-Toxin	0.1	0	-0.5	0	0
0.39443	0.24146	0.348539	KPGEL	peptide_1881	Non-Toxin	0.24	0	0	0.24	0.157
0.38988	0.25093	0.348195	SAGNPIL	peptide_3199	Non-Toxin	0.38	0	0	0.38	0.34
0.39622	0.23455	0.347719	TIGVPL	peptide_2732	Non-Toxin	0.235	0	0	0.235	0.151
0.37975	0.27271	0.347638	PTQL	peptide_380	Non-Toxin	0.11	0	0	0.11	0
0.3795	0.27306	0.347568	PEAL	peptide_2477	Non-Toxin	0.115	0	-0.5	0	0
0.3844	0.2599	0.34705	SPGEQL	peptide_575	Non-Toxin	0.105	0	0	0.105	0
0.39231	0.24122	0.346983	AAEEGQL	peptide_2525	Non-Toxin	0.205	0	-0.5	0	0
0.39621	0.23068	0.346551	GGVL	peptide_3399	Non-Toxin	0.295	0	-0.5	0	0
0.37753	0.27118	0.345625	EAAHSAL	peptide_3493	Non-Toxin	0.08	0	-0.5	0	0
0.39398	0.23177	0.345317	TSVSRPGL	peptide_3576	Non-Toxin	0.3	0	0	0.3	0.235
0.3931	0.23294	0.345052	GSQQNPIL	peptide_2923	Non-Toxin	0.275	0	0	0.275	0.203
0.3925	0.23391	0.344923	VSEIPL	peptide_3125	Non-Toxin	0.225	0	0	0.225	0.137
0.38975	0.23747	0.344066	GGIL	peptide_2438	Toxin	0.475	0	0	0.475	0.464
0.38194	0.25511	0.343891	EPDIL	peptide_2107	Non-Toxin	0.245	0	0	0.245	0.164
0.39255	0.22915	0.34353	GRPDAEL	peptide_2195	Non-Toxin	0.19	0	0	0.19	0.092
0.3952	0.22069	0.342847	KPGECL	peptide_2073	Toxin	0.81	0	0	0.81	0.902
0.36457	0.2912	0.342559	DSDAPNL	peptide_1714	Non-Toxin	0.17	0	0	0.17	0.066
0.37872	0.25372	0.34122	AAAEPQDL	peptide_1339	Non-Toxin	0.055	0	-0.5	0	0
0.37364	0.26131	0.339941	PVQL	peptide_3470	Non-Toxin	0.2	0	0	0.2	0.105
0.37335	0.26047	0.339486	AGNL	peptide_2290	Non-Toxin	0.215	0	-0.5	0	0
0.37359	0.25736	0.338721	SDRPQL	peptide_3446	Non-Toxin	0.205	0	0	0.205	0.111
0.36711	0.27164	0.338469	APDL	peptide_2130	Non-Toxin	0.175	0	0	0.175	0.072
0.3734	0.25672	0.338396	IIPIL	peptide_3314	Toxin	0.455	0	0	0.455	0.438
0.37738	0.24454	0.337528	VPVAL	peptide_1789	Non-Toxin	0.21	0	-0.5	0	0
0.38069	0.23621	0.337346	VAAGL	peptide_2928	Non-Toxin	0.17	0	0	0.17	0.066
0.37791	0.24022	0.336603	GIDPDL	peptide_601	Non-Toxin	0.165	0	0	0.165	0.059
0.37003	0.25502	0.335527	EVASPL	peptide_637	Non-Toxin	0.2	0	0	0.2	0.105
0.37328	0.24467	0.334697	APEDL	peptide_3127	Non-Toxin	0.155	0	0	0.155	0.046
0.36456	0.26133	0.333591	TPIL	peptide_1265	Non-Toxin	0.305	0	0	0.305	0.242
0.36476	0.26019	0.333389	STSKPGAL	peptide_2550	Non-Toxin	0.315	0	0	0.315	0.255
0.3533	0.28409	0.332537	IPSL	peptide_2893	Toxin	0.39	0	0	0.39	0.353
0.37256	0.23914	0.332534	AVTPL	peptide_1633	Non-Toxin	0.17	0	0	0.17	0.066
0.35626	0.27537	0.331993	DVSANPL	peptide_2442	Non-Toxin	0.16	0	0	0.16	0.053
0.36476	0.25498	0.331826	AGNQL	peptide_3784	Non-Toxin	0.075	0	0	0.075	0
0.36182	0.26122	0.33164	PVAL	peptide_2924	Non-Toxin	0.245	0	-0.5	0	0
0.36807	0.2408	0.329889	ADPGEDDL	peptide_30	Non-Toxin	0.22	0	0	0.22	0.131
0.36349	0.25102	0.329749	PQTAL	peptide_35	Non-Toxin	0.18	0	0	0.18	0.079
0.37828	0.21538	0.32941	NERPVDL	peptide_554	Non-Toxin	0.215	0	0	0.215	0.124
0.37449	0.22019	0.3282	GETEVGAL	peptide_3386	Non-Toxin	0.095	0	-0.5	0	0
0.35457	0.26522	0.327765	APIL	peptide_60	Toxin	0.39	0	0	0.39	0.353
0.36417	0.24058	0.327093	SSQVPL	peptide_2475	Non-Toxin	0.08	0	0	0.08	0
0.36172	0.24489	0.326671	QPGIQL	peptide_3366	Non-Toxin	0.15	0	0	0.15	0.039
0.36856	0.22871	0.326605	AEGDL	peptide_523	Non-Toxin	0.14	0	-0.5	0	0
0.35915	0.25016	0.326453	SDVTPL	peptide_2673	Non-Toxin	0.14	0	0	0.14	0.026
0.35775	0.25239	0.326142	IQPIAL	peptide_3250	Non-Toxin	0.18	0	-0.5	0	0
0.37061	0.2221	0.326057	GRPVAEGL	peptide_3558	Non-Toxin	0.175	0	-0.5	0	0
0.35348	0.25916	0.325184	PEINL	peptide_3173	Non-Toxin	0.29	0	0	0.29	0.222
0.35555	0.25132	0.324281	PPDTAL	peptide_2222	Non-Toxin	0.31	0	0	0.31	0.249
0.3548	0.24898	0.323054	SSDPEVML	peptide_2245	Non-Toxin	0.105	0	0	0.105	0
0.35175	0.25552	0.322881	PPTINL	peptide_2116	Non-Toxin	0.33	0	0	0.33	0.275
0.352	0.25241	0.322123	AVPSL	peptide_3691	Non-Toxin	0.14	0	0	0.14	0.026
0.35933	0.23312	0.321467	VSGIL	peptide_3477	Non-Toxin	0.305	0	-0.5	0	0
0.37253	0.20012	0.320807	AAQKPDVL	peptide_547	Non-Toxin	0.095	0	0	0.095	0
0.34962	0.25193	0.320313	SSNPEVQL	peptide_1849	Non-Toxin	0.2	0	0	0.2	0.105
0.35826	0.22958	0.319656	GRPDADL	peptide_3786	Non-Toxin	0.26	0	0	0.26	0.183
0.34787	0.2522	0.319169	PDAEL	peptide_1929	Non-Toxin	0.095	0	0	0.095	0
0.36155	0.21899	0.318782	GSAMSRPL	peptide_3354	Non-Toxin	0.28	0	0	0.28	0.209
0.35587	0.23056	0.318277	AEVEQL	peptide_1427	Non-Toxin	0.11	0	0	0.11	0
0.34053	0.26182	0.316917	DPQDAL	peptide_2277	Non-Toxin	0.075	0	-0.5	0	0
0.33647	0.27126	0.316907	PASL	peptide_330	Non-Toxin	0.18	0	-0.5	0	0
0.35519	0.22464	0.316025	VVSTQAAL	peptide_2019	Non-Toxin	0.16	0	-0.5	0	0
0.34902	0.23864	0.315906	EEIIAGL	peptide_2077	Toxin	0.385	0	0	0.385	0.347
0.34126	0.25537	0.315493	PAIL	peptide_1549	Non-Toxin	0.355	0	-0.5	0	0
0.34965	0.23409	0.314982	VPADQANL	peptide_2112	Non-Toxin	0.145	0	0	0.145	0.033
0.34518	0.23879	0.313263	SVDIPL	peptide_180	Non-Toxin	0.29	0	0	0.29	0.222
0.3426	0.24467	0.313221	HAATAL	peptide_3017	Non-Toxin	0.14	0	-0.5	0	0
0.34664	0.23477	0.313079	PVADL	peptide_15	Non-Toxin	0.13	0	0	0.13	0.013
0.35512	0.21274	0.312406	DGAEEVEL	peptide_3283	Non-Toxin	0.17	0	0	0.17	0.066
0.34493	0.23431	0.311744	VASTQAAL	peptide_3238	Non-Toxin	0.255	0	0	0.255	0.177
0.35356	0.21271	0.311305	AGIVGTAL	peptide_401	Non-Toxin	0.225	0	0	0.225	0.137
0.33038	0.2661	0.311096	PSINL	peptide_1889	Non-Toxin	0.37	0	0	0.37	0.327
0.33202	0.25904	0.310126	PDIL	peptide_1356	Non-Toxin	0.36	0	0	0.36	0.314
0.3437	0.23146	0.310028	AACEAAL	peptide_1438	Non-Toxin	0.56	0	-0.5	0.06	0
0.31814	0.2905	0.309848	RPSPSSAL	peptide_1766	Non-Toxin	0.25	0	0	0.25	0.17
0.3393	0.23332	0.307506	SIIPVDGL	peptide_254	Non-Toxin	0.185	0	0	0.185	0.085
0.3371	0.2357	0.30668	PIAVL	peptide_3056	Non-Toxin	0.195	0	-0.5	0	0
0.33789	0.2322	0.306183	GPVDSEQL	peptide_534	Non-Toxin	0.125	0	0	0.125	0.007
0.32919	0.25087	0.305694	AAAL	peptide_1391	Non-Toxin	0.19	0	0	0.19	0.092
0.34438	0.21538	0.30568	AAGITML	peptide_2854	Non-Toxin	0.175	0	0	0.175	0.072
0.34365	0.21467	0.304956	GEADIL	peptide_2520	Non-Toxin	0.195	0	0	0.195	0.098
0.33084	0.23173	0.301107	RPVTEL	peptide_1353	Non-Toxin	0.12	0	0	0.12	0
0.3314	0.22465	0.299375	PAVIL	peptide_1883	Non-Toxin	0.31	0	0	0.31	0.249
0.32632	0.22341	0.295447	APMSVL	peptide_3730	Non-Toxin	0.09	0	-0.5	0	0
0.31003	0.24727	0.291202	DDAIAEL	peptide_3487	Non-Toxin	0.28	0	0	0.28	0.209
0.30043	0.25156	0.285769	ADANTAAL	peptide_3664	Non-Toxin	0.13	0	-0.5	0	0
0.30497	0.24072	0.285695	AIIL	peptide_20	Non-Toxin	0.385	0	-0.5	0	0
0.30756	0.2255	0.282942	AAVQL	peptide_1408	Non-Toxin	0.175	0	-0.5	0	0
0.3001	0.21277	0.273901	AAADIL	peptide_1768	Non-Toxin	0.225	0	0	0.225	0.137
0.29483	0.21758	0.271655	AGISSIL	peptide_207	Non-Toxin	0.34	0	0	0.34	0.288
0.29858	0.20846	0.271544	AAVIL	peptide_2221	Non-Toxin	0.345	0	-0.5	0	0
0.29909	0.20555	0.271028	GASVIL	peptide_3274	Non-Toxin	0.36	0	0	0.36	0.314
0.29434	0.20679	0.268075	AGVSSIL	peptide_2275	Non-Toxin	0.245	0	-0.5	0	0
